# Supplementary material for: α-Cyclodextrin/Moringin Induces an Antioxidant Transcriptional Response Activating Nrf2 in Differentiated NSC-34 Motor Neurons
Source: Antioxidants (Basel). 2024 Jul 6;13(7):813. doi: 10.3390/antiox13070813 (PMC11274022; doi:10.3390/antiox13070813)
Supplement: Supplementary file 1 [file antioxidants-13-00813-s001.zip]

Archive with 24 entries (24 files):
- Captions of Supplementary Materials.pdf
- Figure S1.TIF
- Figure S2.TIF
- Figure S3.TIF
- Figure S4.TIF
- Figure S5.TIF
- Figure S6.TIF
- Figure S7.TIF
- Table S1.tsv
- Table S10.txt
- Table S11.txt
- Table S12.txt
- Table S13.txt
- Table S14.txt
- Table S15.txt
- Table S16.txt
- Table S2.tsv
- Table S3.tsv
- Table S4.tsv
- Table S5.tsv
- Table S6.tsv
- Table S7.tsv
- Table S8.txt
- Table S9.txt
