# Supplementary material for: α-Cyclodextrin/Moringin Induces an Antioxidant Transcriptional Response Activating Nrf2 in Differentiated NSC-34 Motor Neurons
Source: Antioxidants (Basel). 2024 Jul 6;13(7):813. doi: 10.3390/antiox13070813 (PMC11274022; doi:10.3390/antiox13070813)
Supplement: Supplementary file 1 [file antioxidants-13-00813-s001.zip › Table S1.tsv]

Gene	Control	no_Control	Fold_Change	q-Value
0610009B22Rik	212.49	252.61	0.25	2.29e-02
0610030E20Rik	15.96	3.01	-2.41	8.82e-04
0610040B10Rik	5.99	1	-2.58	4.48e-02
1110004F10Rik	1304.85	1570.79	0.27	6.36e-11
1110051M20Rik	115.72	79.19	-0.55	1.14e-03
1110059E24Rik	187.55	225.54	0.27	2.22e-02
1110059G10Rik	132.68	93.22	-0.51	1.09e-03
1190007I07Rik	60.85	122.29	1.01	5.73e-09
1700013F07Rik	6.98	24.06	1.78	2.77e-04
1700017B05Rik	49.88	20.05	-1.31	1.04e-05
1700029I15Rik	16.96	4.01	-2.08	1.17e-03
1700034H15Rik	10.97	1	-3.45	4.40e-03
1700052K11Rik	5.99	0	-5.02	3.22e-03
1700109H08Rik	5.99	0	-5.02	3.22e-03
1810013L24Rik	3996.34	3754.05	-0.09	5.40e-04
2210016F16Rik	17.96	8.02	-1.16	2.00e-02
2310009B15Rik	0	5.01	4.77	5.63e-03
2310022B05Rik	82.8	62.15	-0.41	3.78e-02
2310057M21Rik	12.97	25.06	0.95	1.80e-02
2410006H16Rik	0	5.01	4.77	5.63e-03
2510039O18Rik	173.58	134.32	-0.37	5.63e-03
2610005L07Rik	1190.12	1325.19	0.16	7.27e-04
2610008E11Rik	13.97	2	-2.8	1.31e-03
2610203C22Rik	4.99	12.03	1.27	4.49e-02
2610301B20Rik	33.92	15.04	-1.17	1.02e-03
2610318N02Rik	21.95	3.01	-2.87	3.89e-05
2610507B11Rik	5893.76	5610.52	-0.07	9.40e-04
2700049A03Rik	73.82	47.11	-0.65	2.72e-03
2810025M15Rik	9.98	2	-2.31	1.04e-02
2810457G06Rik	46.89	18.04	-1.38	1.03e-05
3110056K07Rik	0	6.01	5.03	3.16e-03
4930405O22Rik	0	5.01	4.77	5.63e-03
4930430F08Rik	77.81	113.27	0.54	1.42e-03
4930453N24Rik	131.68	168.41	0.35	8.82e-03
4930520O04Rik	7.98	0	-5.44	1.22e-03
4930544D05Rik	0	5.01	4.77	5.63e-03
4930577N17Rik	14.96	4.01	-1.9	3.57e-03
4931406C07Rik	31.92	49.12	0.62	2.00e-02
4931440P22Rik	4.99	0	-4.76	5.69e-03
5031425E22Rik	0	5.01	4.77	5.63e-03
5031434C07Rik	12.97	1	-3.69	2.08e-03
5031439G07Rik	253.39	212.51	-0.25	2.04e-02
5330406M23Rik	9.98	3.01	-1.73	2.60e-02
5430416N02Rik	2	9.02	2.18	1.77e-02
5730409E04Rik	7.98	2	-1.99	3.33e-02
5730455P16Rik	83.8	120.29	0.52	1.49e-03
5730480H06Rik	11.97	22.05	0.88	3.86e-02
6430548M08Rik	178.57	138.33	-0.37	5.17e-03
6820431F20Rik	1249.98	974.35	-0.36	6.75e-15
7SK	507.77	371.9	-0.45	2.20e-09
8030462N17Rik	718.26	645.56	-0.15	1.55e-02
9130023H24Rik	7.98	1	-2.99	1.61e-02
9330151L19Rik	65.84	92.22	0.49	9.78e-03
9330159F19Rik	108.74	80.19	-0.44	1.06e-02
9430015G10Rik	2	11.03	2.47	5.69e-03
9530059O14Rik	29.93	11.03	-1.44	3.56e-04
9530085L11Rik	4.99	0	-4.76	5.69e-03
A230006K03Rik	0	57.14	8.28	1.56e-07
A230056P14Rik	22.94	39.09	0.77	1.24e-02
A430057M04Rik	5.99	0	-5.02	3.22e-03
A530083I20Rik	3.99	16.04	2.01	1.90e-03
A730011C13Rik	47.88	69.17	0.53	1.61e-02
A730017L22Rik	60.85	44.11	-0.46	4.87e-02
A730098A19Rik	4.99	0	-4.76	5.69e-03
AF357399	1	6.01	2.59	4.38e-02
AI661453	15.96	28.07	0.81	2.78e-02
AI837181	124.7	87.21	-0.52	1.36e-03
AU040320	535.71	670.62	0.32	5.41e-07
AU041133	23.94	11.03	-1.12	8.31e-03
AW146154	3.99	12.03	1.59	1.90e-02
AW209491	46.89	73.18	0.64	3.07e-03
AW549877	122.7	179.43	0.55	3.57e-05
Aacs	153.63	113.27	-0.44	2.15e-03
Aamp	922.77	817.97	-0.17	1.73e-03
Aanat	0	9.02	5.62	7.68e-04
Aar2	92.78	172.42	0.89	2.28e-10
Aars	10401.86	8924.51	-0.22	1.25e-48
Aasdh	13.97	31.07	1.15	1.94e-03
Aasdhppt	65.84	103.25	0.65	3.18e-04
Abca1	438.94	379.92	-0.21	1.09e-02
Abca7	613.52	553.33	-0.15	3.20e-02
Abcb10	113.73	74.18	-0.62	3.03e-04
Abcb1b	167.6	133.32	-0.33	1.53e-02
Abcb4	81.8	116.28	0.51	2.38e-03
Abcc10	107.74	135.33	0.33	3.15e-02
Abcd1	126.69	94.23	-0.43	6.88e-03
Abcd3	661.4	530.28	-0.32	9.99e-07
Abcd4	78.81	129.31	0.71	9.08e-06
Abcf1	1467.45	1114.69	-0.4	8.37e-21
Abcg1	14.96	48.12	1.69	3.16e-07
Abhd11	6.98	16.04	1.2	2.49e-02
Abhd14a	20.95	11.03	-0.93	3.58e-02
Abhd15	14.96	1	-3.9	1.05e-03
Abhd2	1033.5	895.16	-0.21	6.35e-05
Abhd5	1652.01	1555.75	-0.09	3.91e-02
Abhd6	112.73	88.21	-0.35	3.58e-02
Abi2	944.72	1049.53	0.15	3.49e-03
Abl2	2136.84	1958.72	-0.13	4.64e-04
Ablim1	692.33	594.43	-0.22	6.16e-04
Ablim2	374.1	312.75	-0.26	3.61e-03
Ablim3	36.91	24.06	-0.62	4.78e-02
Abr	2855.1	2384.75	-0.26	2.49e-18
Abraxas2	1067.42	809.95	-0.4	2.31e-15
Abtb2	14.96	6.01	-1.31	2.07e-02
Acaa2	3.99	14.03	1.81	5.81e-03
Acaca	4140	4381.56	0.08	1.06e-03
Acacb	77.81	48.12	-0.69	1.04e-03
Acad8	145.65	197.48	0.44	4.52e-04
Acad9	18.95	10.02	-0.92	4.82e-02
Acadl	52.87	76.18	0.53	1.18e-02
Acads	131.68	91.22	-0.53	7.20e-04
Acap1	1	10.02	3.33	6.24e-03
Acat1	1633.05	1729.17	0.08	4.47e-02
Acbd6	210.49	167.4	-0.33	5.98e-03
Acd	6.98	28.07	2.01	2.68e-05
Acer2	6.98	25.06	1.84	1.56e-04
Acly	13833.57	12430.97	-0.15	2.61e-32
Aco2	11429.38	10601.56	-0.11	1.08e-13
Acp2	119.71	160.39	0.42	2.56e-03
Acsf3	39.9	23.06	-0.79	9.50e-03
Acsl1	159.61	101.24	-0.66	4.23e-06
Acsl5	452.91	561.35	0.31	1.39e-05
Acss2	683.35	598.44	-0.19	3.18e-03
Acta1	13.97	28.07	1.01	8.22e-03
Actb	331927.92	286065.59	-0.21	0.00e+00
Actg-ps1	9.98	1	-3.31	6.48e-03
Actg1	34113.57	27950.38	-0.29	5.33e-264
Actl6a	577.6	665.6	0.2	1.86e-03
Actn1	5852.86	5065.21	-0.21	1.45e-24
Actn2	156.62	243.59	0.64	1.78e-08
Actn3	1	8.02	3.01	1.56e-02
Actn4	3447.67	3103.48	-0.15	2.98e-08
Actr1a	4448.25	4117.93	-0.11	4.65e-06
Actr2	4830.33	4416.65	-0.13	1.98e-08
Actr3	3490.57	3796.15	0.12	4.32e-06
Actr6	126.69	197.48	0.64	4.55e-07
Actr8	191.54	158.38	-0.27	3.11e-02
Acvr1b	198.52	257.62	0.38	5.21e-04
Acy1	76.81	120.29	0.65	9.81e-05
Adam23	146.65	196.47	0.42	7.68e-04
Adamts5	21.95	5.01	-2.13	1.62e-04
Adamts6	113.73	83.2	-0.45	7.17e-03
Adamts9	170.59	137.33	-0.31	2.04e-02
Adap1	114.72	84.2	-0.45	7.49e-03
Adarb1	140.66	187.45	0.41	1.27e-03
Adat1	107.74	148.36	0.46	1.59e-03
Adcy4	59.86	40.1	-0.58	1.58e-02
Add3	556.65	408.99	-0.44	4.86e-10
Adgrb2	1791.67	1898.58	0.08	3.20e-02
Adgrg1	37.91	61.15	0.69	4.00e-03
Adhfe1	11.97	3.01	-1.99	7.96e-03
Adk	1110.32	957.31	-0.21	1.75e-05
Adnp2	42.9	28.07	-0.61	3.34e-02
Adora2a	385.07	315.76	-0.29	1.07e-03
Adprh	75.82	54.13	-0.49	2.02e-02
Adprm	3.99	18.04	2.18	6.05e-04
Adra2a	158.62	87.21	-0.86	4.28e-09
Adss	1901.41	2108.08	0.15	3.20e-05
Adssl1	81.8	62.15	-0.4	4.79e-02
Aebp1	723.25	627.51	-0.2	1.13e-03
Aebp2	2004.16	1781.29	-0.17	3.26e-06
Aen	179.57	128.31	-0.48	2.40e-04
Afap1	120.71	89.22	-0.44	7.19e-03
Aff4	4613.85	4011.67	-0.2	2.82e-18
Agap1	2142.82	1948.7	-0.14	1.21e-04
Agap2	83.8	61.15	-0.45	2.17e-02
Agap3	3518.5	3119.52	-0.17	1.11e-10
Ager	34.92	19.05	-0.87	8.40e-03
Agfg1	4144.98	3844.27	-0.11	1.73e-05
Agfg2	434.95	377.91	-0.2	1.39e-02
Aggf1	26.93	43.1	0.68	1.87e-02
Ago2	3710.03	3390.17	-0.13	9.71e-07
Ago4	67.84	107.26	0.66	1.87e-04
Agpat1	1776.71	1946.69	0.13	4.58e-04
Agpat2	44.89	75.18	0.74	5.91e-04
Agpat3	713.28	603.45	-0.24	1.29e-04
Agpat4	77.81	46.11	-0.75	3.91e-04
Agps	1031.51	1185.86	0.2	2.96e-05
Agrn	677.36	824.99	0.28	9.14e-07
Agtpbp1	214.48	164.4	-0.38	1.33e-03
Agtr1a	28.93	8.02	-1.85	4.30e-05
Ahcyl2	2019.12	1850.46	-0.13	6.65e-04
Ahnak	13038.49	12017.97	-0.12	4.31e-18
Aida	1832.57	2167.22	0.24	2.32e-12
Aif1l	35.91	51.12	0.51	4.95e-02
Aifm1	715.27	602.45	-0.25	8.19e-05
Ajuba	0	5.01	4.77	5.63e-03
Ak6	266.36	225.54	-0.24	2.47e-02
Akap10	533.71	590.42	0.15	4.02e-02
Akap11	507.77	562.36	0.15	4.34e-02
Akap12	97.76	71.17	-0.46	1.19e-02
Akap7	16.96	6.01	-1.5	6.69e-03
Akap8	268.35	323.78	0.27	4.73e-03
Akap8l	2975.81	3131.55	0.07	1.42e-02
Akirin1	325.21	390.94	0.27	2.22e-03
Akr1b8	14.96	27.07	0.85	2.45e-02
Akr7a5	1218.06	1077.6	-0.18	2.13e-04
Akt1	3636.21	3240.81	-0.17	3.60e-10
Akt3	7567.71	8014.32	0.08	4.36e-06
Alas1	188.54	234.57	0.32	5.63e-03
Alcam	63.85	16.04	-1.99	6.97e-11
Aldh16a1	13.97	2	-2.8	1.31e-03
Aldh1a3	41.9	65.16	0.64	5.63e-03
Aldh3a2	107.74	138.33	0.36	1.67e-02
Aldh6a1	160.61	202.49	0.33	6.43e-03
Aldoa	15300.03	13547.66	-0.18	7.20e-46
Alg1	561.64	488.18	-0.2	4.92e-03
Alg10b	331.2	287.69	-0.2	3.33e-02
Alg11	19.95	46.11	1.21	7.09e-05
Alg13	489.82	386.93	-0.34	9.08e-06
Alg2	65.84	97.23	0.56	2.32e-03
Alg5	278.33	319.77	0.2	3.98e-02
Alg8	636.46	459.11	-0.47	1.43e-12
Alg9	362.12	413	0.19	2.57e-02
Alkbh3	170.59	205.5	0.27	2.82e-02
Alkbh5	2613.68	2294.53	-0.19	2.41e-09
Als2	304.26	264.64	-0.2	4.43e-02
Als2cl	34.92	20.05	-0.8	1.49e-02
Amd-ps1	2	8.02	2.01	3.20e-02
Amd-ps3	2.99	25.06	3.07	8.39e-06
Amd1	5281.24	5490.23	0.06	1.31e-02
Amdhd2	90.78	123.3	0.44	5.92e-03
Amer1	88.79	64.15	-0.47	1.47e-02
Amigo1	198.52	120.29	-0.72	1.50e-08
Amn1	168.59	119.29	-0.5	2.61e-04
Ampd2	1510.35	1318.18	-0.2	3.47e-06
Amy1	47.88	0	-8.02	4.18e-07
Amz2	20.95	8.02	-1.39	4.04e-03
Anapc1	5025.86	4480.8	-0.17	9.61e-14
Anapc10	251.39	324.78	0.37	1.11e-04
Anapc15-ps	4.99	0	-4.76	5.69e-03
Anapc16	884.86	1040.51	0.23	5.46e-06
Anapc5	4693.66	4120.93	-0.19	3.06e-16
Ank2	4390.39	4108.9	-0.1	1.09e-04
Ank3	1116.3	1025.47	-0.12	1.58e-02
Ankib1	1343.75	1219.94	-0.14	2.31e-03
Ankrd11	3508.52	3791.14	0.11	2.46e-05
Ankrd12	465.87	611.47	0.39	7.30e-09
Ankrd13a	140.66	188.45	0.42	1.01e-03
Ankrd13b	671.38	871.1	0.38	1.99e-11
Ankrd13d	29.93	18.04	-0.73	3.93e-02
Ankrd17	34135.51	32271.79	-0.08	1.15e-22
Ankrd23	8.98	29.07	1.7	9.42e-05
Ankrd24	16.96	7.02	-1.27	1.56e-02
Ankrd28	3106.49	2785.72	-0.16	5.43e-08
Ankrd33b	4.99	0	-4.76	5.69e-03
Ankrd39	43.89	83.2	0.92	1.14e-05
Ankrd40	207.5	172.42	-0.27	2.82e-02
Ankrd44	307.26	364.88	0.25	5.77e-03
Ankrd52	5692.25	5389.99	-0.08	2.91e-04
Ankrd54	309.25	213.51	-0.53	6.04e-08
Anks1	622.5	557.34	-0.16	2.01e-02
Anks1b	29.93	17.04	-0.81	2.32e-02
Ano8	239.42	192.46	-0.31	5.15e-03
Anp32a	2760.33	2907.01	0.07	1.66e-02
Anp32b	3496.55	3347.07	-0.06	2.72e-02
Anp32b-ps1	21.95	12.03	-0.87	4.22e-02
Anp32e	2397.21	2144.17	-0.16	1.30e-06
Anxa11	86.79	111.27	0.36	3.47e-02
Anxa2	1239.01	1021.46	-0.28	2.10e-09
Aoc2	99.76	155.37	0.64	9.77e-06
Aopep	72.82	49.12	-0.57	8.22e-03
Ap1s2	802.06	663.6	-0.27	3.47e-06
Ap2a1	2767.31	2568.19	-0.11	6.19e-04
Ap2a2	2991.77	2847.87	-0.07	2.10e-02
Ap2b1	5346.08	4866.73	-0.14	4.49e-10
Ap2m1	5825.92	5374.96	-0.12	2.77e-08
Ap2s1	555.66	488.18	-0.19	9.85e-03
Ap3m1-ps	10.97	4.01	-1.45	3.58e-02
Ap3m2	101.75	60.14	-0.76	3.85e-05
Ap3s1-ps1	4.99	12.03	1.27	4.49e-02
Ap3s1-ps2	2	14.03	2.81	1.24e-03
Ap3s2	955.69	1049.53	0.14	9.56e-03
Ap4m1	38.91	21.05	-0.89	4.84e-03
Ap5m1	60.85	95.23	0.65	6.06e-04
Ap5s1	4.99	0	-4.76	5.69e-03
Apaf1	319.23	364.88	0.19	3.36e-02
Apba3	0	8.02	5.45	1.19e-03
Apbb1	1810.62	1602.86	-0.18	5.12e-06
Apc	4012.3	3719.97	-0.11	2.22e-05
Apeh	660.4	720.74	0.13	4.94e-02
Apex1	615.51	547.32	-0.17	1.39e-02
Apmap	36.91	59.14	0.68	5.30e-03
Apoe	5.99	14.03	1.23	3.34e-02
Apoo	249.4	300.72	0.27	6.63e-03
Appbp2	809.04	706.7	-0.2	1.01e-03
Appl1	1604.12	1773.27	0.14	2.37e-04
Appl2	93.77	67.16	-0.48	9.82e-03
Araf	772.13	705.7	-0.13	3.56e-02
Arap1	778.12	883.13	0.18	1.27e-03
Arcn1	7183.64	7497.07	0.06	1.21e-03
Arf3	998.59	902.17	-0.15	6.00e-03
Arf6	1719.84	1594.84	-0.11	7.03e-03
Arfgap1	613.52	680.64	0.15	2.23e-02
Arfgap3	77.81	51.12	-0.61	3.69e-03
Arfgef1	6079.31	5695.73	-0.09	5.83e-06
Arfgef2	1253.97	1136.74	-0.14	2.86e-03
Arfgef3	4084.13	3868.33	-0.08	2.59e-03
Arfip2	1604.12	1506.63	-0.09	3.33e-02
Arfrp1	1012.55	1163.81	0.2	3.67e-05
Arglu1	2195.69	2589.24	0.24	3.36e-14
Arhgap10	645.44	514.24	-0.33	6.83e-07
Arhgap12	477.85	598.44	0.32	2.34e-06
Arhgap21	1046.47	899.17	-0.22	2.05e-05
Arhgap22	29.93	52.13	0.8	2.58e-03
Arhgap27	22.94	68.16	1.57	3.34e-09
Arhgap28	2.99	14.03	2.23	2.48e-03
Arhgap32	157.62	107.26	-0.56	9.67e-05
Arhgap33	417.99	467.13	0.16	4.53e-02
Arhgap35	1001.58	892.15	-0.17	1.70e-03
Arhgap4	120.71	71.17	-0.76	5.83e-06
Arhgap5	2463.05	2230.38	-0.14	1.43e-05
Arhgap9	8.98	0	-5.61	7.94e-04
Arhgdia	2791.26	2417.83	-0.21	7.62e-12
Arhgdig	1	9.02	3.18	9.78e-03
Arhgef11	1238.01	1086.62	-0.19	6.71e-05
Arhgef12	1363.7	1497.61	0.14	1.79e-03
Arhgef19	2.99	11.03	1.88	1.37e-02
Arhgef2	2381.25	2122.12	-0.17	6.16e-07
Arhgef40	265.36	419.01	0.66	7.03e-15
Arhgef7	224.46	184.44	-0.28	1.51e-02
Arhgef9	181.56	232.56	0.36	1.81e-03
Arid1a	29313.17	28412.49	-0.05	1.34e-06
Arid2	7255.47	7033.96	-0.04	2.33e-02
Arid4b	948.71	1090.63	0.2	6.60e-05
Arid5a	17.96	7.02	-1.36	9.00e-03
Arih1	8239.09	7539.17	-0.13	1.15e-13
Arl1	1397.62	1785.3	0.35	1.97e-20
Arl10	36.91	23.06	-0.68	3.08e-02
Arl11	0	6.01	5.03	3.16e-03
Arl14ep	801.06	643.55	-0.32	7.49e-08
Arl2	551.67	636.53	0.21	2.15e-03
Arl4d	30.93	18.04	-0.78	2.63e-02
Arl6ip1	3359.88	3824.22	0.19	3.18e-13
Arl6ip5	71.83	99.24	0.47	9.84e-03
Arl6ip6	651.43	713.72	0.13	4.10e-02
Arl8a	2087.95	1789.31	-0.22	2.85e-10
Arl8b	969.66	1050.53	0.12	2.80e-02
Arl9	11.97	2	-2.58	3.58e-03
Armc10	2.99	13.03	2.12	4.29e-03
Armc12	0	5.01	4.77	5.63e-03
Armc5	156.62	102.25	-0.62	1.84e-05
Armc9	233.44	183.44	-0.35	2.33e-03
Armh3	505.78	603.45	0.25	2.13e-04
Armh4	88.79	42.1	-1.08	2.39e-07
Armt1	60.85	28.07	-1.12	1.46e-05
Arnt	647.44	714.72	0.14	2.60e-02
Arnt2	94.77	70.17	-0.43	1.92e-02
Arpc1a	941.72	1154.78	0.29	1.06e-09
Arpc2	8053.54	7319.64	-0.14	2.46e-15
Arpc4	1201.1	1106.67	-0.12	1.56e-02
Arpc5	188.54	283.68	0.59	1.34e-08
Arpc5l	422.98	507.22	0.26	5.24e-04
Arpp19	456.9	528.27	0.21	4.78e-03
Arrdc3	643.45	565.36	-0.19	5.37e-03
Arsg	61.85	41.1	-0.59	1.23e-02
Arvcf	774.13	644.55	-0.26	1.10e-05
As3mt	158.62	205.5	0.37	2.25e-03
Asap1	3952.45	3707.94	-0.09	4.38e-04
Asap3	45.89	83.2	0.86	3.73e-05
Asb3	92.78	135.33	0.54	4.20e-04
Asb5	0	8.02	5.45	1.19e-03
Asb8	60.85	92.22	0.6	1.66e-03
Ascc2	1796.66	1545.73	-0.22	1.49e-08
Ascc3	4547.01	4265.28	-0.09	1.46e-04
Asf1b	512.76	622.5	0.28	3.41e-05
Asic1	599.55	513.24	-0.22	1.22e-03
Asic4	215.48	251.61	0.22	4.31e-02
Asns	8115.39	7420.89	-0.13	1.15e-13
Asph	350.15	394.95	0.17	4.68e-02
Asphd1	34.92	12.03	-1.54	5.04e-05
Asrgl1	37.91	61.15	0.69	4.00e-03
Ass1	41.9	69.17	0.72	1.36e-03
Astn2	1116.3	1263.04	0.18	1.40e-04
Atad3a	403.03	503.21	0.32	2.24e-05
Atad5	145.65	94.23	-0.63	2.67e-05
Atat1	170.59	210.51	0.3	1.18e-02
Atf2	2935.91	2532.1	-0.21	3.92e-13
Atf3	198.52	128.31	-0.63	6.44e-07
Atf6b	317.23	276.67	-0.2	4.38e-02
Atf7	341.18	253.61	-0.43	4.38e-06
Atf7ip	777.12	556.34	-0.48	7.67e-16
Atg101	271.34	229.55	-0.24	2.24e-02
Atg12	36.91	78.19	1.08	1.23e-06
Atg13	447.92	356.86	-0.33	4.57e-05
Atg16l2	479.84	533.29	0.15	4.19e-02
Atg2a	276.33	221.53	-0.32	2.24e-03
Atg4a	509.77	433.04	-0.24	1.85e-03
Atg4a-ps	19.95	2	-3.31	8.44e-05
Atg4b	367.11	300.72	-0.29	1.34e-03
Atg4c	59.86	87.21	0.54	5.40e-03
Atg5	977.64	1138.75	0.22	7.32e-06
Atg7	83.8	106.26	0.34	4.90e-02
Atg9a	926.76	787.9	-0.23	1.89e-05
Atg9b	157.62	127.31	-0.31	2.87e-02
Atic	701.31	451.09	-0.64	3.65e-23
Atl1	255.38	217.52	-0.23	3.42e-02
Atm	414	480.16	0.21	5.99e-03
Atp10d	166.6	207.5	0.32	8.95e-03
Atp13a1	1226.04	1112.68	-0.14	3.54e-03
Atp1a1	18200.02	16829.57	-0.11	3.17e-23
Atp1a3	2450.08	2268.47	-0.11	9.27e-04
Atp1a4	0	9.02	5.62	7.68e-04
Atp2a2	11474.27	11194.99	-0.04	2.32e-02
Atp2c1	4012.3	4471.78	0.16	4.61e-11
Atp4a	26.93	2	-3.75	5.41e-06
Atp5a1	1487.41	1376.32	-0.11	1.03e-02
Atp5b	29312.17	27387.02	-0.1	2.84e-28
Atp5c1	983.62	1224.95	0.32	1.17e-11
Atp5d	44.89	27.07	-0.73	1.02e-02
Atp5g1	5054.79	5440.11	0.11	1.23e-06
Atp5g2	1764.74	1982.78	0.17	4.91e-06
Atp5g3	4559.98	5180.49	0.18	3.10e-17
Atp5j	196.53	306.74	0.64	1.32e-10
Atp5l	2615.68	2980.18	0.19	1.37e-10
Atp5md	560.65	638.54	0.19	5.30e-03
Atp5mpl	0	9.02	5.62	7.68e-04
Atp5o	12.97	31.07	1.26	9.21e-04
Atp6ap2	650.43	855.06	0.39	3.08e-12
Atp6v0b	880.87	1243	0.5	1.74e-26
Atp6v0c	100.76	154.37	0.62	2.10e-05
Atp6v0c-ps2	240.42	290.7	0.27	6.81e-03
Atp6v1b1	1	9.02	3.18	9.78e-03
Atp6v1b2	2427.13	2607.29	0.1	1.51e-03
Atp6v1c1	1486.41	1586.83	0.09	2.69e-02
Atp6v1c2	0	8.02	5.45	1.19e-03
Atp6v1d	455.9	391.94	-0.22	6.41e-03
Atp6v1e1	1388.64	1142.75	-0.28	1.26e-10
Atp6v1f	330.2	399.96	0.28	1.25e-03
Atp6v1g1	1551.25	1851.46	0.26	1.01e-11
Atp8a1	1659.99	1822.39	0.13	5.41e-04
Atp8b3	4.99	0	-4.76	5.69e-03
Atpaf1	94.77	70.17	-0.43	1.92e-02
Atpaf2	264.36	314.76	0.25	9.68e-03
Atrnl1	3603.29	3272.89	-0.14	2.44e-07
Atxn3	65.84	91.22	0.47	1.29e-02
Aurka	21.95	2	-3.45	3.66e-05
Auts2	1007.57	1149.77	0.19	1.05e-04
Azi2	382.08	323.78	-0.24	6.47e-03
Azin1	4545.02	4376.55	-0.05	2.96e-02
B130046B21Rik	0	6.01	5.03	3.16e-03
B230208H11Rik	1	7.02	2.81	2.57e-02
B230216N24Rik	6.98	0	-5.24	1.94e-03
B230398E01Rik	6.98	0	-5.24	1.94e-03
B3galnt2	33.92	69.17	1.03	1.37e-05
B3galt1	103.75	45.11	-1.2	8.72e-10
B3galt4	0	5.01	4.77	5.63e-03
B3gat3	455.9	580.4	0.35	6.17e-07
B3gnt8	101.75	23.06	-2.14	5.02e-18
B4galt2	181.56	126.3	-0.52	6.96e-05
B4galt4	3.99	11.03	1.47	3.40e-02
B4galt6	560.65	449.08	-0.32	7.12e-06
B930095G15Rik	5.99	1	-2.58	4.48e-02
B9d2	17.96	9.02	-0.99	4.09e-02
BC004004	406.02	457.1	0.17	3.44e-02
BC005537	3132.43	2983.19	-0.07	1.92e-02
BC005624	153.63	118.29	-0.38	8.06e-03
BC051142	0	9.02	5.62	7.68e-04
BC085271	34.92	89.22	1.35	6.40e-10
Baalc	0	6.01	5.03	3.16e-03
Bag3	5382.99	4779.52	-0.17	1.15e-15
Bag6	5295.2	4927.88	-0.1	3.00e-06
Bahcc1	378.09	332.8	-0.18	3.93e-02
Baiap2	195.53	229.55	0.23	4.56e-02
Baiap2l1	547.68	492.19	-0.15	3.64e-02
Baiap2l2	2	11.03	2.47	5.69e-03
Banf1	2541.86	3199.71	0.33	2.09e-32
Banp	178.57	241.58	0.44	1.03e-04
Bard1	33.92	7.02	-2.27	9.60e-07
Basp1	146.65	186.45	0.35	6.88e-03
Bax	148.64	115.28	-0.37	1.15e-02
Baz1a	517.75	595.44	0.2	3.79e-03
Baz1b	3895.59	3523.49	-0.14	1.72e-08
Baz2b	832.99	758.83	-0.13	2.29e-02
Bbip1	174.58	254.61	0.54	6.95e-07
Bbs4	326.21	263.64	-0.31	1.29e-03
Bbs5	132.68	182.44	0.46	4.41e-04
Bbs9	48.88	28.07	-0.8	3.56e-03
Bcap29	30.93	19.05	-0.7	4.38e-02
Bcap31	1614.1	1877.53	0.22	5.57e-09
Bcar1	352.15	298.72	-0.24	9.69e-03
Bcas2	714.27	861.08	0.27	1.96e-06
Bckdk	1996.18	1615.9	-0.3	2.11e-17
Bcl10	882.87	681.64	-0.37	1.99e-11
Bcl2	128.69	103.25	-0.32	4.35e-02
Bcl2l1	124.7	97.23	-0.36	2.46e-02
Bcl6	61.85	112.27	0.86	1.18e-06
Bcl9	1000.58	1103.66	0.14	5.32e-03
Bcl9l	1320.81	1156.79	-0.19	2.68e-05
Bco1	48.88	108.26	1.15	1.38e-09
Bcor	3110.48	2718.55	-0.19	1.14e-11
Bcorl1	296.28	359.87	0.28	1.97e-03
Bcr	1470.45	1310.16	-0.17	1.19e-04
Becn1	3076.57	3239.81	0.07	1.12e-02
Bend3	147.64	118.29	-0.32	2.83e-02
Bend7	92.78	131.32	0.5	1.35e-03
Bex4	16.96	7.02	-1.27	1.56e-02
Bhlha15	0	5.01	4.77	5.63e-03
Bhlhe40	605.54	493.19	-0.3	1.53e-05
Bhlhe41	40.9	66.16	0.69	2.60e-03
Bicd1	556.65	626.51	0.17	1.23e-02
Bicd2	648.43	561.35	-0.21	1.80e-03
Bicral	410.01	262.63	-0.64	5.72e-14
Bin1	1619.09	1411.4	-0.2	1.16e-06
Birc2	162.61	199.48	0.29	1.74e-02
Birc6	12838.98	12104.18	-0.09	1.01e-09
Blmh	545.68	712.72	0.39	6.79e-10
Bloc1s2	108.74	148.36	0.45	2.13e-03
Bloc1s4	25.94	14.03	-0.89	2.33e-02
Blvrb	20.95	11.03	-0.93	3.58e-02
Blzf1	87.79	112.27	0.35	3.56e-02
Bmerb1	19.95	47.11	1.24	4.15e-05
Bmp1	448.92	503.21	0.16	3.21e-02
Bmp8a	1	8.02	3.01	1.56e-02
Bmper	2	14.03	2.81	1.24e-03
Bmpr2	3542.44	3269.88	-0.12	2.55e-05
Bms1	1529.3	1348.25	-0.18	1.63e-05
Bmyc	8.98	0	-5.61	7.94e-04
Bnc2	503.78	637.54	0.34	3.11e-07
Bnip2	252.39	339.82	0.43	4.28e-06
Bnip3	2839.14	3086.44	0.12	4.32e-05
Bnip3l	1787.68	1929.65	0.11	3.76e-03
Boc	33.92	12.03	-1.5	9.00e-05
Bod1l	535.71	454.09	-0.24	1.19e-03
Bok	141.66	115.28	-0.3	4.65e-02
Bola2	4494.14	5913.25	0.4	4.13e-83
Bola3	14.96	44.11	1.56	3.36e-06
Borcs6	80.8	47.11	-0.78	1.99e-04
Bpnt1	118.71	146.35	0.3	3.97e-02
Braf	3169.34	2838.84	-0.16	2.73e-08
Brap	173.58	233.56	0.43	1.80e-04
Brca1	126.69	99.24	-0.35	2.60e-02
Brca2	146.65	114.28	-0.36	1.39e-02
Brcc3	777.12	901.17	0.21	1.27e-04
Brd1	2589.74	2473.96	-0.07	4.88e-02
Brd2	2015.13	1876.52	-0.1	5.74e-03
Brd3	547.68	425.02	-0.37	3.85e-07
Brd9	48.88	31.07	-0.65	1.52e-02
Brdt	26.93	10.02	-1.43	8.10e-04
Brk1	994.6	1072.59	0.11	3.71e-02
Brox	337.19	289.7	-0.22	2.01e-02
Brpf1	1405.6	1251.02	-0.17	1.48e-04
Brwd1	561.64	638.54	0.19	5.81e-03
Brwd3	1490.4	1308.15	-0.19	1.05e-05
Btaf1	3436.7	3626.74	0.08	5.01e-03
Btbd3	199.52	274.66	0.46	1.09e-05
Btd	7.98	1	-2.99	1.61e-02
Btf3	16098.1	18100.63	0.17	1.51e-50
Btf3-ps4	0	11.03	5.91	3.56e-04
Btf3l4	363.12	430.04	0.24	3.16e-03
Btg1	1818.61	1649.98	-0.14	3.04e-04
Bub1b	61.85	31.07	-0.99	7.05e-05
Bub3	3407.77	3633.76	0.09	7.25e-04
Bud31	1381.66	1897.57	0.46	9.72e-35
Bysl	331.2	273.66	-0.28	3.64e-03
Bzw1	3903.57	3644.79	-0.1	1.65e-04
Bzw2	2040.07	2191.28	0.1	3.83e-03
C030006K11Rik	12.97	5.01	-1.37	2.72e-02
C030034L19Rik	0	5.01	4.77	5.63e-03
C130089K02Rik	13.97	4.01	-1.8	6.22e-03
C1ql1	13.97	26.06	0.9	2.10e-02
C1ql4	26.93	16.04	-0.75	4.64e-02
C230062I16Rik	7.98	0	-5.44	1.22e-03
C2cd2	25.94	42.1	0.7	1.70e-02
C4a	25.94	51.12	0.98	3.88e-04
C87436	102.75	79.19	-0.38	3.40e-02
Cab39	750.19	664.6	-0.17	4.75e-03
Cab39l	119.71	156.38	0.39	6.23e-03
Cabp1	692.33	601.45	-0.2	1.61e-03
Cacna1a	326.21	394.95	0.28	1.39e-03
Cacna1g	34.92	54.13	0.63	1.28e-02
Cacna1i	1598.14	1752.22	0.13	8.46e-04
Cacna2d1	1076.4	945.28	-0.19	2.31e-04
Cacna2d2	228.45	157.38	-0.54	3.82e-06
Cacna2d3	0	5.01	4.77	5.63e-03
Cacnb1	542.69	478.15	-0.18	1.29e-02
Cacnb3	2694.49	2564.18	-0.07	2.82e-02
Cacng2	335.19	241.58	-0.47	5.29e-07
Cacng7	847.95	713.72	-0.25	1.45e-05
Cacng8	261.37	215.52	-0.28	9.51e-03
Cactin	1328.79	1221.95	-0.12	8.82e-03
Cacul1	852.94	785.89	-0.12	4.48e-02
Cacybp	2710.45	3164.63	0.22	2.37e-15
Cadm4	97.76	135.33	0.47	2.25e-03
Cadps	714.27	824.99	0.21	3.81e-04
Cald1	83.8	45.11	-0.89	1.85e-05
Calhm2	26.93	55.13	1.03	1.12e-04
Calm1	2139.83	2018.87	-0.08	2.15e-02
Calm2	3559.4	3956.54	0.15	1.91e-09
Calm3	3155.38	3327.02	0.08	8.24e-03
Calr	2542.86	2715.55	0.09	3.06e-03
Camk1	156.62	234.57	0.58	4.05e-07
Camk2b	149.64	108.26	-0.47	1.33e-03
Camk2n1	520.74	445.07	-0.23	2.44e-03
Camk4	177.57	310.75	0.81	1.66e-15
Camkk1	126.69	186.45	0.56	1.80e-05
Camkk2	257.38	213.51	-0.27	1.29e-02
Camkmt	490.81	376.91	-0.38	6.33e-07
Camsap2	1000.58	898.17	-0.16	3.45e-03
Camta1	700.31	846.04	0.27	1.87e-06
Cand1	3637.21	3353.08	-0.12	1.41e-05
Cand2	587.58	655.58	0.16	1.79e-02
Capg	1	6.01	2.59	4.38e-02
Capn1	308.26	256.62	-0.26	7.07e-03
Capn7	648.43	468.13	-0.47	9.63e-13
Capns1	630.48	554.34	-0.19	6.00e-03
Caprin1	6666.89	6165.86	-0.11	7.38e-09
Caprin2	150.64	182.44	0.28	3.41e-02
Capza1-ps1	1030.51	1231.97	0.26	3.53e-08
Capza2	2093.94	2398.78	0.2	2.54e-09
Card14	7.98	23.06	1.53	1.22e-03
Card9	1	6.01	2.59	4.38e-02
Carm1	1234.02	965.33	-0.35	2.40e-14
Carmil2	57.86	95.23	0.72	1.54e-04
Carnmt1	280.32	237.57	-0.24	2.15e-02
Casd1	395.05	348.84	-0.18	3.99e-02
Cask	2651.59	2367.71	-0.16	2.07e-07
Caskin2	87.79	52.13	-0.75	1.62e-04
Casp3	7.98	2	-1.99	3.33e-02
Casq1	4.99	0	-4.76	5.69e-03
Cast	45.89	26.06	-0.82	4.14e-03
Casz1	272.34	389.94	0.52	2.51e-09
Catsperz	0	5.01	4.77	5.63e-03
Cav3	2.99	20.05	2.74	9.80e-05
Cavin1	420.98	366.88	-0.2	1.80e-02
Cavin2	745.2	658.59	-0.18	4.06e-03
Cavin4	58.86	21.05	-1.48	1.51e-07
Cbfa2t3	70.83	45.11	-0.65	3.20e-03
Cbfb	1294.87	1130.73	-0.2	2.13e-05
Cbr4	12.97	23.06	0.83	4.45e-02
Cbs	32.92	20.05	-0.72	3.31e-02
Cbx1	1705.88	1973.76	0.21	7.94e-09
Cbx4	1058.44	917.21	-0.21	5.40e-05
Cbx5	2412.17	2624.33	0.12	1.55e-04
Cbx7	394.05	477.15	0.28	3.97e-04
Cbx8	191.54	147.36	-0.38	2.91e-03
Cc2d1a	124.7	68.16	-0.87	2.01e-07
Cc2d1b	206.5	287.69	0.48	2.92e-06
Cc2d2a	207.5	146.35	-0.5	3.81e-05
Ccar1	6215.98	5799.98	-0.1	9.72e-07
Ccar2	1952.28	1828.41	-0.09	1.31e-02
Ccdc107	35.91	67.16	0.9	1.24e-04
Ccdc112	17.96	6.01	-1.58	3.89e-03
Ccdc115	12.97	5.01	-1.37	2.72e-02
Ccdc120	28.93	10.02	-1.53	2.62e-04
Ccdc124	409.01	484.17	0.24	1.71e-03
Ccdc13	0	5.01	4.77	5.63e-03
Ccdc134	19.95	43.1	1.11	3.31e-04
Ccdc136	486.82	388.94	-0.32	2.56e-05
Ccdc157	48.88	22.05	-1.15	8.29e-05
Ccdc174	119.71	152.37	0.35	1.51e-02
Ccdc18	78.81	52.13	-0.6	3.98e-03
Ccdc181	5.99	0	-5.02	3.22e-03
Ccdc184	9.98	2	-2.31	1.04e-02
Ccdc186	335.19	292.71	-0.2	3.98e-02
Ccdc187	4.99	0	-4.76	5.69e-03
Ccdc191	52.87	37.09	-0.51	4.48e-02
Ccdc32	25.94	43.1	0.73	1.16e-02
Ccdc34	171.59	206.5	0.27	2.86e-02
Ccdc38	62.85	37.09	-0.76	1.45e-03
Ccdc43	124.7	182.44	0.55	2.96e-05
Ccdc50	97.76	76.18	-0.36	4.80e-02
Ccdc77	95.77	162.39	0.76	9.94e-08
Ccdc8	44.89	18.04	-1.31	3.09e-05
Ccdc85c	299.28	214.52	-0.48	1.62e-06
Ccdc88b	4.99	19.05	1.93	8.28e-04
Ccdc88c	27.93	12.03	-1.22	2.33e-03
Ccdc9	262.37	307.74	0.23	1.99e-02
Ccdc91	7.98	2	-1.99	3.33e-02
Ccdc92	13.97	26.06	0.9	2.10e-02
Cchcr1	68.83	93.22	0.44	1.91e-02
Ccn1	28.93	46.11	0.67	1.56e-02
Ccna2	1211.07	1079.6	-0.17	5.59e-04
Ccnb1-ps	6.98	1	-2.8	2.64e-02
Ccnd1	2068	1809.36	-0.19	6.67e-08
Ccndbp1	94.77	69.17	-0.45	1.43e-02
Ccnf	319.23	269.65	-0.24	1.18e-02
Ccni	4453.24	3814.19	-0.22	2.12e-21
Ccnj	106.74	76.18	-0.49	5.29e-03
Ccnl1	3120.46	3822.21	0.29	1.50e-30
Ccnl2	797.07	882.13	0.15	1.03e-02
Ccnt1	502.79	422.02	-0.25	8.86e-04
Ccny	1270.93	1014.45	-0.33	1.16e-12
Ccser1	2	20.05	3.33	7.82e-05
Ccser2	137.67	101.24	-0.44	3.48e-03
Cct3	7066.92	7699.56	0.12	5.31e-12
Cct4	7558.73	8231.84	0.12	1.14e-12
Cct7	5774.05	6249.06	0.11	1.54e-08
Cct8	2998.75	3245.82	0.11	7.17e-05
Ccz1	1884.45	1633.94	-0.21	3.85e-08
Cd24a	37.91	63.15	0.74	1.93e-03
Cd320	1	8.02	3.01	1.56e-02
Cd81	1035.5	1170.82	0.18	2.77e-04
Cd82	7.98	1	-2.99	1.61e-02
Cd9	2508.94	2966.15	0.24	1.22e-16
Cd99l2	8.98	2	-2.16	1.85e-02
Cdadc1	136.67	80.19	-0.77	1.01e-06
Cdc123	96.77	136.33	0.49	1.25e-03
Cdc34	3014.72	3435.28	0.19	3.99e-12
Cdc37	651.43	717.73	0.14	2.88e-02
Cdc37l1	478.84	543.31	0.18	1.30e-02
Cdc42	9107.99	8817.25	-0.05	7.01e-03
Cdc42bpa	10146.48	9149.05	-0.15	2.42e-22
Cdc42ep1	219.47	172.42	-0.35	3.16e-03
Cdc42se2	523.73	436.05	-0.26	3.69e-04
Cdc7	338.18	257.62	-0.39	2.72e-05
Cdca3	6.98	26.06	1.9	8.73e-05
Cdca8	34.92	22.05	-0.66	4.05e-02
Cdcp2	2.99	12.03	2.01	7.48e-03
Cdh10	4.99	18.04	1.85	1.47e-03
Cdh2	311.25	388.94	0.32	2.12e-04
Cdh24	303.27	363.88	0.26	3.53e-03
Cdh6	341.18	386.93	0.18	3.97e-02
Cdk1	430.96	506.22	0.23	2.19e-03
Cdk10	129.69	176.43	0.44	8.46e-04
Cdk11b	3042.65	2423.84	-0.33	3.84e-30
Cdk12	1695.9	1489.59	-0.19	2.62e-06
Cdk14	811.04	654.58	-0.31	1.18e-07
Cdk16	2189.71	1972.76	-0.15	1.76e-05
Cdk17	913.79	835.01	-0.13	2.10e-02
Cdk2	1937.32	2186.27	0.17	5.48e-07
Cdk4	6974.15	7853.93	0.17	1.30e-22
Cdk5r2	2357.3	2069.99	-0.19	1.76e-08
Cdk5rap2	278.33	352.85	0.34	1.82e-04
Cdk6	99.76	73.18	-0.45	1.31e-02
Cdk7	194.53	235.57	0.28	1.51e-02
Cdkal1	110.73	87.21	-0.34	4.34e-02
Cdkl1	1	6.01	2.59	4.38e-02
Cdkl3	83.8	57.14	-0.55	5.63e-03
Cdkl5	234.43	152.37	-0.62	7.28e-08
Cdkn2a	194.53	160.39	-0.28	2.70e-02
Cdv3	839.97	938.26	0.16	3.74e-03
Cebpa	0	5.01	4.77	5.63e-03
Cebpg	8.98	25.06	1.48	9.39e-04
Celf1	5971.57	5422.07	-0.14	9.65e-12
Celf3	7001.08	7487.05	0.1	1.62e-07
Celf4	2119.88	1672.03	-0.34	8.03e-23
Celsr3	2283.48	2156.2	-0.08	1.90e-02
Cemip2	777.12	874.11	0.17	3.00e-03
Cenpe	189.54	155.37	-0.29	2.48e-02
Cenpi	103.75	50.12	-1.05	3.60e-08
Cenpu	8.98	2	-2.16	1.85e-02
Cenpv	499.79	400.97	-0.32	2.79e-05
Cep112	31.92	17.04	-0.91	9.69e-03
Cep120	219.47	167.4	-0.39	9.48e-04
Cep128	54.87	38.09	-0.53	3.53e-02
Cep135	155.62	239.58	0.62	4.81e-08
Cep170b	276.33	225.54	-0.29	4.98e-03
Cep192	33.92	10.02	-1.76	1.48e-05
Cep20	85.79	115.28	0.43	1.04e-02
Cep250	133.68	185.45	0.47	2.68e-04
Cep290	126.69	192.46	0.6	2.57e-06
Cep41	95.77	121.29	0.34	3.54e-02
Cep57l1	31.92	20.05	-0.67	4.80e-02
Cep63	134.67	91.22	-0.56	2.88e-04
Cep70	9.98	2	-2.31	1.04e-02
Cep76	327.21	265.64	-0.3	1.62e-03
Cep78	332.2	381.92	0.2	2.28e-02
Cep85	396.04	298.72	-0.41	2.17e-06
Cep85l	257.38	334.81	0.38	5.43e-05
Cep95	10.97	2	-2.45	5.98e-03
Cercam	10.97	3.01	-1.87	1.45e-02
Cers1	0	5.01	4.77	5.63e-03
Cetn2	174.58	210.51	0.27	2.55e-02
Cetn3	98.76	144.35	0.55	2.40e-04
Cfap298	89.78	128.31	0.52	1.17e-03
Cfap36	240.42	284.69	0.24	1.77e-02
Cfap410	1	9.02	3.18	9.78e-03
Cfap69	52.87	25.06	-1.08	9.53e-05
Cfap70	0	6.01	5.03	3.16e-03
Cfap97	166.6	94.23	-0.82	7.49e-09
Cfdp1	1579.18	1727.16	0.13	1.28e-03
Cfl2	2084.96	2302.55	0.14	2.82e-05
Cftr	73.82	118.29	0.68	5.24e-05
Cgref1	8.98	0	-5.61	7.94e-04
Chaf1a	287.31	335.81	0.23	1.70e-02
Chaf1b	197.52	258.62	0.39	3.20e-04
Chaserr	1	11.03	3.47	4.23e-03
Chd1	1174.16	1069.58	-0.13	6.08e-03
Chd1l	60.85	110.27	0.86	1.60e-06
Chd3	2324.38	2167.22	-0.1	3.52e-03
Chd5	693.32	758.83	0.13	3.66e-02
Chd8	4561.98	4192.11	-0.12	3.09e-07
Chd9	2309.42	1982.78	-0.22	4.87e-11
Chek1	348.16	475.15	0.45	8.19e-09
Chek2	21.95	36.09	0.72	2.47e-02
Cherp	647.44	590.42	-0.13	4.99e-02
Chfr	328.21	286.69	-0.2	4.26e-02
Chga	1338.76	1441.47	0.11	1.66e-02
Chic2	1489.4	1325.19	-0.17	8.72e-05
Chid1	97.76	134.32	0.46	2.94e-03
Chka	383.07	444.07	0.21	8.68e-03
Chmp1b	322.22	367.89	0.19	3.44e-02
Chmp2a	759.17	845.04	0.15	7.87e-03
Chmp2b	37.91	20.05	-0.92	4.14e-03
Chn1	355.14	431.04	0.28	6.90e-04
Chpf2	1027.52	1155.79	0.17	5.63e-04
Chrac1	9.98	0	-5.76	5.34e-04
Chrm2	2	30.07	3.91	1.70e-06
Chrna4	0	16.04	6.45	7.76e-05
Chst11	654.42	535.29	-0.29	1.02e-05
Chst15	7.98	18.04	1.18	1.84e-02
Chst5	10.97	2	-2.45	5.98e-03
Chsy1	2150.8	2538.12	0.24	4.80e-14
Ciao2a	461.88	568.37	0.3	2.39e-05
Ciao3	45.89	26.06	-0.82	4.14e-03
Ciart	110.73	68.16	-0.7	6.21e-05
Cib2	17.96	42.1	1.23	1.27e-04
Cibar1	196.53	239.58	0.29	1.10e-02
Cilk1	20.95	10.02	-1.06	1.85e-02
Cirbp	20.95	35.08	0.74	2.21e-02
Cisd1	7.98	1	-2.99	1.61e-02
Cish	2	11.03	2.47	5.69e-03
Cit	2288.47	2008.84	-0.19	2.72e-08
Cited2	2077.98	2363.7	0.19	2.27e-08
Ckap4	389.06	296.72	-0.39	6.60e-06
Ckap5	5802.98	5196.53	-0.16	1.17e-14
Ckb	250.39	199.48	-0.33	2.88e-03
Cks1b	2680.52	2811.78	0.07	3.09e-02
Cks2	1473.44	1986.79	0.43	1.22e-32
Clasp1	2382.24	2552.15	0.1	2.60e-03
Clcn1	29.93	13.03	-1.2	1.78e-03
Clcn2	535.71	444.07	-0.27	2.21e-04
Clcn3	2144.82	2363.7	0.14	3.28e-05
Clcn4	381.08	435.05	0.19	2.06e-02
Cldn9	10.97	2	-2.45	5.98e-03
Clec10a	0	6.01	5.03	3.16e-03
Clec16a	775.13	663.6	-0.22	2.05e-04
Clec2l	15.96	3.01	-2.41	8.82e-04
Clgn	114.72	88.21	-0.38	2.32e-02
Clic1	970.65	835.01	-0.22	4.95e-05
Clint1	5720.18	5477.2	-0.06	4.31e-03
Clip3	781.11	665.6	-0.23	1.22e-04
Clip4	49.88	69.17	0.47	3.20e-02
Clk1	1188.13	1355.27	0.19	2.39e-05
Clk2	3389.81	3774.1	0.15	2.69e-09
Clk3	2267.52	2440.88	0.11	1.60e-03
Clk4	1192.12	1302.14	0.13	6.20e-03
Cln8	13.97	2	-2.8	1.31e-03
Clp1	144.65	203.49	0.49	6.65e-05
Clptm1	1345.75	1557.76	0.21	3.59e-07
Clspn	293.29	242.58	-0.27	6.59e-03
Clstn1	501.79	447.08	-0.17	3.05e-02
Clta	1554.24	1650.98	0.09	3.78e-02
Cltb	891.84	978.36	0.13	1.38e-02
Cltc	13350.74	11254.13	-0.25	5.60e-77
Clybl	64.84	104.25	0.69	1.43e-04
Cmip	2541.86	2221.35	-0.19	1.12e-09
Cmss1	370.11	316.76	-0.22	1.21e-02
Cmtm6	6.98	0	-5.24	1.94e-03
Cmtm8	6.98	0	-5.24	1.94e-03
Cmtr1	0	9.02	5.62	7.68e-04
Cnbd2	5.99	0	-5.02	3.22e-03
Cnbp	7971.74	8582.69	0.11	4.25e-10
Cnga3	973.65	865.09	-0.17	1.57e-03
Cnih2	196.53	156.38	-0.33	8.22e-03
Cnih4	2810.21	3515.47	0.32	8.66e-34
Cnn2	150.64	102.25	-0.56	1.29e-04
Cnnm1	45.89	78.19	0.77	2.97e-04
Cnnm2	582.59	442.07	-0.4	1.08e-08
Cnot1	23043.32	21588.04	-0.09	1.31e-20
Cnot11	634.47	742.79	0.23	2.29e-04
Cnot2	9379.34	8669.9	-0.11	2.49e-12
Cnot7	1424.56	1523.67	0.1	2.57e-02
Cnot8	264.36	345.83	0.39	2.74e-05
Cnpy4	12.97	24.06	0.89	2.85e-02
Cntd1	7.98	26.06	1.71	2.15e-04
Cntfr	1359.71	1195.88	-0.19	3.71e-05
Cntn3	163.6	210.51	0.36	2.59e-03
Cntnap2	14.96	3.01	-2.31	1.52e-03
Cntrl	252.39	303.73	0.27	6.93e-03
Cntrob	759.17	696.68	-0.12	4.72e-02
Coa3	19.95	37.09	0.89	5.61e-03
Coasy	136.67	167.4	0.29	3.20e-02
Cog5	3523.49	3987.61	0.18	1.17e-12
Coil	9.98	40.1	2.01	3.50e-07
Col11a2	551.67	613.48	0.15	2.69e-02
Col12a1	6.98	0	-5.24	1.94e-03
Col24a1	21.95	9.02	-1.28	5.32e-03
Col4a2	8.98	1	-3.16	1.01e-02
Col6a5	642.45	702.69	0.13	4.66e-02
Col6a6	7.98	1	-2.99	1.61e-02
Col7a1	57.86	87.21	0.59	2.58e-03
Col8a2	1	14.03	3.81	1.40e-03
Colec11	1	12.03	3.59	2.91e-03
Commd1	43.89	27.07	-0.7	1.50e-02
Commd2	75.82	104.25	0.46	8.96e-03
Commd3	1517.33	1836.43	0.28	2.37e-13
Commd7	82.8	130.31	0.65	3.93e-05
Copa	18358.64	17476.13	-0.07	9.28e-10
Copb2	5046.8	4590.06	-0.14	1.01e-09
Cope	1396.63	1311.16	-0.09	4.66e-02
Copg1	1496.38	1263.04	-0.24	6.51e-09
Copg2	443.93	353.85	-0.33	5.16e-05
Coprs	0	8.02	5.45	1.19e-03
Cops2	3105.5	3363.11	0.11	4.57e-05
Cops3	5892.76	6560.82	0.15	1.13e-15
Cops4	931.75	1018.46	0.13	1.57e-02
Cops5	2722.42	2934.07	0.11	3.93e-04
Cops7b	1285.89	1503.62	0.23	8.57e-08
Cops9	249.4	293.71	0.24	1.98e-02
Coq10b	30.93	56.14	0.86	8.39e-04
Coq4	0	7.02	5.26	1.89e-03
Coq5	49.88	28.07	-0.83	2.40e-03
Coq8b	70.83	42.1	-0.75	8.02e-04
Coq9	2839.14	3035.32	0.1	1.37e-03
Coro1c	1227.03	1030.48	-0.25	7.75e-08
Coro2a	362.12	296.72	-0.29	1.47e-03
Coro6	25.94	2	-3.69	7.83e-06
Cotl1	52.87	29.07	-0.86	1.19e-03
Cox14	7.98	1	-2.99	1.61e-02
Cox19	5.99	14.03	1.23	3.34e-02
Cox20	272.34	313.76	0.2	3.77e-02
Cox4i1	389.06	483.16	0.31	5.20e-05
Cox4i2	22.94	13.03	-0.82	4.82e-02
Cox5b	965.67	1068.58	0.15	4.61e-03
Cox7a2	12.97	3.01	-2.11	4.59e-03
Cox7a2l	1175.16	1085.62	-0.11	2.10e-02
Cox7b	1051.46	1536.7	0.55	8.71e-39
Cox7b2	2.99	10.02	1.74	2.48e-02
Cox7c	99.76	126.3	0.34	3.19e-02
Cpd	545.68	480.16	-0.18	1.16e-02
Cpeb4	4230.78	3999.64	-0.08	1.45e-03
Cplx1	17.96	46.11	1.36	1.45e-05
Cpne3	961.68	879.12	-0.13	1.82e-02
Cpne5	12.97	24.06	0.89	2.85e-02
Cpne6	14.96	26.06	0.8	3.75e-02
Cpq	27.93	56.14	1.01	1.34e-04
Cpsf4	1726.83	1538.71	-0.17	2.72e-05
Cpsf7	1504.36	1632.94	0.12	4.33e-03
Cpt1a	6.98	16.04	1.2	2.49e-02
Cpt1c	33.92	75.18	1.15	6.55e-07
Cracd	139.66	105.25	-0.41	6.48e-03
Cradd	11.97	31.07	1.38	4.09e-04
Crat	134.67	189.46	0.49	1.25e-04
Creb3l2	341.18	286.69	-0.25	7.01e-03
Creb5	45.89	30.07	-0.61	2.78e-02
Crebbp	17552.59	16260.2	-0.11	2.00e-21
Crebzf	1883.45	2208.32	0.23	1.96e-11
Crem	167.6	110.27	-0.6	1.26e-05
Crip1	19.95	36.09	0.85	8.47e-03
Cript	318.23	407.98	0.36	2.23e-05
Crk	632.47	732.77	0.21	6.59e-04
Crlf3	236.43	196.47	-0.27	1.85e-02
Crls1	969.66	1292.11	0.41	7.27e-20
Crmp1	5208.41	4673.27	-0.16	8.75e-13
Crnkl1	631.47	563.36	-0.16	1.54e-02
Crocc	308.26	364.88	0.24	6.78e-03
Crot	76.81	109.26	0.51	3.21e-03
Crtc3	390.06	325.79	-0.26	2.83e-03
Cryab	148.64	102.25	-0.54	2.34e-04
Cs	3835.73	3449.31	-0.15	3.02e-09
Csgalnact2	367.11	446.08	0.28	5.08e-04
Csl	0	11.03	5.91	3.56e-04
Csmd1	25.94	13.03	-0.99	1.25e-02
Csmd3	8.98	2	-2.16	1.85e-02
Csnk1a1	16129.03	14953.05	-0.11	2.38e-19
Csnk1d	7142.74	6922.69	-0.05	2.32e-02
Csnk1g2	681.35	746.8	0.13	3.51e-02
Csnk1g3	1420.57	1256.03	-0.18	5.28e-05
Csnk2a1	8993.27	8616.77	-0.06	3.48e-04
Csnk2a2	3019.7	2797.74	-0.11	2.37e-04
Csrnp1	8.98	3.01	-1.58	4.67e-02
Csrnp3	173.58	116.28	-0.58	1.96e-05
Csrp2	177.57	283.68	0.68	1.07e-10
Cstf2	2546.85	2367.71	-0.11	1.40e-03
Ctbp1	1293.87	1095.64	-0.24	1.46e-07
Ctbp2	1589.16	1412.4	-0.17	4.02e-05
Ctbs	44.89	20.05	-1.16	1.46e-04
Ctdnep1	423.98	350.85	-0.27	1.02e-03
Ctdp1	96.77	65.16	-0.57	2.08e-03
Ctdsp2	547.68	421.01	-0.38	1.39e-07
Ctdspl2	1890.43	2118.11	0.16	3.87e-06
Ctnna1	3035.66	2657.41	-0.19	3.68e-11
Ctnnb1	52907.15	50074.71	-0.08	1.39e-33
Ctnnbip1	76.81	101.24	0.4	2.57e-02
Ctnnbl1	1143.24	1290.11	0.17	1.66e-04
Ctnnd1	40.9	23.06	-0.83	6.23e-03
Ctps	851.94	941.27	0.14	9.02e-03
Ctr9	2034.08	1861.49	-0.13	5.09e-04
Ctsb	98.76	134.32	0.44	3.89e-03
Cttn	3549.42	3203.72	-0.15	4.34e-08
Cttnbp2nl	212.49	247.6	0.22	4.74e-02
Ctu2	117.72	154.37	0.39	5.88e-03
Cuedc1	397.04	452.09	0.19	2.06e-02
Cul3	4839.31	4625.15	-0.07	6.22e-03
Cul4a	77.81	58.14	-0.42	4.16e-02
Cul4b	1125.28	1034.49	-0.12	1.63e-02
Cul5	1061.44	987.38	-0.1	4.74e-02
Cul7	903.82	1020.46	0.18	8.62e-04
Cul9	693.32	583.41	-0.25	9.80e-05
Cuta	71.83	32.08	-1.16	9.72e-07
Cux1	2568.79	2415.82	-0.09	7.16e-03
Cwc22	3541.44	3810.18	0.11	6.86e-05
Cwc27	81.8	45.11	-0.86	4.40e-05
Cxxc1	226.45	263.64	0.22	4.19e-02
Cyb561	154.63	116.28	-0.41	3.87e-03
Cyb561d1	29.93	47.11	0.65	1.70e-02
Cyb5a	2.99	9.02	1.59	4.48e-02
Cyb5d2	4.99	0	-4.76	5.69e-03
Cyb5r2	29.93	16.04	-0.9	1.30e-02
Cyb5r3	1020.53	918.21	-0.15	3.85e-03
Cycs	693.32	842.03	0.28	1.00e-06
Cyfip1	1428.55	1327.2	-0.11	1.77e-02
Cygb	182.56	148.36	-0.3	2.15e-02
Cyp20a1	163.6	223.54	0.45	1.21e-04
Cyp26b1	88.79	50.12	-0.82	3.77e-05
Cyp27a1	30.93	15.04	-1.04	4.37e-03
Cyp4f14	7.98	1	-2.99	1.61e-02
Cyp4f16	92.78	68.16	-0.44	1.76e-02
Cyp4f17	13.97	32.08	1.2	1.17e-03
Cyp4f18	5.99	0	-5.02	3.22e-03
Cyrib	2287.47	2662.42	0.22	1.55e-12
Cystm1	361.13	484.17	0.42	3.90e-08
Czib	218.47	259.63	0.25	2.12e-02
D130043K22Rik	5.99	1	-2.58	4.48e-02
D630045J12Rik	349.16	291.7	-0.26	4.91e-03
Dab2	6.98	0	-5.24	1.94e-03
Dab2ip	2634.63	2261.45	-0.22	1.51e-12
Dad1	1913.38	2031.9	0.09	2.07e-02
Dapk1	587.58	503.21	-0.22	1.41e-03
Dars2	173.58	212.51	0.29	1.50e-02
Daxx	15.96	28.07	0.81	2.78e-02
Dazap2	1640.04	1513.65	-0.12	5.26e-03
Dbf4	392.05	306.74	-0.35	4.14e-05
Dbndd1	5.99	1	-2.58	4.48e-02
Dbp	13.97	2	-2.8	1.31e-03
Dbr1	90.78	63.15	-0.52	5.92e-03
Dcaf1	5085.71	4706.35	-0.11	7.43e-07
Dcaf11	584.59	508.23	-0.2	4.10e-03
Dcaf12	1195.11	1309.16	0.13	4.66e-03
Dcaf15	915.79	819.98	-0.16	4.26e-03
Dcaf6	1057.44	1190.87	0.17	3.95e-04
Dcaf7	1743.79	1389.35	-0.33	2.05e-17
Dcakd	148.64	191.46	0.37	3.96e-03
Dcbld1	9.98	3.01	-1.73	2.60e-02
Dcdc2a	0	5.01	4.77	5.63e-03
Dchs1	1239.01	1026.47	-0.27	5.40e-09
Dclk1	242.41	186.45	-0.38	7.20e-04
Dclk2	1108.32	1189.87	0.1	3.89e-02
Dclre1a	13.97	29.07	1.06	5.19e-03
Dctn1	1879.46	1722.15	-0.13	1.04e-03
Dctn3	766.15	1008.43	0.4	1.92e-14
Dctn5	1299.86	1388.35	0.1	3.81e-02
Dctn6	27.93	53.13	0.93	5.39e-04
Dcun1d1	874.89	795.92	-0.14	1.77e-02
Dcun1d2	4.99	12.03	1.27	4.49e-02
Dcun1d3	555.66	478.15	-0.22	2.72e-03
Dcun1d4	606.53	494.19	-0.3	1.56e-05
Dcun1d5	1639.04	1981.78	0.27	3.20e-14
Dcxr	9.98	1	-3.31	6.48e-03
Ddah2	260.37	338.82	0.38	4.74e-05
Ddb1	8835.65	8069.45	-0.13	3.31e-15
Ddhd2	1019.54	818.97	-0.32	8.74e-10
Ddi2	960.68	856.06	-0.17	2.22e-03
Ddit4	489.82	423.02	-0.21	6.04e-03
Ddost	6697.82	7139.21	0.09	1.31e-06
Ddr1	556.65	440.06	-0.34	2.10e-06
Ddx1	4732.56	4388.58	-0.11	3.72e-06
Ddx20	130.68	170.41	0.38	4.56e-03
Ddx21	2625.66	2357.68	-0.16	9.72e-07
Ddx23	3940.48	3725.98	-0.08	2.25e-03
Ddx24	182.56	152.37	-0.26	4.58e-02
Ddx25	132.68	102.25	-0.38	1.49e-02
Ddx27	624.49	693.67	0.15	1.94e-02
Ddx28	1	11.03	3.47	4.23e-03
Ddx39a	1308.84	1467.54	0.17	1.38e-04
Ddx3x	9335.44	8010.31	-0.22	1.42e-43
Ddx42	2960.85	3110.5	0.07	1.84e-02
Ddx5	28161.95	29150.27	0.05	7.97e-08
Ddx50	3798.82	3943.51	0.05	4.63e-02
Ddx54	381.08	281.68	-0.44	6.75e-07
Deaf1	336.19	273.66	-0.3	1.59e-03
Def6	159.61	207.5	0.38	1.88e-03
Dele1	131.68	212.51	0.69	1.73e-08
Dennd1a	297.28	401.97	0.44	3.26e-07
Dennd2a	387.06	491.18	0.34	7.02e-06
Dennd3	2.99	14.03	2.23	2.48e-03
Dennd4a	900.82	1062.56	0.24	2.74e-06
Dennd4b	559.65	792.91	0.5	2.18e-17
Dennd5a	4715.61	4175.06	-0.18	2.04e-14
Dennd6b	126.69	176.43	0.48	3.35e-04
Denr	327.21	420.01	0.36	1.49e-05
Depdc5	2995.76	3393.18	0.18	5.43e-11
Derl2	221.46	176.43	-0.33	5.19e-03
Dffa	83.8	122.29	0.55	8.25e-04
Dgat1	2	8.02	2.01	3.20e-02
Dgat2	327.21	380.92	0.22	1.29e-02
Dgcr6	110.73	148.36	0.42	3.74e-03
Dgka	79.81	126.3	0.66	4.33e-05
Dgke	95.77	74.18	-0.37	4.52e-02
Dgkg	8.98	37.09	2.05	8.33e-07
Dgki	2204.67	2503.03	0.18	1.37e-08
Dgkq	35.91	71.17	0.99	1.96e-05
Dguok	81.8	54.13	-0.6	3.34e-03
Dhfr	260.37	380.92	0.55	4.85e-10
Dhh	81.8	31.07	-1.4	1.73e-09
Dhps	195.53	235.57	0.27	1.80e-02
Dhrs1	153.63	191.46	0.32	1.22e-02
Dhrs4	275.33	168.41	-0.71	3.18e-11
Dhrs7	6.98	1	-2.8	2.64e-02
Dhx16	825.01	893.15	0.11	4.64e-02
Dhx30	2300.44	2182.26	-0.08	3.16e-02
Dhx33	754.18	854.06	0.18	1.89e-03
Dhx34	33.92	79.19	1.22	7.57e-08
Dhx35	250.39	202.49	-0.31	5.32e-03
Dhx37	92.78	55.13	-0.75	1.05e-04
Dhx38	1847.54	1448.49	-0.35	7.06e-21
Dhx40	1160.2	1321.18	0.19	3.89e-05
Dhx57	539.7	428.03	-0.33	4.26e-06
Dhx8	897.83	739.78	-0.28	4.58e-07
Dhx9	14299.45	13150.7	-0.12	7.17e-21
Diaph1	408.01	473.14	0.21	6.46e-03
Dido1	338.18	276.67	-0.29	1.99e-03
Dimt1	652.42	879.12	0.43	1.26e-14
Dip2a	5720.18	5240.63	-0.13	1.91e-09
Dip2b	917.78	840.02	-0.13	2.32e-02
Dipk1a	25.94	12.03	-1.11	6.21e-03
Dis3l	188.54	101.24	-0.9	2.60e-11
Disp2	287.31	207.5	-0.47	4.54e-06
Dlat	653.42	566.37	-0.21	1.89e-03
Dlg1	1520.33	1382.33	-0.14	1.36e-03
Dlg3	235.43	411.99	0.81	2.06e-20
Dlgap1	111.73	70.17	-0.67	1.09e-04
Dlgap3	3369.86	3214.75	-0.07	1.90e-02
Dll1	19.95	8.02	-1.31	6.81e-03
Dlst	1904.4	2161.21	0.18	1.76e-07
Dmac2l	22.94	36.09	0.65	3.94e-02
Dmtf1	2000.17	2116.1	0.08	2.72e-02
Dmtn	257.38	165.4	-0.64	6.51e-09
Dmwd	213.48	156.38	-0.45	1.85e-04
Dmxl1	2776.29	2413.82	-0.2	3.09e-11
Dmxl2	1617.09	1997.82	0.31	1.97e-17
Dnah1	422.98	508.23	0.26	4.46e-04
Dnah17	143.65	196.47	0.45	3.19e-04
Dnah2	13.97	4.01	-1.8	6.22e-03
Dnai2	6.98	0	-5.24	1.94e-03
Dnaja1	2748.36	2980.18	0.12	1.04e-04
Dnaja2	2470.03	2241.4	-0.14	2.14e-05
Dnaja3	723.25	649.57	-0.16	1.45e-02
Dnajb11	595.56	798.93	0.42	5.25e-13
Dnajb4	99.76	148.36	0.57	1.02e-04
Dnajb6	2441.1	2570.2	0.07	2.59e-02
Dnajb6-ps	44.89	21.05	-1.09	2.98e-04
Dnajb9	373.1	516.24	0.47	3.14e-10
Dnajc1	656.41	731.76	0.16	1.27e-02
Dnajc10	362.12	497.2	0.46	1.74e-09
Dnajc13	2257.54	2123.12	-0.09	1.23e-02
Dnajc16	205.5	153.37	-0.42	5.68e-04
Dnajc18	38.91	56.14	0.53	3.23e-02
Dnajc19	452.91	559.35	0.3	2.00e-05
Dnajc19-ps	0	9.02	5.62	7.68e-04
Dnajc21	712.28	814.96	0.19	1.01e-03
Dnajc22	7.98	2	-1.99	3.33e-02
Dnajc24	25.94	48.12	0.89	1.51e-03
Dnajc25	5.99	32.08	2.42	1.12e-06
Dnajc6	255.38	306.74	0.26	7.24e-03
Dnajc8	1510.35	1773.27	0.23	1.83e-09
Dnal1	16.96	47.11	1.47	3.47e-06
Dnmbp	28.93	15.04	-0.94	1.10e-02
Dnmt1	320.23	268.65	-0.25	8.56e-03
Dnmt3a	2086.96	1875.52	-0.15	1.80e-05
Dnmt3b	34.92	62.15	0.83	6.12e-04
Dock10	2	12.03	2.59	3.40e-03
Dock2	322.22	401.97	0.32	1.84e-04
Dock5	28.93	13.03	-1.15	2.95e-03
Dock6	126.69	158.38	0.32	2.17e-02
Dolpp1	341.18	298.72	-0.19	4.21e-02
Dop1a	1207.08	1110.68	-0.12	1.37e-02
Dop1b	66.84	37.09	-0.85	2.83e-04
Dot1l	711.28	615.48	-0.21	1.00e-03
Dpf2	2142.82	1945.69	-0.14	9.29e-05
Dph3	72.82	108.26	0.57	1.06e-03
Dph5	185.55	142.34	-0.38	3.09e-03
Dpp6	66.84	30.07	-1.15	2.93e-06
Dpp9	583.59	523.26	-0.16	2.67e-02
Dpy19l4	196.53	241.58	0.3	7.67e-03
Dpy30	625.49	869.1	0.47	3.46e-17
Dpyd	184.55	229.55	0.31	6.08e-03
Dpysl2	2336.35	2029.89	-0.2	1.18e-09
Dpysl3	8610.19	7484.04	-0.2	6.29e-34
Dr1	557.65	635.53	0.19	5.18e-03
Drc3	1	9.02	3.18	9.78e-03
Drd4	42.9	77.19	0.85	9.07e-05
Dscam	943.72	1125.71	0.25	2.21e-07
Dsn1	9.98	2	-2.31	1.04e-02
Dtnb	2168.76	1999.82	-0.12	1.06e-03
Dtnbp1	267.35	329.8	0.3	1.42e-03
Dtx1	77.81	50.12	-0.63	2.49e-03
Dtx3	858.92	761.84	-0.17	2.70e-03
Dtx4	497.8	435.05	-0.19	1.13e-02
Dtymk	15.96	34.08	1.09	1.79e-03
Dus1l	355.14	454.09	0.35	8.83e-06
Dus4l	41.9	74.18	0.82	1.85e-04
Dusp11	85.79	120.29	0.49	2.91e-03
Dusp15	86.79	121.29	0.48	3.06e-03
Dusp19	24.94	39.09	0.65	3.27e-02
Dusp22	9.98	25.06	1.33	2.13e-03
Dusp4	200.52	271.65	0.44	3.22e-05
Dusp6	952.7	834.01	-0.19	4.10e-04
Dvl1	1123.29	1372.31	0.29	5.03e-11
Dvl2	208.5	249.6	0.26	1.85e-02
Dync1h1	14149.81	12637.46	-0.16	8.77e-37
Dync1i2	1916.37	1690.07	-0.18	1.19e-06
Dync2h1	742.21	620.5	-0.26	2.68e-05
Dync2li1	5.99	14.03	1.23	3.34e-02
Dynll1	8913.46	10700.8	0.26	3.68e-70
Dynll2	1976.22	1791.32	-0.14	1.38e-04
Dynlrb1	111.73	79.19	-0.5	3.54e-03
Dynlt1b	0	8.02	5.45	1.19e-03
Dyrk1b	324.22	245.59	-0.4	2.84e-05
Dzank1	15.96	45.11	1.5	4.60e-06
Dzip1	73.82	109.26	0.57	1.13e-03
Dzip1l	160.61	107.26	-0.58	3.73e-05
Dzip3	1099.34	962.32	-0.19	1.34e-04
E130309D02Rik	255.38	314.76	0.3	1.94e-03
E2f4	1287.89	1066.57	-0.27	2.37e-09
E2f7	334.19	424.02	0.34	3.35e-05
E430018J23Rik	1	6.01	2.59	4.38e-02
ENSMUSG00000095041	108.74	66.16	-0.72	5.04e-05
ENSMUSG00002074904	36.91	6.01	-2.62	8.32e-08
ENSMUSG00002075045	5.99	0	-5.02	3.22e-03
ENSMUSG00002075046	12.97	0	-6.14	1.90e-04
ENSMUSG00002075068	0	17.04	6.54	5.96e-05
ENSMUSG00002075180	2.99	10.02	1.74	2.48e-02
ENSMUSG00002075501	8.98	2	-2.16	1.85e-02
ENSMUSG00002075524	176.57	138.33	-0.35	7.66e-03
ENSMUSG00002075551	12.97	5.01	-1.37	2.72e-02
ENSMUSG00002075603	7.98	1	-2.99	1.61e-02
ENSMUSG00002075711	4.99	14.03	1.49	1.46e-02
ENSMUSG00002075808	4.99	24.06	2.27	4.61e-05
ENSMUSG00002076300	6.98	0	-5.24	1.94e-03
Ebag9	269.35	308.74	0.2	4.72e-02
Ebf3	8559.32	8288.98	-0.05	1.00e-02
Ebpl	2	8.02	2.01	3.20e-02
Ecel1	4.99	30.07	2.59	1.65e-06
Ech1	152.63	114.28	-0.42	3.58e-03
Echs1	176.57	234.57	0.41	3.23e-04
Ecscr	1	12.03	3.59	2.91e-03
Ect2	939.73	1026.47	0.13	1.61e-02
Eda	229.45	166.4	-0.46	6.08e-05
Edc4	2099.93	1893.56	-0.15	3.18e-05
Edem2	264.36	316.76	0.26	7.02e-03
Edem3	1051.46	967.33	-0.12	2.18e-02
Eea1	1029.51	1178.84	0.2	5.37e-05
Eed	1363.7	1490.59	0.13	3.15e-03
Eef1a1	45183.82	47549.62	0.07	4.01e-26
Eef1a2	4616.84	4090.86	-0.17	5.79e-14
Eef1akmt3	5.99	37.09	2.63	7.00e-08
Eef1b2	1477.43	1672.03	0.18	9.11e-06
Eef1e1	105.74	162.39	0.62	1.11e-05
Eef2	23831.41	20943.49	-0.19	2.42e-80
Eefsec	119.71	158.38	0.4	4.03e-03
Efcab14	56.86	31.07	-0.87	6.75e-04
Efemp2	352.15	269.65	-0.39	2.60e-05
Efhc1	6.98	17.04	1.29	1.45e-02
Efna1	32.92	17.04	-0.95	6.11e-03
Efna5	1675.95	1396.37	-0.26	2.82e-11
Efnb3	20.95	35.08	0.74	2.21e-02
Efr3b	185.55	229.55	0.31	7.47e-03
Eftud2	5337.1	5507.28	0.05	4.77e-02
Egln1	2599.72	2313.58	-0.17	1.17e-07
Egln2	789.09	714.72	-0.14	1.86e-02
Egr2	8.98	18.04	1.01	3.77e-02
Ehbp1	899.83	825.99	-0.12	3.04e-02
Ehd1	1018.54	934.25	-0.12	1.93e-02
Ehhadh	2	11.03	2.47	5.69e-03
Ehmt2	937.73	1082.61	0.21	4.10e-05
Ei24	1362.71	1527.68	0.16	1.01e-04
Eif1	5217.39	5409.04	0.05	2.29e-02
Eif1ad	173.58	213.51	0.3	1.25e-02
Eif1ax	1813.62	2101.06	0.21	1.73e-09
Eif2ak2	5.99	1	-2.58	4.48e-02
Eif2b1	176.57	126.3	-0.48	2.85e-04
Eif2b2	797.07	636.53	-0.32	3.52e-08
Eif2d	104.75	79.19	-0.4	2.13e-02
Eif2s1	3245.16	4012.67	0.31	6.85e-35
Eif3b	3694.07	3186.68	-0.21	2.58e-16
Eif3c	27342.93	23741.23	-0.2	1.46e-109
Eif3e	3189.29	3556.57	0.16	4.90e-09
Eif3f	5209.41	4879.76	-0.09	2.87e-05
Eif3h	5912.71	7186.32	0.28	2.79e-53
Eif3i	2942.89	3498.43	0.25	8.96e-21
Eif3m	1364.7	1503.62	0.14	1.18e-03
Eif3s6-ps1	0	6.01	5.03	3.16e-03
Eif4a-ps4	115.72	144.35	0.32	3.08e-02
Eif4a1	7377.17	7637.41	0.05	8.52e-03
Eif4a2	3403.77	3656.82	0.1	1.38e-04
Eif4a3	392.05	346.84	-0.18	4.40e-02
Eif4b	11345.58	10485.28	-0.11	7.32e-15
Eif4e	7595.65	7925.1	0.06	9.22e-04
Eif4g1	10387.9	9977.05	-0.06	2.78e-04
Eif4g2	126744.73	125268.97	-0.02	2.04e-04
Eif4g3	4628.81	4339.46	-0.09	1.08e-04
Eif4h	1898.41	1797.33	-0.08	4.39e-02
Eif5al3-ps	58.86	95.23	0.69	2.45e-04
Eif5b	3864.66	3480.39	-0.15	4.43e-09
Eipr1	104.75	76.18	-0.46	8.84e-03
Elapor1	132.68	104.25	-0.35	2.43e-02
Elapor2	1078.39	1162.8	0.11	2.97e-02
Elavl1	3126.45	2780.7	-0.17	3.92e-09
Elavl4	5406.93	5946.33	0.14	2.23e-11
Elf1	239.42	191.46	-0.32	4.14e-03
Elk3	1750.77	1481.57	-0.24	5.00e-10
Elmod3	34.92	70.17	1.01	1.64e-05
Eloc	562.64	704.7	0.32	2.44e-07
Elovl1	181.56	143.35	-0.34	8.82e-03
Elovl6	659.41	747.8	0.18	3.36e-03
Elp2	39.9	21.05	-0.92	3.16e-03
Elp3	565.63	642.55	0.18	5.98e-03
Elp4	63.85	90.22	0.5	8.82e-03
Elp5	305.26	222.54	-0.46	4.14e-06
Emc2	1284.9	1394.36	0.12	8.83e-03
Emc3	1167.18	1369.3	0.23	1.99e-07
Emc8	88.79	120.29	0.44	7.03e-03
Emg1	168.59	262.63	0.64	4.01e-09
Eml1	4.99	14.03	1.49	1.46e-02
Eml2	256.38	209.51	-0.29	7.11e-03
Eml4	2348.33	2519.07	0.1	2.28e-03
Eml6	1353.73	1184.86	-0.19	1.89e-05
Emsy	6972.15	6757.29	-0.05	2.50e-02
Enah	6926.26	6625.97	-0.06	1.25e-03
Endod1	0	5.01	4.77	5.63e-03
Eng	108.74	64.15	-0.76	1.87e-05
Engase	32.92	12.03	-1.45	1.57e-04
Eno1	4255.72	3543.54	-0.26	4.59e-28
Eno1b	759.17	671.62	-0.18	4.01e-03
Eno2	1081.39	968.33	-0.16	1.85e-03
Eno3	118.71	176.43	0.57	2.02e-05
Eno4	6.98	1	-2.8	2.64e-02
Enpp1	103.75	65.16	-0.67	1.99e-04
Enpp3	43.89	25.06	-0.81	5.52e-03
Enpp5	19.95	41.1	1.04	8.98e-04
Ensa	545.68	612.48	0.17	1.58e-02
Entpd2	0	15.04	6.36	1.02e-04
Eny2	2960.85	3519.48	0.25	7.12e-21
Eogt	23.94	46.11	0.95	1.13e-03
Eola1	34.92	12.03	-1.54	5.04e-05
Epas1	27.93	13.03	-1.1	4.79e-03
Epb41l5	264.36	330.8	0.32	6.41e-04
Epc1	564.64	664.6	0.24	3.27e-04
Epha10	17.96	57.14	1.67	2.33e-08
Ephb3	34.92	60.14	0.78	1.38e-03
Ephb4	231.44	282.68	0.29	5.11e-03
Epn2	132.68	78.19	-0.76	1.78e-06
Epor	1	12.03	3.59	2.91e-03
Eprs	7507.86	6740.25	-0.16	5.30e-18
Eps15	1035.5	914.2	-0.18	5.60e-04
Eps15l1	1059.44	1282.09	0.28	1.67e-09
Erbb3	256.38	332.8	0.38	6.61e-05
Ercc2	138.66	103.25	-0.43	4.85e-03
Erf	1499.38	1342.24	-0.16	1.95e-04
Erg28	741.21	589.42	-0.33	6.61e-08
Ergic1	4077.15	3862.31	-0.08	2.69e-03
Erh	1420.57	1645.97	0.21	1.29e-07
Erlec1	993.6	1237.98	0.32	8.02e-12
Erlin1	673.37	867.09	0.36	8.40e-11
Ermp1	415.99	512.23	0.3	6.11e-05
Ero1b	4.99	18.04	1.85	1.47e-03
Erp29	886.86	1061.56	0.26	3.06e-07
Errfi1	77.81	48.12	-0.69	1.04e-03
Esco1	125.7	166.4	0.4	3.15e-03
Esco2	120.71	165.4	0.45	9.82e-04
Esyt2	323.22	271.65	-0.25	8.93e-03
Esyt3	40.9	6.01	-2.77	9.95e-09
Etf1	4131.02	4749.45	0.2	1.00e-18
Etfa	3382.83	3592.66	0.09	1.71e-03
Etfb	40.9	27.07	-0.6	4.37e-02
Etfbkmt	7.98	30.07	1.91	2.08e-05
Ethe1	74.82	34.08	-1.13	9.14e-07
Etohd2	8.98	18.04	1.01	3.77e-02
Etv1	2041.07	1826.4	-0.16	1.01e-05
Etv5	6657.91	5913.25	-0.17	3.60e-19
Evc2	12.97	2	-2.69	2.17e-03
Evi5	480.84	377.91	-0.35	7.12e-06
Evi5l	631.47	538.3	-0.23	6.31e-04
Evl	709.29	596.44	-0.25	7.49e-05
Ewsr1	19019.04	18132.71	-0.07	1.63e-09
Exd1	0	6.01	5.03	3.16e-03
Exd2	198.52	270.65	0.45	2.30e-05
Exoc3	114.72	46.11	-1.31	4.33e-12
Exoc3l2	4.99	0	-4.76	5.69e-03
Exoc4	1004.57	877.11	-0.2	2.06e-04
Exoc5	997.59	1094.64	0.13	8.60e-03
Exoc7	868.9	1074.59	0.31	9.56e-10
Exoc8	2.99	9.02	1.59	4.48e-02
Exosc1	98.76	135.33	0.45	3.07e-03
Exosc2	209.49	246.59	0.24	3.46e-02
Exosc3	298.28	355.86	0.25	5.29e-03
Exosc5	60.85	39.09	-0.64	7.40e-03
Exosc9	69.83	49.12	-0.51	2.05e-02
Eya3	2165.77	2038.92	-0.09	1.61e-02
Ezh1	285.31	232.56	-0.29	4.00e-03
Ezh2	3234.18	3092.45	-0.06	2.98e-02
Ezr	698.31	537.3	-0.38	2.11e-09
F2	6.98	0	-5.24	1.94e-03
F420014N23Rik	0	7.02	5.26	1.89e-03
F8	45.89	64.15	0.48	3.49e-02
Faap100	3.99	16.04	2.01	1.90e-03
Fadd	16.96	5.01	-1.76	2.87e-03
Fads1	2874.06	3119.52	0.12	5.54e-05
Fads2	2842.13	2699.51	-0.07	1.87e-02
Fads6	61.85	100.24	0.7	1.56e-04
Faf1	1576.19	1793.32	0.19	1.43e-06
Fah	5.99	21.05	1.81	6.44e-04
Faim2	190.54	237.57	0.32	4.85e-03
Fam102a	143.65	114.28	-0.33	2.57e-02
Fam104a	38.91	58.14	0.58	1.71e-02
Fam110b	14.96	28.07	0.91	1.56e-02
Fam110d	18.95	8.02	-1.24	1.18e-02
Fam114a1	10.97	28.07	1.35	9.45e-04
Fam120a	5402.94	5138.39	-0.07	1.26e-03
Fam120c	896.83	1035.5	0.21	6.17e-05
Fam124a	57.86	88.21	0.61	1.87e-03
Fam126b	130.68	162.39	0.31	2.37e-02
Fam131a	86.79	62.15	-0.48	1.33e-02
Fam133b	165.6	217.52	0.39	9.19e-04
Fam135a	1219.05	1423.43	0.22	2.65e-07
Fam13a	0	6.01	5.03	3.16e-03
Fam13c	73.82	115.28	0.64	1.54e-04
Fam168b	1303.85	1079.6	-0.27	1.80e-09
Fam171b	129.69	174.42	0.43	1.39e-03
Fam181b	20.95	8.02	-1.39	4.04e-03
Fam185a	7.98	2	-1.99	3.33e-02
Fam193b	679.36	795.92	0.23	1.22e-04
Fam199x	2336.35	1959.72	-0.25	1.84e-14
Fam204a	300.27	363.88	0.28	2.10e-03
Fam207a	7.98	2	-1.99	3.33e-02
Fam20b	1053.45	874.11	-0.27	1.18e-07
Fam214b	149.64	69.17	-1.11	1.91e-12
Fam222b	478.84	428.03	-0.16	4.09e-02
Fam229b	121.71	59.14	-1.04	2.42e-09
Fam234b	11.97	25.06	1.07	9.22e-03
Fam32a	54.87	82.2	0.58	3.90e-03
Fam3a	59.86	31.07	-0.95	1.79e-04
Fam53a	4.99	15.04	1.59	8.06e-03
Fam53c	319.23	245.59	-0.38	8.92e-05
Fam71f1	0	7.02	5.26	1.89e-03
Fam72a	429.96	344.83	-0.32	1.10e-04
Fam76b	440.93	580.4	0.4	1.32e-08
Fam91a1	1350.74	1205.91	-0.16	3.03e-04
Fam98a	1462.47	1326.2	-0.14	1.25e-03
Fan1	5.99	16.04	1.42	1.10e-02
Fancd2	112.73	76.18	-0.57	9.36e-04
Fancg	53.87	36.09	-0.58	2.26e-02
Fanci	187.55	261.63	0.48	8.29e-06
Farp1	386.07	304.73	-0.34	9.02e-05
Farsb	499.79	418.01	-0.26	7.17e-04
Fasn	4053.21	3524.5	-0.2	4.21e-16
Fastk	375.09	315.76	-0.25	5.16e-03
Fau	8745.87	10735.88	0.3	1.56e-87
Faxc	298.28	258.62	-0.21	4.19e-02
Fbln1	2271.51	2163.21	-0.07	4.89e-02
Fbln5	19.95	1	-4.31	2.25e-04
Fbn1	152.63	98.24	-0.64	1.33e-05
Fbrsl1	131.68	165.4	0.33	1.63e-02
Fbxl16	160.61	199.48	0.31	1.16e-02
Fbxl20	2797.24	2977.18	0.09	3.21e-03
Fbxl3	285.31	375.91	0.4	6.71e-06
Fbxo11	2747.36	2376.73	-0.21	7.39e-12
Fbxo16	24.94	9.02	-1.47	1.06e-03
Fbxo2	348.16	263.64	-0.4	1.33e-05
Fbxo24	17.96	9.02	-0.99	4.09e-02
Fbxo27	4.99	0	-4.76	5.69e-03
Fbxo28	269.35	333.8	0.31	1.04e-03
Fbxo30	1344.75	1252.02	-0.1	2.62e-02
Fbxo31	594.56	672.62	0.18	6.47e-03
Fbxo44	118.71	146.35	0.3	3.97e-02
Fbxo45	557.65	443.07	-0.33	3.40e-06
Fbxo46	4.99	12.03	1.27	4.49e-02
Fbxw10	0	11.03	5.91	3.56e-04
Fbxw2	2089.95	2394.77	0.2	2.46e-09
Fbxw4	214.48	175.42	-0.29	1.51e-02
Fbxw5	191.54	157.38	-0.28	2.57e-02
Fcf1	196.53	262.63	0.42	9.66e-05
Fcho1	44.89	28.07	-0.68	1.64e-02
Fcho2	477.85	539.3	0.17	1.80e-02
Fchsd1	116.72	179.43	0.62	3.32e-06
Fchsd2	1300.86	1739.19	0.42	3.47e-27
Fdft1	265.36	227.55	-0.22	3.88e-02
Fdps	53.87	27.07	-0.99	2.24e-04
Fdx1	5.99	1	-2.58	4.48e-02
Fech	149.64	224.54	0.59	6.70e-07
Fem1a	361.13	310.75	-0.22	1.70e-02
Fem1al	5.99	15.04	1.33	1.92e-02
Fem1c	393.05	446.08	0.18	2.54e-02
Fer1l6	2	11.03	2.47	5.69e-03
Fermt2	883.86	761.84	-0.21	1.42e-04
Fermt3	31.92	20.05	-0.67	4.80e-02
Fes	177.57	147.36	-0.27	4.25e-02
Fetub	0	6.01	5.03	3.16e-03
Fez1	89.78	170.41	0.92	9.00e-11
Fezf2	0	6.01	5.03	3.16e-03
Fgd1	3172.33	2932.07	-0.11	9.69e-05
Fgf11	313.24	256.62	-0.29	3.20e-03
Fgf12	89.78	138.33	0.62	4.90e-05
Fgf14	188.54	115.28	-0.71	6.15e-08
Fgfr4	0	6.01	5.03	3.16e-03
Fgl2	11.97	4.01	-1.58	2.01e-02
Fhdc1	2.99	12.03	2.01	7.48e-03
Fhit	144.65	216.52	0.58	1.26e-06
Fhod1	94.77	174.42	0.88	3.10e-10
Fibin	0	6.01	5.03	3.16e-03
Fibp	530.72	653.58	0.3	4.77e-06
Ficd	58.86	32.08	-0.88	5.08e-04
Fig4	347.16	292.71	-0.25	7.64e-03
Fign	122.7	94.23	-0.38	1.79e-02
Fignl1	300.27	244.59	-0.3	3.06e-03
Fis1	292.29	444.07	0.6	1.37e-13
Fitm2	20.95	38.09	0.86	6.27e-03
Fiz1	110.73	81.2	-0.45	8.54e-03
Fjx1	98.76	152.37	0.63	1.80e-05
Fkbp3	2869.07	3549.56	0.31	4.77e-31
Fkbp4	2389.23	2506.04	0.07	4.31e-02
Fkbp5	31.92	20.05	-0.67	4.80e-02
Fkbp8	512.76	432.04	-0.25	1.03e-03
Fktn	214.48	276.67	0.37	4.26e-04
Flcn	202.51	151.36	-0.42	6.70e-04
Flna	4701.64	4372.54	-0.1	9.81e-06
Flnc	3672.13	3335.04	-0.14	1.76e-07
Flrt1	259.37	187.45	-0.47	1.49e-05
Flywch2	141.66	176.43	0.32	1.67e-02
Fmc1	54.87	129.31	1.24	1.57e-12
Fmnl2	0	13.03	6.15	1.84e-04
Fmnl3	805.05	715.73	-0.17	4.44e-03
Fmr1	3574.36	3072.41	-0.22	1.59e-16
Fn1	262.37	188.45	-0.48	9.15e-06
Fndc10	22.94	53.13	1.21	1.74e-05
Fndc3a	1490.4	1332.21	-0.16	1.66e-04
Fndc4	1147.23	1261.04	0.14	3.92e-03
Fndc5	21.95	9.02	-1.28	5.32e-03
Fnip2	234.43	341.82	0.54	5.87e-09
Focad	458.89	543.31	0.24	8.36e-04
Fosb	15.96	6.01	-1.41	1.19e-02
Fosl2	859.92	694.67	-0.31	5.18e-08
Foxb2	5.99	0	-5.02	3.22e-03
Foxc1	499.79	387.94	-0.37	1.38e-06
Foxd2	2.99	26.06	3.12	5.26e-06
Foxd4	2.99	24.06	3.01	1.35e-05
Foxj2	468.87	346.84	-0.43	2.85e-08
Foxj3	1120.29	1252.02	0.16	6.89e-04
Foxk2	144.65	189.46	0.39	2.31e-03
Foxn2	59.86	35.08	-0.77	1.72e-03
Foxn4	18.95	35.08	0.89	7.32e-03
Foxo3	4846.29	3956.54	-0.29	1.17e-38
Foxo4	136.67	82.2	-0.73	2.82e-06
Foxo6	9.98	19.05	0.93	4.48e-02
Foxp1	1516.34	1327.2	-0.19	5.45e-06
Fpgs	16.96	29.07	0.78	3.16e-02
Fra10ac1	38.91	59.14	0.6	1.23e-02
Frat1	22.94	13.03	-0.82	4.82e-02
Frg1	818.02	1047.53	0.36	1.99e-12
Frmd4b	214.48	285.69	0.41	5.42e-05
Frmd5	63.85	91.22	0.51	6.59e-03
Frmd8	111.73	138.33	0.31	4.18e-02
Frs2	631.47	520.25	-0.28	3.03e-05
Frs3	13.97	35.08	1.33	2.33e-04
Fry	210.49	176.43	-0.25	3.53e-02
Fst	31.92	15.04	-1.09	2.74e-03
Fstl3	2	10.02	2.33	9.96e-03
Fth1	14506.94	15980.52	0.14	9.60e-31
Ftl1	350.15	282.68	-0.31	7.86e-04
Fto	577.6	511.23	-0.18	1.33e-02
Ftsj3	1632.06	1858.48	0.19	7.56e-07
Fubp3	969.66	870.1	-0.16	3.89e-03
Fundc1	36.91	75.18	1.03	5.55e-06
Fuom	10.97	3.01	-1.87	1.45e-02
Fut11	23.94	43.1	0.85	4.11e-03
Fut8	935.74	864.08	-0.11	4.05e-02
Fyttd1	368.11	324.78	-0.18	4.62e-02
Fzd1	189.54	225.54	0.25	3.16e-02
Fzd3	1442.51	1539.71	0.09	3.01e-02
Fzr1	702.3	638.54	-0.14	3.40e-02
G3bp1	2006.15	1897.57	-0.08	3.44e-02
G6pc3	84.8	57.14	-0.57	4.14e-03
Gabarap	2727.41	2473.96	-0.14	6.71e-06
Gabarapl2	2833.15	3402.2	0.26	1.83e-22
Gabbr1	1079.39	1168.82	0.11	2.08e-02
Gabpa	1254.97	1148.77	-0.13	7.19e-03
Gabpb1	668.38	767.85	0.2	1.03e-03
Gabra2	9.98	0	-5.76	5.34e-04
Gabra5	5.99	0	-5.02	3.22e-03
Gabrb3	776.12	682.65	-0.19	2.29e-03
Gad1	9.98	0	-5.76	5.34e-04
Gak	193.53	154.37	-0.33	9.56e-03
Gal3st3	15.96	3.01	-2.41	8.82e-04
Gale	562.64	688.66	0.29	5.02e-06
Galk1	521.74	583.41	0.16	2.32e-02
Galnt1	2356.31	2554.16	0.12	3.75e-04
Galnt16	11.97	2	-2.58	3.58e-03
Galnt3	63.85	89.22	0.48	1.18e-02
Galnt6	0	8.02	5.45	1.19e-03
Gan	151.63	189.46	0.32	1.16e-02
Ganab	4149.97	3922.46	-0.08	1.56e-03
Gapdh	25946.3	23045.55	-0.17	4.43e-74
Gapvd1	3880.62	3720.97	-0.06	2.53e-02
Garnl3	1579.18	1836.43	0.22	9.00e-09
Garre1	1002.58	817.97	-0.29	1.71e-08
Gars	16003.33	14753.57	-0.12	5.13e-22
Gas2	113.73	141.34	0.31	3.57e-02
Gas2l1	64.84	32.08	-1.02	3.27e-05
Gas2l3	113.73	89.22	-0.35	3.69e-02
Gas8	269.35	310.75	0.21	3.67e-02
Gata2	825.01	913.2	0.15	8.82e-03
Gatad1	707.29	588.42	-0.27	2.61e-05
Gatad2a	559.65	496.2	-0.17	1.64e-02
Gatb	120.71	151.36	0.33	2.32e-02
Gbe1	68.83	93.22	0.44	1.91e-02
Gcat	487.82	411.99	-0.24	1.61e-03
Gcc2	386.07	294.71	-0.39	7.77e-06
Gck	20.95	2	-3.39	5.50e-05
Gclc	1177.16	1309.16	0.15	9.14e-04
Gclm	989.61	880.12	-0.17	1.57e-03
Gdap1	506.78	617.49	0.29	2.61e-05
Gdap1l1	629.48	553.33	-0.19	5.97e-03
Gdap2	394.05	312.75	-0.33	1.11e-04
Gdf11	345.17	411.99	0.26	2.52e-03
Gdf5	0	6.01	5.03	3.16e-03
Gdi1	2463.05	2106.08	-0.23	2.59e-12
Gdi2	576.61	466.12	-0.31	1.26e-05
Gdpd1	236.43	199.48	-0.25	3.13e-02
Gdpd5	334.19	289.7	-0.21	3.00e-02
Gem	234.43	173.42	-0.43	1.39e-04
Gemin6	51.87	72.17	0.48	2.65e-02
Gemin7	1	33.08	5.05	1.01e-05
Gfer	11.97	4.01	-1.58	2.01e-02
Gfm1	319.23	246.59	-0.37	1.14e-04
Gfm2	116.72	150.36	0.37	1.12e-02
Gga1	736.22	647.56	-0.19	3.05e-03
Ggcx	1199.1	1105.67	-0.12	1.67e-02
Ggnbp2	2241.58	2083.02	-0.11	2.69e-03
Ggps1	14.96	6.01	-1.31	2.07e-02
Ggt7	817.03	898.17	0.14	1.60e-02
Ghr	11.97	4.01	-1.58	2.01e-02
Gid4	797.07	688.66	-0.21	4.01e-04
Gid8	309.25	254.61	-0.28	4.29e-03
Ginm1	40.9	83.2	1.02	1.64e-06
Gins2	14.96	2	-2.9	8.10e-04
Gins4	354.14	435.05	0.3	2.83e-04
Git1	1899.41	2004.83	0.08	4.08e-02
Git2	686.34	544.31	-0.33	1.60e-07
Gjc1	236.43	291.7	0.3	2.80e-03
Gk5	0	7.02	5.26	1.89e-03
Gla	1	8.02	3.01	1.56e-02
Glb1	169.59	266.64	0.65	1.48e-09
Glg1	4965	4726.39	-0.07	2.55e-03
Glis1	5.99	16.04	1.42	1.10e-02
Glis2	927.76	747.8	-0.31	9.83e-09
Glod4	296.28	366.88	0.31	5.85e-04
Glrx3	6918.28	8152.65	0.24	1.59e-43
Glrx5	626.49	726.75	0.21	6.24e-04
Gls2	365.12	262.63	-0.48	1.25e-07
Glud1	3800.82	3520.49	-0.11	2.96e-05
Glyctk	96.77	74.18	-0.38	3.61e-02
Gm10033	114.72	84.2	-0.45	7.49e-03
Gm10052	779.12	627.51	-0.31	1.65e-07
Gm10060	10.97	23.06	1.07	1.25e-02
Gm10076	505.78	729.76	0.53	1.61e-17
Gm10080	4.99	13.03	1.39	2.57e-02
Gm10130	9.98	31.07	1.64	7.23e-05
Gm10132	10.97	2	-2.45	5.98e-03
Gm10143	8.98	20.05	1.16	1.37e-02
Gm10157	0	5.01	4.77	5.63e-03
Gm10167	124.7	152.37	0.29	4.43e-02
Gm10193	12.97	28.07	1.11	4.23e-03
Gm10221	14.96	50.12	1.74	9.48e-08
Gm10224	9.98	2	-2.31	1.04e-02
Gm10241	30.93	57.14	0.89	5.42e-04
Gm10282	1736.8	1996.81	0.2	2.94e-08
Gm10288	252.39	301.73	0.26	9.62e-03
Gm10353	1	6.01	2.59	4.38e-02
Gm10356	6.98	22.05	1.66	8.97e-04
Gm10359	1	6.01	2.59	4.38e-02
Gm10434	10.97	22.05	1.01	2.04e-02
Gm10499	98.76	46.11	-1.1	2.59e-08
Gm10501	465.87	654.58	0.49	7.31e-14
Gm10509	1	7.02	2.81	2.57e-02
Gm10557	528.72	642.55	0.28	2.25e-05
Gm10644	2	20.05	3.33	7.82e-05
Gm10736	1383.66	1777.28	0.36	3.51e-21
Gm10800	2.99	10.02	1.74	2.48e-02
Gm10801	11.97	4.01	-1.58	2.01e-02
Gm10827	0	14.03	6.26	1.36e-04
Gm11127	60.85	107.26	0.82	5.86e-06
Gm11191	0	6.01	5.03	3.16e-03
Gm11196	41.9	24.06	-0.8	7.11e-03
Gm11223	458.89	593.43	0.37	7.43e-08
Gm11405	0	12.03	6.03	2.52e-04
Gm11440	15.96	7.02	-1.19	2.66e-02
Gm11478	44.89	21.05	-1.09	2.98e-04
Gm11518	10.97	4.01	-1.45	3.58e-02
Gm11533	9.98	0	-5.76	5.34e-04
Gm11652	48.88	93.22	0.93	2.54e-06
Gm11696	21.95	62.15	1.5	4.71e-08
Gm11734	5.99	0	-5.02	3.22e-03
Gm11799	2.99	17.04	2.51	4.75e-04
Gm11808	415.99	470.13	0.18	2.64e-02
Gm11841	23.94	9.02	-1.41	1.84e-03
Gm11847	26.93	6.01	-2.16	2.24e-05
Gm11878	13.97	31.07	1.15	1.94e-03
Gm11942	353.15	299.72	-0.24	9.80e-03
Gm11973	0	7.02	5.26	1.89e-03
Gm12104	1	17.04	4.09	5.25e-04
Gm12174	34.92	18.04	-0.95	4.71e-03
Gm12184	2.99	11.03	1.88	1.37e-02
Gm12196	11.97	0	-6.02	2.60e-04
Gm12219	3.99	15.04	1.91	3.33e-03
Gm12254	47.88	24.06	-0.99	5.35e-04
Gm12286	0	6.01	5.03	3.16e-03
Gm12308	0	5.01	4.77	5.63e-03
Gm12345	4.99	0	-4.76	5.69e-03
Gm12346	99.76	57.14	-0.8	1.80e-05
Gm12669	189.54	131.32	-0.53	3.85e-05
Gm12715	570.62	401.97	-0.51	8.83e-13
Gm12758	5.99	1	-2.58	4.48e-02
Gm12846	0	6.01	5.03	3.16e-03
Gm12960	1	9.02	3.18	9.78e-03
Gm12966	29.93	48.12	0.69	1.18e-02
Gm13082	5.99	0	-5.02	3.22e-03
Gm13092	5.99	26.06	2.12	3.49e-05
Gm13127	114.72	87.21	-0.4	1.77e-02
Gm13136	12.97	3.01	-2.11	4.59e-03
Gm13243	6.98	1	-2.8	2.64e-02
Gm13292	2	10.02	2.33	9.96e-03
Gm13331	24.94	39.09	0.65	3.27e-02
Gm13349	30.93	19.05	-0.7	4.38e-02
Gm13370	9.98	0	-5.76	5.34e-04
Gm13394	861.92	635.53	-0.44	6.86e-15
Gm13408	9.98	2	-2.31	1.04e-02
Gm13410	4.99	24.06	2.27	4.61e-05
Gm13413	3.99	14.03	1.81	5.81e-03
Gm13414	9.98	2	-2.31	1.04e-02
Gm13416	26.93	11.03	-1.29	1.84e-03
Gm13419	5.99	0	-5.02	3.22e-03
Gm13430	5.99	1	-2.58	4.48e-02
Gm13436	318.23	238.58	-0.42	1.73e-05
Gm13456	122.7	97.23	-0.34	3.73e-02
Gm13493	96.77	131.32	0.44	4.64e-03
Gm13577	8.98	22.05	1.3	4.80e-03
Gm13578	6.98	1	-2.8	2.64e-02
Gm13597	5.99	1	-2.58	4.48e-02
Gm13650	9.98	1	-3.31	6.48e-03
Gm13680	51.87	30.07	-0.79	3.10e-03
Gm13689	6.98	24.06	1.78	2.77e-04
Gm13771	6.98	19.05	1.45	4.84e-03
Gm13868	22.94	65.16	1.51	1.95e-08
Gm14026	9.98	1	-3.31	6.48e-03
Gm14044	4.99	0	-4.76	5.69e-03
Gm14122	51.87	93.22	0.85	1.50e-05
Gm14143	12.97	0	-6.14	1.90e-04
Gm14148	8.98	0	-5.61	7.94e-04
Gm14150	1454.49	1869.51	0.36	2.29e-22
Gm14176	11.97	1	-3.58	3.04e-03
Gm14238	0	5.01	4.77	5.63e-03
Gm14267	30.93	58.14	0.91	3.47e-04
Gm14269	29.93	50.12	0.74	5.63e-03
Gm14277	9.98	2	-2.31	1.04e-02
Gm14287	2	14.03	2.81	1.24e-03
Gm14296	13.97	0	-6.24	1.40e-04
Gm14419	1	6.01	2.59	4.38e-02
Gm14480	2	9.02	2.18	1.77e-02
Gm14586	147.64	110.27	-0.42	3.91e-03
Gm15063	1	6.01	2.59	4.38e-02
Gm15163	5.99	0	-5.02	3.22e-03
Gm15198	0	5.01	4.77	5.63e-03
Gm15361	12.97	45.11	1.8	2.93e-07
Gm15429	45.89	67.16	0.55	1.44e-02
Gm15444	4.99	20.05	2.01	4.64e-04
Gm15446	21.95	12.03	-0.87	4.22e-02
Gm15459	4725.58	4080.84	-0.21	1.78e-20
Gm15460	8.98	3.01	-1.58	4.67e-02
Gm15519	10.97	2	-2.45	5.98e-03
Gm15530	9.98	0	-5.76	5.34e-04
Gm15564	621.5	387.94	-0.68	5.43e-23
Gm15566	30.93	19.05	-0.7	4.38e-02
Gm15593	8.98	3.01	-1.58	4.67e-02
Gm15635	4.99	0	-4.76	5.69e-03
Gm15696	21.95	37.09	0.76	1.65e-02
Gm15772	198.52	278.67	0.49	2.62e-06
Gm15937	0	5.01	4.77	5.63e-03
Gm15946	41.9	21.05	-0.99	1.27e-03
Gm15978	13.97	4.01	-1.8	6.22e-03
Gm16209	0	18.04	6.62	4.62e-05
Gm16378	15.96	5.01	-1.67	5.01e-03
Gm16385	2	18.04	3.18	1.87e-04
Gm16439	17.96	30.07	0.74	3.53e-02
Gm16464	15.96	5.01	-1.67	5.01e-03
Gm17077	1	8.02	3.01	1.56e-02
Gm17082	42.9	62.15	0.53	2.21e-02
Gm17538	3.99	16.04	2.01	1.90e-03
Gm17655	4.99	16.04	1.69	4.63e-03
Gm17809	60.85	41.1	-0.57	1.69e-02
Gm17819	0	5.01	4.77	5.63e-03
Gm18180	2	8.02	2.01	3.20e-02
Gm18860	7.98	0	-5.44	1.22e-03
Gm18883	4.99	15.04	1.59	8.06e-03
Gm18943	20.95	6.01	-1.8	7.16e-04
Gm19040	2.99	11.03	1.88	1.37e-02
Gm19196	48.88	68.16	0.48	3.05e-02
Gm19353	2.99	14.03	2.23	2.48e-03
Gm19457	0	8.02	5.45	1.19e-03
Gm19710	6.98	17.04	1.29	1.45e-02
Gm19815	5.99	0	-5.02	3.22e-03
Gm2000	71.83	97.23	0.44	1.67e-02
Gm20008	43.89	19.05	-1.2	1.16e-04
Gm2004	19.95	35.08	0.81	1.31e-02
Gm20305	2.99	9.02	1.59	4.48e-02
Gm20628	107.74	83.2	-0.37	3.09e-02
Gm20939	7.98	36.09	2.18	6.09e-07
Gm21009	1	13.03	3.71	1.99e-03
Gm2106	8.98	2	-2.16	1.85e-02
Gm21092	360.13	429.03	0.25	2.25e-03
Gm21178	1	11.03	3.47	4.23e-03
Gm21811	1146.23	1053.54	-0.12	1.51e-02
Gm22192	119.71	151.36	0.34	1.85e-02
Gm22258	11.97	0	-6.02	2.60e-04
Gm22912	0	8.02	5.45	1.19e-03
Gm2296	42.9	61.15	0.51	3.00e-02
Gm23136	41.9	68.16	0.7	1.96e-03
Gm23301	20.95	44.11	1.07	4.07e-04
Gm23862	116.72	176.43	0.6	9.21e-06
Gm24091	45.89	89.22	0.96	2.47e-06
Gm2423	51.87	27.07	-0.94	5.65e-04
Gm24289	25.94	50.12	0.95	6.20e-04
Gm24872	5.99	1	-2.58	4.48e-02
Gm24966	12.97	31.07	1.26	9.21e-04
Gm25017	0	10.02	5.77	5.19e-04
Gm25117	14.96	4.01	-1.9	3.57e-03
Gm25128	3.99	11.03	1.47	3.40e-02
Gm25157	0	15.04	6.36	1.02e-04
Gm25463	0	8.02	5.45	1.19e-03
Gm25523	7.98	0	-5.44	1.22e-03
Gm25632	185.55	115.28	-0.69	1.95e-07
Gm25710	0	8.02	5.45	1.19e-03
Gm2606	4.99	0	-4.76	5.69e-03
Gm2614	31.92	55.13	0.79	2.17e-03
Gm26202	10.97	0	-5.9	3.69e-04
Gm26336	0	6.01	5.03	3.16e-03
Gm26493	24.94	45.11	0.85	3.13e-03
Gm26504	112.73	49.12	-1.2	1.54e-10
Gm26631	0	9.02	5.62	7.68e-04
Gm26766	0	5.01	4.77	5.63e-03
Gm26910	0	5.01	4.77	5.63e-03
Gm26944	1	7.02	2.81	2.57e-02
Gm27019	7.98	0	-5.44	1.22e-03
Gm28192	66.84	90.22	0.43	2.29e-02
Gm2830	6.98	15.04	1.11	4.22e-02
Gm28321	13.97	6.01	-1.22	3.56e-02
Gm29666	91.78	160.39	0.81	2.63e-08
Gm30835	0	6.01	5.03	3.16e-03
Gm30970	3.99	17.04	2.09	1.08e-03
Gm31166	8.98	2	-2.16	1.85e-02
Gm31544	5.99	0	-5.02	3.22e-03
Gm3219	0	9.02	5.62	7.68e-04
Gm32219	6.98	1	-2.8	2.64e-02
Gm3226	894.84	1062.56	0.25	1.02e-06
Gm32926	15.96	3.01	-2.41	8.82e-04
Gm3362	19.95	34.08	0.77	1.98e-02
Gm3375	853.94	942.27	0.14	9.98e-03
Gm34418	0	6.01	5.03	3.16e-03
Gm34432	4.99	0	-4.76	5.69e-03
Gm3571	6.98	1	-2.8	2.64e-02
Gm3604	7.98	19.05	1.25	1.08e-02
Gm36298	7.98	0	-5.44	1.22e-03
Gm3695	80.8	44.11	-0.87	3.82e-05
Gm37159	0	5.01	4.77	5.63e-03
Gm37174	0	6.01	5.03	3.16e-03
Gm3756	67.84	100.24	0.56	1.93e-03
Gm37773	13.97	0	-6.24	1.40e-04
Gm37885	0	6.01	5.03	3.16e-03
Gm37928	6.98	18.04	1.37	8.25e-03
Gm37963	0	5.01	4.77	5.63e-03
Gm3815	1	9.02	3.18	9.78e-03
Gm38225	466.87	359.87	-0.38	1.75e-06
Gm38247	0	9.02	5.62	7.68e-04
Gm38257	0	5.01	4.77	5.63e-03
Gm38336	1	7.02	2.81	2.57e-02
Gm39197	0	5.01	4.77	5.63e-03
Gm4045	14.96	33.08	1.14	1.44e-03
Gm4130	14.96	5.01	-1.58	8.71e-03
Gm4149	18.95	38.09	1.01	1.94e-03
Gm41664	5.99	0	-5.02	3.22e-03
Gm4202	182.56	103.25	-0.82	1.25e-09
Gm4204	2275.5	2387.76	0.07	4.64e-02
Gm42547	1	8.02	3.01	1.56e-02
Gm42559	1	7.02	2.81	2.57e-02
Gm42664	1	8.02	3.01	1.56e-02
Gm42727	5.99	0	-5.02	3.22e-03
Gm42814	11.97	27.07	1.18	3.42e-03
Gm42856	5.99	0	-5.02	3.22e-03
Gm42858	4.99	0	-4.76	5.69e-03
Gm4294	2	18.04	3.18	1.87e-04
Gm42986	0	6.01	5.03	3.16e-03
Gm43096	0	7.02	5.26	1.89e-03
Gm43259	4.99	0	-4.76	5.69e-03
Gm4335	8.98	2	-2.16	1.85e-02
Gm43417	7.98	0	-5.44	1.22e-03
Gm4353	52.87	26.06	-1.02	1.87e-04
Gm43533	1	8.02	3.01	1.56e-02
Gm4366	1220.05	1436.46	0.24	4.71e-08
Gm43737	0	7.02	5.26	1.89e-03
Gm43747	4.99	0	-4.76	5.69e-03
Gm43759	4.99	0	-4.76	5.69e-03
Gm43773	5.99	1	-2.58	4.48e-02
Gm44010	5.99	0	-5.02	3.22e-03
Gm44144	36.91	84.2	1.19	5.29e-08
Gm44146	83.8	180.43	1.11	8.81e-15
Gm44187	4.99	0	-4.76	5.69e-03
Gm44369	6.98	0	-5.24	1.94e-03
Gm44419	7.98	0	-5.44	1.22e-03
Gm4459	5.99	18.04	1.59	3.57e-03
Gm4478	0	39.09	7.74	1.17e-06
Gm44822	7.98	1	-2.99	1.61e-02
Gm44836	0	5.01	4.77	5.63e-03
Gm44951	6.98	0	-5.24	1.94e-03
Gm45053	8.98	2	-2.16	1.85e-02
Gm45110	5.99	1	-2.58	4.48e-02
Gm45353	0	14.03	6.26	1.36e-04
Gm45380	30.93	53.13	0.78	2.90e-03
Gm45399	0	5.01	4.77	5.63e-03
Gm45464	2	8.02	2.01	3.20e-02
Gm45605	0	7.02	5.26	1.89e-03
Gm4617	67.84	103.25	0.61	7.41e-04
Gm46430	7.98	18.04	1.18	1.84e-02
Gm47021	10.97	1	-3.45	4.40e-03
Gm4735	1082.38	959.31	-0.17	6.28e-04
Gm47469	6.98	1	-2.8	2.64e-02
Gm4760	8.98	3.01	-1.58	4.67e-02
Gm47773	0	5.01	4.77	5.63e-03
Gm47809	0	6.01	5.03	3.16e-03
Gm47852	1	7.02	2.81	2.57e-02
Gm47894	4.99	0	-4.76	5.69e-03
Gm48062	1	18.04	4.18	3.84e-04
Gm4813	0	6.01	5.03	3.16e-03
Gm48146	5.99	0	-5.02	3.22e-03
Gm4833	0	13.03	6.15	1.84e-04
Gm4852	19.95	0	-6.76	3.03e-05
Gm4864	136.67	165.4	0.28	4.53e-02
Gm48702	6.98	1	-2.8	2.64e-02
Gm4875	35.91	23.06	-0.64	4.42e-02
Gm48796	26.93	12.03	-1.16	3.84e-03
Gm4890	4.99	0	-4.76	5.69e-03
Gm4895	16.96	8.02	-1.08	3.34e-02
Gm48958	0	5.01	4.77	5.63e-03
Gm4900	4.99	0	-4.76	5.69e-03
Gm49027	103.75	59.14	-0.81	1.01e-05
Gm49093	6.98	1	-2.8	2.64e-02
Gm49338	150.64	188.45	0.32	1.14e-02
Gm49442	20.95	41.1	0.97	1.72e-03
Gm49704	1	11.03	3.47	4.23e-03
Gm49759	122.7	97.23	-0.34	3.73e-02
Gm4987	0	5.01	4.77	5.63e-03
Gm49971	6.98	0	-5.24	1.94e-03
Gm50144	11.97	2	-2.58	3.58e-03
Gm50251	8.98	0	-5.61	7.94e-04
Gm50269	13.97	0	-6.24	1.40e-04
Gm50481	18.95	6.01	-1.66	2.24e-03
Gm5136	108.74	144.35	0.41	5.63e-03
Gm5141	3.99	13.03	1.71	1.05e-02
Gm5165	29.93	74.18	1.31	4.73e-08
Gm5171	354.14	291.7	-0.28	2.22e-03
Gm5253	0	5.01	4.77	5.63e-03
Gm5269	11.97	4.01	-1.58	2.01e-02
Gm527	47.88	33.08	-0.53	4.74e-02
Gm5417	17.96	4.01	-2.16	6.59e-04
Gm5422	24.94	13.03	-0.94	1.99e-02
Gm5446	31.92	15.04	-1.09	2.74e-03
Gm5492	9.98	0	-5.76	5.34e-04
Gm5499	21.95	11.03	-0.99	2.24e-02
Gm5500	8.98	2	-2.16	1.85e-02
Gm5503	11.97	4.01	-1.58	2.01e-02
Gm5518	5.99	1	-2.58	4.48e-02
Gm5555	2.99	16.04	2.42	8.17e-04
Gm5577	42.9	88.21	1.04	5.48e-07
Gm5643	6.98	18.04	1.37	8.25e-03
Gm5781	2	12.03	2.59	3.40e-03
Gm5805	5.99	0	-5.02	3.22e-03
Gm5819	4.99	13.03	1.39	2.57e-02
Gm5824	13.97	3.01	-2.22	2.65e-03
Gm5835	39.9	23.06	-0.79	9.50e-03
Gm5837	1	6.01	2.59	4.38e-02
Gm5857	7.98	21.05	1.4	3.66e-03
Gm5883	20.95	2	-3.39	5.50e-05
Gm5905	16.96	8.02	-1.08	3.34e-02
Gm5913	18.95	10.02	-0.92	4.82e-02
Gm5917	0	7.02	5.26	1.89e-03
Gm5920	2	12.03	2.59	3.40e-03
Gm6030	11.97	3.01	-1.99	7.96e-03
Gm6032	9.98	0	-5.76	5.34e-04
Gm6055	19.95	8.02	-1.31	6.81e-03
Gm6063	11.97	3.01	-1.99	7.96e-03
Gm6159	12.97	34.08	1.39	1.79e-04
Gm6254	124.7	99.24	-0.33	3.93e-02
Gm6263	5.99	0	-5.02	3.22e-03
Gm6292	2	13.03	2.71	2.04e-03
Gm6336	18.95	7.02	-1.43	5.30e-03
Gm6363	7.98	20.05	1.33	6.21e-03
Gm6397	0	7.02	5.26	1.89e-03
Gm6402	87.79	129.31	0.56	4.20e-04
[truncated: 3,547 more rows]
