# Supplementary material for: α-Cyclodextrin/Moringin Induces an Antioxidant Transcriptional Response Activating Nrf2 in Differentiated NSC-34 Motor Neurons
Source: Antioxidants (Basel). 2024 Jul 6;13(7):813. doi: 10.3390/antiox13070813 (PMC11274022; doi:10.3390/antiox13070813)
Supplement: Supplementary file 1 [file antioxidants-13-00813-s001.zip › Table S10.txt]

Analysis Type:	PANTHER Overrepresentation Test (Released 20240226)
Annotation Version and Release Date:	PANTHER version 18.0 Released 2023-08-01
Analyzed List:	Client Text Box Input (Mus musculus)
Reference List:	Mus musculus (all genes in database)
Test Type:	FISHER
Correction:	FDR
PANTHER GO-Slim Biological Process	Mus musculus - REFLIST (21983)	Client Text Box Input (157)	Client Text Box Input (expected)	Client Text Box Input (over/under)	Client Text Box Input (fold Enrichment)	Client Text Box Input (raw P-value)	Client Text Box Input (FDR)
cellular response to oxidative stress (GO:0034599)	12	4	.09	+	46.67	1.19E-06	5.56E-05
positive regulation of cell growth (GO:0030307)	6	2	.04	+	46.67	7.46E-04	1.75E-02
response to reactive oxygen species (GO:0000302)	9	3	.06	+	46.67	2.91E-05	1.09E-03
response to oxidative stress (GO:0006979)	22	7	.16	+	44.55	1.29E-10	1.42E-08
cellular response to chemical stress (GO:0062197)	14	4	.10	+	40.01	2.37E-06	1.04E-04
cellular response to reactive oxygen species (GO:0034614)	7	2	.05	+	40.01	1.04E-03	2.31E-02
receptor signaling pathway via JAK-STAT (GO:0007259)	11	3	.08	+	38.19	5.65E-05	1.92E-03
receptor signaling pathway via STAT (GO:0097696)	11	3	.08	+	38.19	5.65E-05	1.89E-03
positive regulation of growth (GO:0045927)	8	2	.06	+	35.00	1.38E-03	2.95E-02
TOR signaling (GO:0031929)	9	2	.06	+	31.12	1.77E-03	3.70E-02
mitochondrial fission (GO:0000266)	9	2	.06	+	31.12	1.77E-03	3.67E-02
response to amino acid (GO:0043200)	10	2	.07	+	28.00	2.20E-03	4.36E-02
phosphatidylinositol 3-kinase signaling (GO:0014065)	10	2	.07	+	28.00	2.20E-03	4.32E-02
response to heat (GO:0009408)	10	2	.07	+	28.00	2.20E-03	4.28E-02
activin receptor signaling pathway (GO:0032924)	10	2	.07	+	28.00	2.20E-03	4.24E-02
response to temperature stimulus (GO:0009266)	15	3	.11	+	28.00	1.53E-04	4.43E-03
cellular response to amino acid starvation (GO:0034198)	11	2	.08	+	25.46	2.67E-03	5.07E-02
negative regulation of DNA-binding transcription factor activity (GO:0043433)	11	2	.08	+	25.46	2.67E-03	5.03E-02
post-translational protein modification (GO:0043687)	11	2	.08	+	25.46	2.67E-03	4.99E-02
cellular response to starvation (GO:0009267)	35	6	.25	+	24.00	1.65E-07	1.14E-05
glutathione metabolic process (GO:0006749)	37	6	.26	+	22.71	2.33E-07	1.51E-05
cellular response to nutrient levels (GO:0031669)	37	6	.26	+	22.71	2.33E-07	1.47E-05
cellular response to extracellular stimulus (GO:0031668)	37	6	.26	+	22.71	2.33E-07	1.43E-05
cellular response to external stimulus (GO:0071496)	39	6	.28	+	21.54	3.24E-07	1.88E-05
response to starvation (GO:0042594)	44	6	.31	+	19.09	6.80E-07	3.65E-05
proteasomal protein catabolic process (GO:0010498)	205	25	1.46	+	17.08	9.13E-24	5.03E-21
regulation of lipid metabolic process (GO:0019216)	27	3	.19	+	15.56	9.22E-04	2.07E-02
autophagy of mitochondrion (GO:0000422)	32	3	.23	+	13.13	1.52E-03	3.23E-02
cellular response to topologically incorrect protein (GO:0035967)	34	3	.24	+	12.35	1.82E-03	3.74E-02
response to topologically incorrect protein (GO:0035966)	34	3	.24	+	12.35	1.82E-03	3.71E-02
proteolysis involved in protein catabolic process (GO:0051603)	351	30	2.51	+	11.97	8.52E-24	6.26E-21
protein catabolic process (GO:0030163)	363	31	2.59	+	11.96	1.44E-24	1.59E-21
response to extracellular stimulus (GO:0009991)	77	6	.55	+	10.91	1.88E-05	7.27E-04
response to nutrient levels (GO:0031667)	77	6	.55	+	10.91	1.88E-05	7.15E-04
autophagy (GO:0006914)	72	5	.51	+	9.72	1.66E-04	4.63E-03
process utilizing autophagic mechanism (GO:0061919)	72	5	.51	+	9.72	1.66E-04	4.57E-03
macromolecule catabolic process (GO:0009057)	461	31	3.29	+	9.42	1.82E-21	5.73E-19
organonitrogen compound catabolic process (GO:1901565)	492	33	3.51	+	9.39	8.44E-23	3.10E-20
proteasome-mediated ubiquitin-dependent protein catabolic process (GO:0043161)	179	12	1.28	+	9.39	6.41E-09	5.65E-07
macroautophagy (GO:0016236)	60	4	.43	+	9.33	8.95E-04	2.05E-02
modification-dependent protein catabolic process (GO:0019941)	296	17	2.11	+	8.04	4.48E-11	5.80E-09
modification-dependent macromolecule catabolic process (GO:0043632)	301	17	2.15	+	7.91	5.82E-11	6.75E-09
cellular response to stress (GO:0033554)	418	23	2.99	+	7.70	3.17E-14	5.37E-12
peptidyl-serine phosphorylation (GO:0018105)	94	5	.67	+	7.45	5.74E-04	1.40E-02
organic substance catabolic process (GO:1901575)	745	39	5.32	+	7.33	5.03E-23	2.21E-20
ubiquitin-dependent protein catabolic process (GO:0006511)	287	15	2.05	+	7.32	2.40E-09	2.52E-07
peptidyl-serine modification (GO:0018209)	96	5	.69	+	7.29	6.32E-04	1.51E-02
catabolic process (GO:0009056)	835	43	5.96	+	7.21	3.67E-25	8.09E-22
proteolysis (GO:0006508)	633	30	4.52	+	6.64	1.46E-16	4.02E-14
response to cytokine (GO:0034097)	129	6	.92	+	6.51	3.33E-04	8.53E-03
cellular homeostasis (GO:0019725)	174	8	1.24	+	6.44	3.68E-05	1.33E-03
response to hormone (GO:0009725)	134	6	.96	+	6.27	4.08E-04	1.03E-02
response to organonitrogen compound (GO:0010243)	157	7	1.12	+	6.24	1.38E-04	4.05E-03
response to endogenous stimulus (GO:0009719)	274	12	1.96	+	6.13	6.77E-07	3.73E-05
response to nitrogen compound (GO:1901698)	160	7	1.14	+	6.13	1.55E-04	4.38E-03
regulation of cell population proliferation (GO:0042127)	185	8	1.32	+	6.05	5.68E-05	1.87E-03
positive regulation of transcription by RNA polymerase II (GO:0045944)	232	10	1.66	+	6.04	6.83E-06	2.84E-04
cellular response to endogenous stimulus (GO:0071495)	245	10	1.75	+	5.72	1.10E-05	4.41E-04
response to stress (GO:0006950)	816	32	5.83	+	5.49	2.69E-15	5.38E-13
mitochondrion organization (GO:0007005)	156	6	1.11	+	5.39	9.08E-04	2.06E-02
homeostatic process (GO:0042592)	250	9	1.79	+	5.04	8.08E-05	2.62E-03
response to oxygen-containing compound (GO:1901700)	255	9	1.82	+	4.94	9.40E-05	2.92E-03
positive regulation of DNA-templated transcription (GO:0045893)	287	10	2.05	+	4.88	4.26E-05	1.51E-03
positive regulation of RNA biosynthetic process (GO:1902680)	287	10	2.05	+	4.88	4.26E-05	1.49E-03
cellular response to oxygen-containing compound (GO:1901701)	202	7	1.44	+	4.85	6.36E-04	1.51E-02
cellular response to organic substance (GO:0071310)	356	12	2.54	+	4.72	1.01E-05	4.10E-04
regulation of cell cycle (GO:0051726)	210	7	1.50	+	4.67	7.99E-04	1.85E-02
positive regulation of macromolecule biosynthetic process (GO:0010557)	312	10	2.23	+	4.49	8.55E-05	2.73E-03
positive regulation of cellular biosynthetic process (GO:0031328)	321	10	2.29	+	4.36	1.08E-04	3.31E-03
cellular response to chemical stimulus (GO:0070887)	516	16	3.69	+	4.34	9.50E-07	4.75E-05
positive regulation of biosynthetic process (GO:0009891)	324	10	2.31	+	4.32	1.17E-04	3.52E-03
response to organic substance (GO:0010033)	490	15	3.50	+	4.29	2.47E-06	1.07E-04
intracellular signal transduction (GO:0035556)	510	15	3.64	+	4.12	4.02E-06	1.70E-04
positive regulation of RNA metabolic process (GO:0051254)	340	10	2.43	+	4.12	1.73E-04	4.69E-03
cellular catabolic process (GO:0044248)	379	11	2.71	+	4.06	9.17E-05	2.89E-03
enzyme-linked receptor protein signaling pathway (GO:0007167)	248	7	1.77	+	3.95	2.08E-03	4.20E-02
phosphorylation (GO:0016310)	292	8	2.09	+	3.84	1.22E-03	2.64E-02
positive regulation of nucleobase-containing compound metabolic process (GO:0045935)	369	10	2.64	+	3.79	3.32E-04	8.60E-03
positive regulation of cellular metabolic process (GO:0031325)	558	15	3.99	+	3.76	1.18E-05	4.63E-04
protein metabolic process (GO:0019538)	1763	46	12.59	+	3.65	3.94E-15	7.23E-13
organonitrogen compound metabolic process (GO:1901564)	2203	52	15.73	+	3.31	2.12E-15	4.66E-13
positive regulation of nitrogen compound metabolic process (GO:0051173)	570	13	4.07	+	3.19	2.36E-04	6.34E-03
regulation of transcription by RNA polymerase II (GO:0006357)	1571	34	11.22	+	3.03	4.48E-09	4.30E-07
positive regulation of metabolic process (GO:0009893)	700	15	5.00	+	3.00	1.54E-04	4.40E-03
positive regulation of macromolecule metabolic process (GO:0010604)	615	13	4.39	+	2.96	4.86E-04	1.20E-02
response to chemical (GO:0042221)	1026	20	7.33	+	2.73	4.45E-05	1.53E-03
regulation of DNA-templated transcription (GO:0006355)	1880	35	13.43	+	2.61	1.12E-07	8.84E-06
regulation of RNA biosynthetic process (GO:2001141)	1881	35	13.43	+	2.61	1.14E-07	8.65E-06
regulation of macromolecule biosynthetic process (GO:0010556)	1999	36	14.28	+	2.52	1.61E-07	1.18E-05
regulation of cellular biosynthetic process (GO:0031326)	1999	36	14.28	+	2.52	1.61E-07	1.15E-05
metabolic process (GO:0008152)	4095	73	29.25	+	2.50	1.27E-15	3.12E-13
regulation of biosynthetic process (GO:0009889)	2023	36	14.45	+	2.49	2.16E-07	1.44E-05
nitrogen compound metabolic process (GO:0006807)	3037	54	21.69	+	2.49	5.08E-11	6.21E-09
regulation of cellular metabolic process (GO:0031323)	2446	43	17.47	+	2.46	2.22E-08	1.81E-06
cellular response to stimulus (GO:0051716)	2642	46	18.87	+	2.44	6.52E-09	5.52E-07
organic substance metabolic process (GO:0071704)	3887	67	27.76	+	2.41	2.74E-13	3.77E-11
regulation of RNA metabolic process (GO:0051252)	2033	35	14.52	+	2.41	9.56E-07	4.68E-05
macromolecule metabolic process (GO:0043170)	2839	48	20.28	+	2.37	5.42E-09	4.97E-07
regulation of nucleobase-containing compound metabolic process (GO:0019219)	2098	35	14.98	+	2.34	1.65E-06	7.40E-05
negative regulation of cellular process (GO:0048523)	964	16	6.88	+	2.32	2.36E-03	4.51E-02
regulation of gene expression (GO:0010468)	2311	38	16.50	+	2.30	7.01E-07	3.68E-05
protein modification process (GO:0036211)	1096	18	7.83	+	2.30	1.17E-03	2.58E-02
primary metabolic process (GO:0044238)	3432	55	24.51	+	2.24	2.72E-09	2.72E-07
regulation of nitrogen compound metabolic process (GO:0051171)	2526	40	18.04	+	2.22	9.28E-07	4.75E-05
regulation of metabolic process (GO:0019222)	2875	45	20.53	+	2.19	2.62E-07	1.56E-05
regulation of primary metabolic process (GO:0080090)	2557	40	18.26	+	2.19	1.21E-06	5.57E-05
regulation of macromolecule metabolic process (GO:0060255)	2725	42	19.46	+	2.16	1.07E-06	5.12E-05
cell communication (GO:0007154)	2307	34	16.48	+	2.06	3.63E-05	1.33E-03
response to stimulus (GO:0050896)	3759	53	26.85	+	1.97	3.46E-07	1.95E-05
signal transduction (GO:0007165)	2121	29	15.15	+	1.91	5.84E-04	1.41E-02
cellular metabolic process (GO:0044237)	2533	34	18.09	+	1.88	2.36E-04	6.27E-03
signaling (GO:0023052)	2267	29	16.19	+	1.79	2.12E-03	4.24E-02
regulation of cellular process (GO:0050794)	5462	61	39.01	+	1.56	1.24E-04	3.69E-03
regulation of biological process (GO:0050789)	5966	63	42.61	+	1.48	4.09E-04	1.03E-02
biological regulation (GO:0065007)	6264	66	44.74	+	1.48	2.58E-04	6.77E-03
biological_process (GO:0008150)	12919	136	92.27	+	1.47	4.06E-14	6.39E-12
cellular process (GO:0009987)	8229	79	58.77	+	1.34	1.18E-03	2.57E-02
Unclassified (UNCLASSIFIED)	9064	21	64.73	-	.32	4.06E-14	5.96E-12
