# Supplementary material for: α-Cyclodextrin/Moringin Induces an Antioxidant Transcriptional Response Activating Nrf2 in Differentiated NSC-34 Motor Neurons
Source: Antioxidants (Basel). 2024 Jul 6;13(7):813. doi: 10.3390/antiox13070813 (PMC11274022; doi:10.3390/antiox13070813)
Supplement: Supplementary file 1 [file antioxidants-13-00813-s001.zip › Table S11.txt]

Analysis Type:	PANTHER Overrepresentation Test (Released 20240226)
Annotation Version and Release Date:	PANTHER version 18.0 Released 2023-08-01
Analyzed List:	Client Text Box Input (Mus musculus)
Reference List:	Mus musculus (all genes in database)
Test Type:	FISHER
Correction:	FDR
PANTHER GO-Slim Biological Process	Mus musculus - REFLIST (21983)	Client Text Box Input (127)	Client Text Box Input (expected)	Client Text Box Input (over/under)	Client Text Box Input (fold Enrichment)	Client Text Box Input (raw P-value)	Client Text Box Input (FDR)
regulation of epithelial cell differentiation (GO:0030856)	6	2	.03	+	57.70	4.89E-04	1.16E-02
receptor signaling pathway via JAK-STAT (GO:0007259)	11	3	.06	+	47.21	3.00E-05	1.44E-03
receptor signaling pathway via STAT (GO:0097696)	11	3	.06	+	47.21	3.00E-05	1.41E-03
regulation of G1/S transition of mitotic cell cycle (GO:2000045)	14	3	.08	+	37.09	6.54E-05	2.49E-03
heme metabolic process (GO:0042168)	10	2	.06	+	34.62	1.45E-03	3.03E-02
response to heat (GO:0009408)	10	2	.06	+	34.62	1.45E-03	3.00E-02
response to temperature stimulus (GO:0009266)	15	3	.09	+	34.62	8.14E-05	2.89E-03
regulation of cell cycle G1/S phase transition (GO:1902806)	16	3	.09	+	32.46	9.98E-05	3.33E-03
cellular response to misfolded protein (GO:0071218)	11	2	.06	+	31.47	1.76E-03	3.46E-02
response to oxidative stress (GO:0006979)	22	4	.13	+	31.47	7.17E-06	4.39E-04
post-translational protein modification (GO:0043687)	11	2	.06	+	31.47	1.76E-03	3.43E-02
protein quality control for misfolded or incompletely synthesized proteins (GO:0006515)	11	2	.06	+	31.47	1.76E-03	3.40E-02
cellular response to oxidative stress (GO:0034599)	12	2	.07	+	28.85	2.10E-03	3.93E-02
pigment metabolic process (GO:0042440)	12	2	.07	+	28.85	2.10E-03	3.90E-02
porphyrin-containing compound metabolic process (GO:0006778)	12	2	.07	+	28.85	2.10E-03	3.86E-02
regulation of protein kinase B signaling (GO:0051896)	12	2	.07	+	28.85	2.10E-03	3.83E-02
tetrapyrrole metabolic process (GO:0033013)	13	2	.08	+	26.63	2.48E-03	4.20E-02
response to hypoxia (GO:0001666)	20	3	.12	+	25.96	2.00E-04	5.57E-03
cellular response to chemical stress (GO:0062197)	14	2	.08	+	24.73	2.88E-03	4.66E-02
regulation of neuron death (GO:1901214)	21	3	.12	+	24.73	2.32E-04	6.31E-03
response to oxygen levels (GO:0070482)	24	3	.14	+	21.64	3.49E-04	9.15E-03
autophagy of mitochondrion (GO:0000422)	32	4	.18	+	21.64	3.37E-05	1.55E-03
organelle disassembly (GO:1903008)	41	5	.24	+	21.11	3.77E-06	2.60E-04
cellular response to topologically incorrect protein (GO:0035967)	34	4	.20	+	20.36	4.31E-05	1.73E-03
response to topologically incorrect protein (GO:0035966)	34	4	.20	+	20.36	4.31E-05	1.69E-03
positive regulation of endopeptidase activity (GO:0010950)	26	3	.15	+	19.97	4.44E-04	1.08E-02
cellular response to peptide (GO:1901653)	39	4	.23	+	17.75	7.47E-05	2.74E-03
cellular response to peptide hormone stimulus (GO:0071375)	39	4	.23	+	17.75	7.47E-05	2.70E-03
proteasomal protein catabolic process (GO:0010498)	205	21	1.18	+	17.73	1.77E-20	1.95E-17
regulation of proteasomal protein catabolic process (GO:0061136)	42	4	.24	+	16.49	1.00E-04	3.30E-03
regulation of proteolysis involved in protein catabolic process (GO:1903050)	44	4	.25	+	15.74	1.21E-04	3.85E-03
autophagy (GO:0006914)	72	6	.42	+	14.42	3.78E-06	2.52E-04
process utilizing autophagic mechanism (GO:0061919)	72	6	.42	+	14.42	3.78E-06	2.45E-04
glutathione metabolic process (GO:0006749)	37	3	.21	+	14.03	1.27E-03	2.68E-02
positive regulation of peptidase activity (GO:0010952)	39	3	.23	+	13.31	1.48E-03	3.04E-02
response to peptide hormone (GO:0043434)	52	4	.30	+	13.31	2.32E-04	6.39E-03
response to peptide (GO:1901652)	53	4	.31	+	13.06	2.50E-04	6.71E-03
positive regulation of proteolysis (GO:0045862)	73	5	.42	+	11.86	6.52E-05	2.52E-03
proteolysis involved in protein catabolic process (GO:0051603)	351	24	2.03	+	11.84	3.79E-19	2.79E-16
proteasome-mediated ubiquitin-dependent protein catabolic process (GO:0043161)	179	12	1.03	+	11.60	5.59E-10	5.60E-08
regulation of protein catabolic process (GO:0042176)	60	4	.35	+	11.54	4.03E-04	1.01E-02
macroautophagy (GO:0016236)	60	4	.35	+	11.54	4.03E-04	9.98E-03
protein catabolic process (GO:0030163)	363	24	2.10	+	11.44	8.27E-19	4.55E-16
response to abiotic stimulus (GO:0009628)	92	6	.53	+	11.29	1.57E-05	8.43E-04
ubiquitin-dependent ERAD pathway (GO:0030433)	48	3	.28	+	10.82	2.69E-03	4.50E-02
negative regulation of protein phosphorylation (GO:0001933)	49	3	.28	+	10.60	2.86E-03	4.66E-02
cellular component disassembly (GO:0022411)	83	5	.48	+	10.43	1.20E-04	3.90E-03
response to endoplasmic reticulum stress (GO:0034976)	85	5	.49	+	10.18	1.35E-04	4.12E-03
organonitrogen compound catabolic process (GO:1901565)	492	26	2.84	+	9.15	6.37E-18	2.81E-15
ubiquitin-dependent protein catabolic process (GO:0006511)	287	15	1.66	+	9.05	1.19E-10	1.46E-08
macromolecule catabolic process (GO:0009057)	461	24	2.66	+	9.01	1.94E-16	6.09E-14
histone modification (GO:0016570)	78	4	.45	+	8.88	1.09E-03	2.35E-02
modification-dependent protein catabolic process (GO:0019941)	296	15	1.71	+	8.77	1.84E-10	2.13E-08
modification-dependent macromolecule catabolic process (GO:0043632)	301	15	1.74	+	8.63	2.32E-10	2.55E-08
regulation of cell cycle (GO:0051726)	210	10	1.21	+	8.24	4.04E-07	3.43E-05
cellular response to hormone stimulus (GO:0032870)	105	5	.61	+	8.24	3.62E-04	9.27E-03
cellular response to organonitrogen compound (GO:0071417)	87	4	.50	+	7.96	1.63E-03	3.27E-02
cellular response to stress (GO:0033554)	418	19	2.41	+	7.87	3.81E-12	6.46E-10
cellular response to nitrogen compound (GO:1901699)	88	4	.51	+	7.87	1.70E-03	3.38E-02
response to hormone (GO:0009725)	134	6	.77	+	7.75	1.30E-04	4.02E-03
response to organonitrogen compound (GO:0010243)	157	7	.91	+	7.72	3.62E-05	1.53E-03
response to nitrogen compound (GO:1901698)	160	7	.92	+	7.57	4.08E-05	1.70E-03
regulation of cell cycle phase transition (GO:1901987)	92	4	.53	+	7.53	2.01E-03	3.81E-02
regulation of cell population proliferation (GO:0042127)	185	8	1.07	+	7.49	1.23E-05	7.35E-04
regulation of cell cycle process (GO:0010564)	139	6	.80	+	7.47	1.58E-04	4.78E-03
cytokine-mediated signaling pathway (GO:0019221)	93	4	.54	+	7.44	2.09E-03	3.93E-02
peptidyl-serine phosphorylation (GO:0018105)	94	4	.54	+	7.37	2.17E-03	3.85E-02
catabolic process (GO:0009056)	835	35	4.82	+	7.26	8.15E-21	1.80E-17
peptidyl-serine modification (GO:0018209)	96	4	.55	+	7.21	2.34E-03	4.00E-02
proteolysis (GO:0006508)	633	26	3.66	+	7.11	2.74E-15	7.55E-13
organic substance catabolic process (GO:1901575)	745	30	4.30	+	6.97	2.38E-17	8.73E-15
positive regulation of protein metabolic process (GO:0051247)	206	8	1.19	+	6.72	2.68E-05	1.41E-03
transmembrane receptor protein tyrosine kinase signaling pathway (GO:0007169)	184	7	1.06	+	6.59	9.85E-05	3.34E-03
regulation of apoptotic process (GO:0042981)	170	6	.98	+	6.11	4.68E-04	1.12E-02
regulation of protein phosphorylation (GO:0001932)	173	6	1.00	+	6.00	5.13E-04	1.20E-02
regulation of programmed cell death (GO:0043067)	174	6	1.01	+	5.97	5.29E-04	1.23E-02
response to stress (GO:0006950)	816	27	4.71	+	5.73	1.37E-13	2.52E-11
mitochondrion organization (GO:0007005)	156	5	.90	+	5.55	2.14E-03	3.84E-02
regulation of phosphorylation (GO:0042325)	224	7	1.29	+	5.41	3.30E-04	8.75E-03
regulation of protein modification process (GO:0031399)	203	6	1.17	+	5.12	1.18E-03	2.52E-02
response to endogenous stimulus (GO:0009719)	274	8	1.58	+	5.05	1.96E-04	5.61E-03
cellular response to endogenous stimulus (GO:0071495)	245	7	1.42	+	4.95	5.64E-04	1.28E-02
regulation of phosphorus metabolic process (GO:0051174)	247	7	1.43	+	4.91	5.91E-04	1.33E-02
regulation of phosphate metabolic process (GO:0019220)	247	7	1.43	+	4.91	5.91E-04	1.32E-02
enzyme-linked receptor protein signaling pathway (GO:0007167)	248	7	1.43	+	4.89	6.06E-04	1.33E-02
cellular response to organic substance (GO:0071310)	356	10	2.06	+	4.86	4.27E-05	1.74E-03
cellular response to chemical stimulus (GO:0070887)	516	14	2.98	+	4.70	1.77E-06	1.30E-04
cellular catabolic process (GO:0044248)	379	10	2.19	+	4.57	7.21E-05	2.69E-03
monocarboxylic acid metabolic process (GO:0032787)	230	6	1.33	+	4.52	2.22E-03	3.91E-02
positive regulation of transcription by RNA polymerase II (GO:0045944)	232	6	1.34	+	4.48	2.32E-03	3.99E-02
positive regulation of nitrogen compound metabolic process (GO:0051173)	570	14	3.29	+	4.25	5.58E-06	3.52E-04
response to organic substance (GO:0010033)	490	12	2.83	+	4.24	2.78E-05	1.43E-03
positive regulation of molecular function (GO:0044093)	304	7	1.76	+	3.99	1.96E-03	3.76E-02
positive regulation of macromolecule metabolic process (GO:0010604)	615	14	3.55	+	3.94	1.32E-05	7.43E-04
protein metabolic process (GO:0019538)	1763	40	10.19	+	3.93	1.67E-14	3.67E-12
positive regulation of macromolecule biosynthetic process (GO:0010557)	312	7	1.80	+	3.88	2.27E-03	3.94E-02
positive regulation of cellular biosynthetic process (GO:0031328)	321	7	1.85	+	3.77	2.66E-03	4.48E-02
positive regulation of biosynthetic process (GO:0009891)	324	7	1.87	+	3.74	2.80E-03	4.64E-02
positive regulation of metabolic process (GO:0009893)	700	15	4.04	+	3.71	1.30E-05	7.52E-04
regulation of protein metabolic process (GO:0051246)	473	10	2.73	+	3.66	4.29E-04	1.05E-02
organonitrogen compound metabolic process (GO:1901564)	2203	45	12.73	+	3.54	9.72E-15	2.38E-12
carboxylic acid metabolic process (GO:0019752)	395	8	2.28	+	3.51	2.12E-03	3.83E-02
oxoacid metabolic process (GO:0043436)	399	8	2.31	+	3.47	2.26E-03	3.94E-02
positive regulation of cellular metabolic process (GO:0031325)	558	10	3.22	+	3.10	1.51E-03	3.08E-02
cell surface receptor signaling pathway (GO:0007166)	661	11	3.82	+	2.88	1.59E-03	3.21E-02
response to chemical (GO:0042221)	1026	17	5.93	+	2.87	8.74E-05	3.06E-03
regulation of transcription by RNA polymerase II (GO:0006357)	1571	26	9.08	+	2.86	9.03E-07	6.86E-05
protein modification process (GO:0036211)	1096	17	6.33	+	2.68	1.93E-04	5.59E-03
nitrogen compound metabolic process (GO:0006807)	3037	47	17.55	+	2.68	5.07E-11	6.57E-09
metabolic process (GO:0008152)	4095	61	23.66	+	2.58	4.35E-14	8.72E-12
macromolecule metabolic process (GO:0043170)	2839	42	16.40	+	2.56	3.42E-09	3.27E-07
primary metabolic process (GO:0044238)	3432	49	19.83	+	2.47	2.84E-10	2.97E-08
regulation of nitrogen compound metabolic process (GO:0051171)	2526	36	14.59	+	2.47	1.76E-07	1.62E-05
macromolecule modification (GO:0043412)	1200	17	6.93	+	2.45	5.49E-04	1.26E-02
organic substance metabolic process (GO:0071704)	3887	55	22.46	+	2.45	1.53E-11	2.11E-09
regulation of primary metabolic process (GO:0080090)	2557	36	14.77	+	2.44	3.83E-07	3.37E-05
regulation of DNA-templated transcription (GO:0006355)	1880	26	10.86	+	2.39	3.45E-05	1.52E-03
regulation of RNA biosynthetic process (GO:2001141)	1881	26	10.87	+	2.39	3.46E-05	1.50E-03
regulation of macromolecule metabolic process (GO:0060255)	2725	37	15.74	+	2.35	4.28E-07	3.49E-05
regulation of macromolecule biosynthetic process (GO:0010556)	1999	27	11.55	+	2.34	2.91E-05	1.46E-03
regulation of cellular biosynthetic process (GO:0031326)	1999	27	11.55	+	2.34	2.91E-05	1.42E-03
regulation of cellular metabolic process (GO:0031323)	2446	33	14.13	+	2.34	2.61E-06	1.85E-04
regulation of biosynthetic process (GO:0009889)	2023	27	11.69	+	2.31	3.39E-05	1.52E-03
regulation of metabolic process (GO:0019222)	2875	38	16.61	+	2.29	5.11E-07	4.02E-05
regulation of RNA metabolic process (GO:0051252)	2033	26	11.75	+	2.21	9.10E-05	3.13E-03
cellular response to stimulus (GO:0051716)	2642	33	15.26	+	2.16	1.36E-05	7.50E-04
regulation of nucleobase-containing compound metabolic process (GO:0019219)	2098	26	12.12	+	2.15	1.86E-04	5.46E-03
positive regulation of biological process (GO:0048518)	1384	17	8.00	+	2.13	2.82E-03	4.64E-02
regulation of gene expression (GO:0010468)	2311	28	13.35	+	2.10	1.24E-04	3.89E-03
cellular metabolic process (GO:0044237)	2533	29	14.63	+	1.98	3.74E-04	9.46E-03
response to stimulus (GO:0050896)	3759	39	21.72	+	1.80	1.98E-04	5.58E-03
regulation of cellular process (GO:0050794)	5462	51	31.56	+	1.62	1.76E-04	5.23E-03
biological regulation (GO:0065007)	6264	55	36.19	+	1.52	3.53E-04	9.16E-03
regulation of biological process (GO:0050789)	5966	52	34.47	+	1.51	8.66E-04	1.89E-02
biological_process (GO:0008150)	12919	110	74.64	+	1.47	1.04E-11	1.63E-09
Unclassified (UNCLASSIFIED)	9064	17	52.36	-	.32	1.04E-11	1.53E-09
