# Supplementary material for: α-Cyclodextrin/Moringin Induces an Antioxidant Transcriptional Response Activating Nrf2 in Differentiated NSC-34 Motor Neurons
Source: Antioxidants (Basel). 2024 Jul 6;13(7):813. doi: 10.3390/antiox13070813 (PMC11274022; doi:10.3390/antiox13070813)
Supplement: Supplementary file 1 [file antioxidants-13-00813-s001.zip › Table S12.txt]

Analysis Type:	PANTHER Overrepresentation Test (Released 20240226)
Annotation Version and Release Date:	PANTHER version 18.0 Released 2023-08-01
Analyzed List:	Client Text Box Input (Mus musculus)
Reference List:	Mus musculus (all genes in database)
Test Type:	FISHER
Correction:	FDR
PANTHER GO-Slim Biological Process	Mus musculus - REFLIST (21983)	Client Text Box Input (141)	Client Text Box Input (expected)	Client Text Box Input (over/under)	Client Text Box Input (fold Enrichment)	Client Text Box Input (raw P-value)	Client Text Box Input (FDR)
cellular response to tumor necrosis factor (GO:0071356)	11	3	.07	+	42.52	4.10E-05	2.15E-03
mitochondrial fusion (GO:0008053)	12	3	.08	+	38.98	5.45E-05	2.73E-03
response to tumor necrosis factor (GO:0034612)	12	3	.08	+	38.98	5.45E-05	2.67E-03
tumor necrosis factor-mediated signaling pathway (GO:0033209)	9	2	.06	+	34.65	1.43E-03	3.66E-02
phosphatidylinositol 3-kinase signaling (GO:0014065)	10	2	.06	+	31.18	1.78E-03	4.35E-02
endoplasmic reticulum unfolded protein response (GO:0030968)	21	3	.13	+	22.27	3.16E-04	1.05E-02
response to oxidative stress (GO:0006979)	22	3	.14	+	21.26	3.64E-04	1.18E-02
glutathione metabolic process (GO:0006749)	37	5	.24	+	21.07	3.74E-06	3.05E-04
response to unfolded protein (GO:0006986)	23	3	.15	+	20.34	4.16E-04	1.31E-02
cellular response to unfolded protein (GO:0034620)	23	3	.15	+	20.34	4.16E-04	1.29E-02
cellular response to starvation (GO:0009267)	35	4	.22	+	17.82	7.28E-05	3.21E-03
cellular response to nutrient levels (GO:0031669)	37	4	.24	+	16.85	9.09E-05	3.71E-03
cellular response to extracellular stimulus (GO:0031668)	37	4	.24	+	16.85	9.09E-05	3.64E-03
intrinsic apoptotic signaling pathway (GO:0097193)	28	3	.18	+	16.70	7.52E-04	2.15E-02
cellular response to external stimulus (GO:0071496)	39	4	.25	+	15.99	1.12E-04	4.26E-03
autophagy of mitochondrion (GO:0000422)	32	3	.21	+	14.62	1.12E-03	3.12E-02
response to starvation (GO:0042594)	44	4	.28	+	14.17	1.80E-04	6.51E-03
cellular response to topologically incorrect protein (GO:0035967)	34	3	.22	+	13.76	1.34E-03	3.50E-02
response to topologically incorrect protein (GO:0035966)	34	3	.22	+	13.76	1.34E-03	3.46E-02
proteasomal protein catabolic process (GO:0010498)	205	18	1.31	+	13.69	1.20E-15	4.39E-13
peptidyl-serine phosphorylation (GO:0018105)	94	7	.60	+	11.61	2.47E-06	2.18E-04
peptidyl-serine modification (GO:0018209)	96	7	.62	+	11.37	2.85E-06	2.41E-04
proteolysis involved in protein catabolic process (GO:0051603)	351	24	2.25	+	10.66	4.87E-18	5.37E-15
macroautophagy (GO:0016236)	60	4	.38	+	10.39	5.99E-04	1.78E-02
protein catabolic process (GO:0030163)	363	24	2.33	+	10.31	1.05E-17	7.74E-15
autophagy (GO:0006914)	72	4	.46	+	8.66	1.19E-03	3.24E-02
process utilizing autophagic mechanism (GO:0061919)	72	4	.46	+	8.66	1.19E-03	3.20E-02
organonitrogen compound catabolic process (GO:1901565)	492	26	3.16	+	8.24	9.68E-17	5.33E-14
macromolecule catabolic process (GO:0009057)	461	24	2.96	+	8.12	2.32E-15	6.39E-13
response to extracellular stimulus (GO:0009991)	77	4	.49	+	8.10	1.53E-03	3.87E-02
response to nutrient levels (GO:0031667)	77	4	.49	+	8.10	1.53E-03	3.82E-02
histone modification (GO:0016570)	78	4	.50	+	8.00	1.60E-03	3.97E-02
modification-dependent protein catabolic process (GO:0019941)	296	14	1.90	+	7.37	7.41E-09	9.07E-07
modification-dependent macromolecule catabolic process (GO:0043632)	301	14	1.93	+	7.25	9.17E-09	1.06E-06
response to cytokine (GO:0034097)	129	6	.83	+	7.25	1.86E-04	6.62E-03
mitochondrion organization (GO:0007005)	156	7	1.00	+	7.00	6.76E-05	3.10E-03
proteasome-mediated ubiquitin-dependent protein catabolic process (GO:0043161)	179	8	1.15	+	6.97	2.08E-05	1.21E-03
cellular response to cytokine stimulus (GO:0071345)	118	5	.76	+	6.61	9.90E-04	2.80E-02
catabolic process (GO:0009056)	835	35	5.36	+	6.54	3.36E-19	7.41E-16
ubiquitin-dependent protein catabolic process (GO:0006511)	287	12	1.84	+	6.52	3.48E-07	3.48E-05
cellular response to stress (GO:0033554)	418	17	2.68	+	6.34	1.65E-09	2.14E-07
organic substance catabolic process (GO:1901575)	745	30	4.78	+	6.28	5.22E-16	2.30E-13
proteolysis (GO:0006508)	633	24	4.06	+	5.91	2.26E-12	3.55E-10
regulation of cell population proliferation (GO:0042127)	185	6	1.19	+	5.06	1.26E-03	3.33E-02
negative regulation of transcription by RNA polymerase II (GO:0000122)	226	7	1.45	+	4.83	6.52E-04	1.89E-02
peptidyl-amino acid modification (GO:0018193)	292	9	1.87	+	4.81	1.15E-04	4.31E-03
protein phosphorylation (GO:0006468)	266	8	1.71	+	4.69	3.28E-04	1.08E-02
cellular response to organic substance (GO:0071310)	356	10	2.28	+	4.38	1.03E-04	4.07E-03
phosphorylation (GO:0016310)	292	8	1.87	+	4.27	6.07E-04	1.78E-02
response to stress (GO:0006950)	816	22	5.23	+	4.20	1.20E-08	1.32E-06
response to endogenous stimulus (GO:0009719)	274	7	1.76	+	3.98	1.98E-03	4.80E-02
intracellular signal transduction (GO:0035556)	510	13	3.27	+	3.97	2.57E-05	1.41E-03
response to organic substance (GO:0010033)	490	12	3.14	+	3.82	7.79E-05	3.30E-03
protein metabolic process (GO:0019538)	1763	41	11.31	+	3.63	1.61E-13	2.96E-11
organonitrogen compound metabolic process (GO:1901564)	2203	49	14.13	+	3.47	1.56E-15	4.90E-13
cellular response to chemical stimulus (GO:0070887)	516	11	3.31	+	3.32	5.07E-04	1.53E-02
protein modification process (GO:0036211)	1096	21	7.03	+	2.99	6.84E-06	5.38E-04
phosphate-containing compound metabolic process (GO:0006796)	737	14	4.73	+	2.96	2.85E-04	9.82E-03
phosphorus metabolic process (GO:0006793)	743	14	4.77	+	2.94	3.09E-04	1.05E-02
regulation of transcription by RNA polymerase II (GO:0006357)	1571	28	10.08	+	2.78	6.70E-07	6.15E-05
macromolecule modification (GO:0043412)	1200	21	7.70	+	2.73	2.66E-05	1.43E-03
nitrogen compound metabolic process (GO:0006807)	3037	51	19.48	+	2.62	2.09E-11	3.07E-09
metabolic process (GO:0008152)	4095	67	26.27	+	2.55	4.88E-15	1.19E-12
organic substance metabolic process (GO:0071704)	3887	61	24.93	+	2.45	1.28E-12	2.17E-10
regulation of DNA-templated transcription (GO:0006355)	1880	29	12.06	+	2.40	1.05E-05	7.03E-04
regulation of RNA biosynthetic process (GO:2001141)	1881	29	12.06	+	2.40	1.06E-05	6.86E-04
primary metabolic process (GO:0044238)	3432	52	22.01	+	2.36	5.93E-10	8.16E-08
macromolecule metabolic process (GO:0043170)	2839	43	18.21	+	2.36	3.72E-08	3.90E-06
regulation of macromolecule biosynthetic process (GO:0010556)	1999	30	12.82	+	2.34	9.85E-06	7.23E-04
regulation of cellular biosynthetic process (GO:0031326)	1999	30	12.82	+	2.34	9.85E-06	7.00E-04
regulation of biosynthetic process (GO:0009889)	2023	30	12.98	+	2.31	1.19E-05	7.46E-04
cellular response to stimulus (GO:0051716)	2642	39	16.95	+	2.30	3.81E-07	3.65E-05
cell communication (GO:0007154)	2307	33	14.80	+	2.23	1.02E-05	7.00E-04
regulation of RNA metabolic process (GO:0051252)	2033	29	13.04	+	2.22	4.88E-05	2.50E-03
regulation of nitrogen compound metabolic process (GO:0051171)	2526	35	16.20	+	2.16	7.99E-06	6.07E-04
regulation of gene expression (GO:0010468)	2311	32	14.82	+	2.16	2.32E-05	1.31E-03
regulation of nucleobase-containing compound metabolic process (GO:0019219)	2098	29	13.46	+	2.16	6.76E-05	3.17E-03
regulation of primary metabolic process (GO:0080090)	2557	35	16.40	+	2.13	1.45E-05	8.88E-04
signal transduction (GO:0007165)	2121	29	13.60	+	2.13	7.83E-05	3.25E-03
regulation of macromolecule metabolic process (GO:0060255)	2725	36	17.48	+	2.06	1.69E-05	1.00E-03
regulation of cellular metabolic process (GO:0031323)	2446	32	15.69	+	2.04	7.25E-05	3.26E-03
cellular metabolic process (GO:0044237)	2533	33	16.25	+	2.03	5.63E-05	2.70E-03
signaling (GO:0023052)	2267	29	14.54	+	1.99	2.51E-04	8.77E-03
regulation of metabolic process (GO:0019222)	2875	36	18.44	+	1.95	7.33E-05	3.16E-03
response to stimulus (GO:0050896)	3759	41	24.11	+	1.70	4.30E-04	1.31E-02
regulation of cellular process (GO:0050794)	5462	56	35.03	+	1.60	1.15E-04	4.24E-03
biological regulation (GO:0065007)	6264	62	40.18	+	1.54	1.06E-04	4.09E-03
regulation of biological process (GO:0050789)	5966	58	38.27	+	1.52	3.90E-04	1.25E-02
biological_process (GO:0008150)	12919	124	82.86	+	1.50	4.14E-14	8.30E-12
cellular process (GO:0009987)	8229	72	52.78	+	1.36	1.16E-03	3.19E-02
Unclassified (UNCLASSIFIED)	9064	17	58.14	-	.29	4.14E-14	9.13E-12
