# Supplementary material for: α-Cyclodextrin/Moringin Induces an Antioxidant Transcriptional Response Activating Nrf2 in Differentiated NSC-34 Motor Neurons
Source: Antioxidants (Basel). 2024 Jul 6;13(7):813. doi: 10.3390/antiox13070813 (PMC11274022; doi:10.3390/antiox13070813)
Supplement: Supplementary file 1 [file antioxidants-13-00813-s001.zip › Table S13.txt]

Analysis Type:	PANTHER Overrepresentation Test (Released 20240226)
Annotation Version and Release Date:	PANTHER version 18.0 Released 2023-08-01
Analyzed List:	Client Text Box Input (Mus musculus)
Reference List:	Mus musculus (all genes in database)
Test Type:	FISHER
Correction:	FDR
PANTHER GO-Slim Biological Process	Mus musculus - REFLIST (21983)	Client Text Box Input (165)	Client Text Box Input (expected)	Client Text Box Input (over/under)	Client Text Box Input (fold Enrichment)	Client Text Box Input (raw P-value)	Client Text Box Input (FDR)
intrinsic apoptotic signaling pathway in response to endoplasmic reticulum stress (GO:0070059)	4	2	.03	+	66.62	3.33E-04	7.97E-03
response to reactive oxygen species (GO:0000302)	9	3	.07	+	44.41	3.37E-05	1.22E-03
negative regulation of intrinsic apoptotic signaling pathway (GO:2001243)	7	2	.05	+	38.07	1.15E-03	2.30E-02
cellular response to reactive oxygen species (GO:0034614)	7	2	.05	+	38.07	1.15E-03	2.28E-02
receptor signaling pathway via JAK-STAT (GO:0007259)	11	3	.08	+	36.34	6.55E-05	2.16E-03
receptor signaling pathway via STAT (GO:0097696)	11	3	.08	+	36.34	6.55E-05	2.12E-03
response to oxidative stress (GO:0006979)	22	6	.17	+	36.34	1.10E-08	9.34E-07
mitochondrial fusion (GO:0008053)	12	3	.09	+	33.31	8.69E-05	2.66E-03
cellular response to oxidative stress (GO:0034599)	12	3	.09	+	33.31	8.69E-05	2.62E-03
autophagosome maturation (GO:0097352)	8	2	.06	+	33.31	1.52E-03	2.89E-02
regulation of intrinsic apoptotic signaling pathway (GO:2001242)	13	3	.10	+	30.75	1.12E-04	3.30E-03
nuclear migration (GO:0007097)	9	2	.07	+	29.61	1.95E-03	3.57E-02
cellular response to chemical stress (GO:0062197)	14	3	.11	+	28.55	1.42E-04	3.97E-03
response to amino acid (GO:0043200)	10	2	.08	+	26.65	2.42E-03	4.37E-02
nuclear envelope organization (GO:0006998)	10	2	.08	+	26.65	2.42E-03	4.34E-02
endoplasmic reticulum unfolded protein response (GO:0030968)	21	4	.16	+	25.38	1.66E-05	7.16E-04
negative regulation of DNA-binding transcription factor activity (GO:0043433)	11	2	.08	+	24.22	2.95E-03	4.95E-02
cellular response to tumor necrosis factor (GO:0071356)	11	2	.08	+	24.22	2.95E-03	4.92E-02
response to unfolded protein (GO:0006986)	23	4	.17	+	23.17	2.42E-05	9.54E-04
cellular response to unfolded protein (GO:0034620)	23	4	.17	+	23.17	2.42E-05	9.37E-04
response to hypoxia (GO:0001666)	20	3	.15	+	19.98	4.31E-04	9.79E-03
cellular response to topologically incorrect protein (GO:0035967)	34	5	.26	+	19.59	5.23E-06	2.56E-04
response to topologically incorrect protein (GO:0035966)	34	5	.26	+	19.59	5.23E-06	2.51E-04
intrinsic apoptotic signaling pathway (GO:0097193)	28	4	.21	+	19.03	5.44E-05	1.87E-03
glutathione metabolic process (GO:0006749)	37	5	.28	+	18.00	8.05E-06	3.62E-04
response to oxygen levels (GO:0070482)	24	3	.18	+	16.65	7.48E-04	1.59E-02
cellular response to starvation (GO:0009267)	35	4	.26	+	15.23	1.34E-04	3.77E-03
glycolytic process (GO:0006096)	27	3	.20	+	14.80	1.06E-03	2.19E-02
cellular response to nutrient levels (GO:0031669)	37	4	.28	+	14.40	1.67E-04	4.53E-03
cellular response to extracellular stimulus (GO:0031668)	37	4	.28	+	14.40	1.67E-04	4.48E-03
cellular response to external stimulus (GO:0071496)	39	4	.29	+	13.66	2.05E-04	5.38E-03
organelle disassembly (GO:1903008)	41	4	.31	+	13.00	2.50E-04	6.25E-03
proteasomal protein catabolic process (GO:0010498)	205	20	1.54	+	13.00	8.23E-17	2.59E-14
autophagy of mitochondrion (GO:0000422)	32	3	.24	+	12.49	1.76E-03	3.25E-02
response to starvation (GO:0042594)	44	4	.33	+	12.11	3.29E-04	7.96E-03
apoptotic signaling pathway (GO:0097190)	47	4	.35	+	11.34	4.24E-04	9.74E-03
autophagy (GO:0006914)	72	6	.54	+	11.10	1.69E-05	7.17E-04
process utilizing autophagic mechanism (GO:0061919)	72	6	.54	+	11.10	1.69E-05	7.04E-04
protein catabolic process (GO:0030163)	363	29	2.72	+	10.64	1.49E-21	1.64E-18
proteolysis involved in protein catabolic process (GO:0051603)	351	27	2.63	+	10.25	1.11E-19	4.89E-17
response to peptide hormone (GO:0043434)	52	4	.39	+	10.25	6.26E-04	1.35E-02
response to peptide (GO:1901652)	53	4	.40	+	10.06	6.73E-04	1.44E-02
regulation of DNA-binding transcription factor activity (GO:0051090)	55	4	.41	+	9.69	7.75E-04	1.63E-02
response to endoplasmic reticulum stress (GO:0034976)	85	6	.64	+	9.40	4.37E-05	1.55E-03
negative regulation of apoptotic process (GO:0043066)	73	5	.55	+	9.13	2.23E-04	5.78E-03
negative regulation of programmed cell death (GO:0043069)	74	5	.56	+	9.00	2.38E-04	6.02E-03
organonitrogen compound catabolic process (GO:1901565)	492	31	3.69	+	8.39	5.73E-20	3.15E-17
macromolecule catabolic process (GO:0009057)	461	29	3.46	+	8.38	1.08E-18	3.96E-16
cellular component disassembly (GO:0022411)	83	5	.62	+	8.03	4.06E-04	9.41E-03
cellular response to stress (GO:0033554)	418	25	3.14	+	7.97	1.05E-15	2.90E-13
cellular response to organonitrogen compound (GO:0071417)	87	5	.65	+	7.66	5.04E-04	1.11E-02
modification-dependent protein catabolic process (GO:0019941)	296	17	2.22	+	7.65	9.90E-11	1.21E-08
cellular response to nitrogen compound (GO:1901699)	88	5	.66	+	7.57	5.32E-04	1.16E-02
modification-dependent macromolecule catabolic process (GO:0043632)	301	17	2.26	+	7.52	1.28E-10	1.49E-08
proteasome-mediated ubiquitin-dependent protein catabolic process (GO:0043161)	179	10	1.34	+	7.44	1.05E-06	5.63E-05
regulation of apoptotic process (GO:0042981)	170	9	1.28	+	7.05	5.71E-06	2.67E-04
response to extracellular stimulus (GO:0009991)	77	4	.58	+	6.92	2.71E-03	4.69E-02
response to nutrient levels (GO:0031667)	77	4	.58	+	6.92	2.71E-03	4.66E-02
regulation of programmed cell death (GO:0043067)	174	9	1.31	+	6.89	6.89E-06	3.16E-04
histone modification (GO:0016570)	78	4	.59	+	6.83	2.84E-03	4.84E-02
organic substance catabolic process (GO:1901575)	745	38	5.59	+	6.80	3.27E-21	2.40E-18
response to organonitrogen compound (GO:0010243)	157	8	1.18	+	6.79	2.52E-05	9.56E-04
catabolic process (GO:0009056)	835	42	6.27	+	6.70	3.05E-23	6.72E-20
response to nitrogen compound (GO:1901698)	160	8	1.20	+	6.66	2.88E-05	1.08E-03
ubiquitin-dependent protein catabolic process (GO:0006511)	287	14	2.15	+	6.50	3.77E-08	2.77E-06
proteolysis (GO:0006508)	633	29	4.75	+	6.10	4.75E-15	1.05E-12
response to oxygen-containing compound (GO:1901700)	255	11	1.91	+	5.75	3.77E-06	1.89E-04
positive regulation of transcription by RNA polymerase II (GO:0045944)	232	10	1.74	+	5.74	1.06E-05	4.66E-04
cellular response to cytokine stimulus (GO:0071345)	118	5	.89	+	5.65	1.98E-03	3.61E-02
cellular homeostasis (GO:0019725)	174	7	1.31	+	5.36	3.51E-04	8.32E-03
cellular response to organic substance (GO:0071310)	356	14	2.67	+	5.24	5.26E-07	2.97E-05
response to cytokine (GO:0034097)	129	5	.97	+	5.16	2.92E-03	4.95E-02
mitochondrion organization (GO:0007005)	156	6	1.17	+	5.12	1.17E-03	2.29E-02
response to stress (GO:0006950)	816	31	6.12	+	5.06	7.65E-14	1.12E-11
cellular response to chemical stimulus (GO:0070887)	516	19	3.87	+	4.91	1.26E-08	1.03E-06
homeostatic process (GO:0042592)	250	9	1.88	+	4.80	1.18E-04	3.43E-03
positive regulation of DNA-templated transcription (GO:0045893)	287	10	2.15	+	4.64	6.49E-05	2.20E-03
positive regulation of RNA biosynthetic process (GO:1902680)	287	10	2.15	+	4.64	6.49E-05	2.17E-03
response to organic substance (GO:0010033)	490	17	3.68	+	4.62	1.80E-07	1.07E-05
cellular response to oxygen-containing compound (GO:1901701)	202	7	1.52	+	4.62	8.53E-04	1.77E-02
regulation of cell cycle (GO:0051726)	210	7	1.58	+	4.44	1.07E-03	2.18E-02
transmembrane receptor protein tyrosine kinase signaling pathway (GO:0007169)	184	6	1.38	+	4.34	2.70E-03	4.73E-02
positive regulation of macromolecule biosynthetic process (GO:0010557)	312	10	2.34	+	4.27	1.29E-04	3.70E-03
cellular catabolic process (GO:0044248)	379	12	2.84	+	4.22	3.07E-05	1.13E-03
positive regulation of cellular biosynthetic process (GO:0031328)	321	10	2.41	+	4.15	1.63E-04	4.48E-03
positive regulation of biosynthetic process (GO:0009891)	324	10	2.43	+	4.11	1.75E-04	4.66E-03
positive regulation of RNA metabolic process (GO:0051254)	340	10	2.55	+	3.92	2.58E-04	6.39E-03
response to endogenous stimulus (GO:0009719)	274	8	2.06	+	3.89	1.12E-03	2.26E-02
cellular response to endogenous stimulus (GO:0071495)	245	7	1.84	+	3.81	2.57E-03	4.56E-02
protein ubiquitination (GO:0016567)	283	8	2.12	+	3.77	1.38E-03	2.66E-02
phosphorylation (GO:0016310)	292	8	2.19	+	3.65	1.68E-03	3.15E-02
positive regulation of nucleobase-containing compound metabolic process (GO:0045935)	369	10	2.77	+	3.61	4.92E-04	1.09E-02
protein metabolic process (GO:0019538)	1763	46	13.23	+	3.48	3.04E-14	4.79E-12
protein modification by small protein conjugation (GO:0032446)	314	8	2.36	+	3.39	2.63E-03	4.63E-02
positive regulation of cellular metabolic process (GO:0031325)	558	14	4.19	+	3.34	8.47E-05	2.63E-03
positive regulation of nitrogen compound metabolic process (GO:0051173)	570	14	4.28	+	3.27	1.06E-04	3.16E-03
organonitrogen compound metabolic process (GO:1901564)	2203	54	16.54	+	3.27	1.10E-15	2.69E-13
regulation of transcription by RNA polymerase II (GO:0006357)	1571	36	11.79	+	3.05	1.28E-09	1.34E-07
positive regulation of metabolic process (GO:0009893)	700	16	5.25	+	3.05	7.86E-05	2.47E-03
positive regulation of macromolecule metabolic process (GO:0010604)	615	14	4.62	+	3.03	2.32E-04	5.95E-03
response to chemical (GO:0042221)	1026	23	7.70	+	2.99	2.67E-06	1.37E-04
intracellular signal transduction (GO:0035556)	510	11	3.83	+	2.87	1.68E-03	3.13E-02
regulation of DNA-templated transcription (GO:0006355)	1880	37	14.11	+	2.62	4.19E-08	2.98E-06
regulation of RNA biosynthetic process (GO:2001141)	1881	37	14.12	+	2.62	4.25E-08	2.92E-06
cell surface receptor signaling pathway (GO:0007166)	661	13	4.96	+	2.62	1.49E-03	2.85E-02
protein modification process (GO:0036211)	1096	21	8.23	+	2.55	7.58E-05	2.42E-03
nitrogen compound metabolic process (GO:0006807)	3037	58	22.80	+	2.54	3.56E-12	4.61E-10
regulation of macromolecule biosynthetic process (GO:0010556)	1999	38	15.00	+	2.53	6.54E-08	4.24E-06
regulation of cellular biosynthetic process (GO:0031326)	1999	38	15.00	+	2.53	6.54E-08	4.12E-06
regulation of biosynthetic process (GO:0009889)	2023	38	15.18	+	2.50	8.92E-08	5.46E-06
regulation of cellular metabolic process (GO:0031323)	2446	45	18.36	+	2.45	1.07E-08	9.39E-07
regulation of RNA metabolic process (GO:0051252)	2033	37	15.26	+	2.42	4.08E-07	2.37E-05
regulation of gene expression (GO:0010468)	2311	42	17.35	+	2.42	4.93E-08	3.29E-06
metabolic process (GO:0008152)	4095	74	30.74	+	2.41	1.03E-14	2.07E-12
organic substance metabolic process (GO:0071704)	3887	70	29.18	+	2.40	1.04E-13	1.43E-11
regulation of macromolecule metabolic process (GO:0060255)	2725	49	20.45	+	2.40	2.93E-09	2.80E-07
regulation of nitrogen compound metabolic process (GO:0051171)	2526	45	18.96	+	2.37	2.14E-08	1.69E-06
regulation of metabolic process (GO:0019222)	2875	51	21.58	+	2.36	1.82E-09	1.82E-07
regulation of nucleobase-containing compound metabolic process (GO:0019219)	2098	37	15.75	+	2.35	7.19E-07	3.96E-05
macromolecule metabolic process (GO:0043170)	2839	50	21.31	+	2.35	3.54E-09	3.25E-07
regulation of primary metabolic process (GO:0080090)	2557	45	19.19	+	2.34	2.99E-08	2.27E-06
macromolecule modification (GO:0043412)	1200	21	9.01	+	2.33	3.56E-04	8.35E-03
primary metabolic process (GO:0044238)	3432	58	25.76	+	2.25	8.14E-10	8.96E-08
cellular response to stimulus (GO:0051716)	2642	42	19.83	+	2.12	1.69E-06	8.85E-05
cellular metabolic process (GO:0044237)	2533	35	19.01	+	1.84	3.22E-04	7.88E-03
cell communication (GO:0007154)	2307	30	17.32	+	1.73	2.98E-03	4.94E-02
regulation of cellular process (GO:0050794)	5462	66	41.00	+	1.61	1.75E-05	7.15E-04
response to stimulus (GO:0050896)	3759	45	28.21	+	1.59	1.17E-03	2.29E-02
biological regulation (GO:0065007)	6264	73	47.02	+	1.55	1.81E-05	7.26E-04
regulation of biological process (GO:0050789)	5966	69	44.78	+	1.54	4.58E-05	1.60E-03
biological_process (GO:0008150)	12919	142	96.97	+	1.46	2.91E-14	5.35E-12
cellular process (GO:0009987)	8229	84	61.77	+	1.36	4.80E-04	1.08E-02
Unclassified (UNCLASSIFIED)	9064	23	68.03	-	.34	2.91E-14	4.94E-12
