# Supplementary material for: α-Cyclodextrin/Moringin Induces an Antioxidant Transcriptional Response Activating Nrf2 in Differentiated NSC-34 Motor Neurons
Source: Antioxidants (Basel). 2024 Jul 6;13(7):813. doi: 10.3390/antiox13070813 (PMC11274022; doi:10.3390/antiox13070813)
Supplement: Supplementary file 1 [file antioxidants-13-00813-s001.zip › Table S14.txt]

autophagy (GO:0006914)
autophagy of mitochondrion (GO:0000422)
biological regulation (GO:0065007)
biological_process (GO:0008150)
catabolic process (GO:0009056)
cellular metabolic process (GO:0044237)
cellular response to chemical stimulus (GO:0070887)
cellular response to organic substance (GO:0071310)
cellular response to stimulus (GO:0051716)
cellular response to stress (GO:0033554)
cellular response to topologically incorrect protein (GO:0035967)
glutathione metabolic process (GO:0006749)
macromolecule catabolic process (GO:0009057)
macromolecule metabolic process (GO:0043170)
metabolic process (GO:0008152)
mitochondrion organization (GO:0007005)
modification-dependent macromolecule catabolic process (GO:0043632)
modification-dependent protein catabolic process (GO:0019941)
nitrogen compound metabolic process (GO:0006807)
organic substance catabolic process (GO:1901575)
organic substance metabolic process (GO:0071704)
organonitrogen compound catabolic process (GO:1901565)
organonitrogen compound metabolic process (GO:1901564)
primary metabolic process (GO:0044238)
process utilizing autophagic mechanism (GO:0061919)
proteasomal protein catabolic process (GO:0010498)
proteasome-mediated ubiquitin-dependent protein catabolic process (GO:0043161)
protein catabolic process (GO:0030163)
protein metabolic process (GO:0019538)
protein modification process (GO:0036211)
proteolysis (GO:0006508)
proteolysis involved in protein catabolic process (GO:0051603)
regulation of biological process (GO:0050789)
regulation of biosynthetic process (GO:0009889)
regulation of cellular biosynthetic process (GO:0031326)
regulation of cellular metabolic process (GO:0031323)
regulation of cellular process (GO:0050794)
regulation of DNA-templated transcription (GO:0006355)
regulation of gene expression (GO:0010468)
regulation of macromolecule biosynthetic process (GO:0010556)
regulation of macromolecule metabolic process (GO:0060255)
regulation of metabolic process (GO:0019222)
regulation of nitrogen compound metabolic process (GO:0051171)
regulation of nucleobase-containing compound metabolic process (GO:0019219)
regulation of primary metabolic process (GO:0080090)
regulation of RNA biosynthetic process (GO:2001141)
regulation of RNA metabolic process (GO:0051252)
regulation of transcription by RNA polymerase II (GO:0006357)
response to organic substance (GO:0010033)
response to oxidative stress (GO:0006979)
response to stimulus (GO:0050896)
response to stress (GO:0006950)
response to topologically incorrect protein (GO:0035966)
ubiquitin-dependent protein catabolic process (GO:0006511)
