# Supplementary material for: α-Cyclodextrin/Moringin Induces an Antioxidant Transcriptional Response Activating Nrf2 in Differentiated NSC-34 Motor Neurons
Source: Antioxidants (Basel). 2024 Jul 6;13(7):813. doi: 10.3390/antiox13070813 (PMC11274022; doi:10.3390/antiox13070813)
Supplement: Supplementary file 1 [file antioxidants-13-00813-s001.zip › Table S15.txt]

cell communication (GO:0007154)
cellular catabolic process (GO:0044248)
cellular homeostasis (GO:0019725)
cellular process (GO:0009987)
cellular response to external stimulus (GO:0071496)
cellular response to extracellular stimulus (GO:0031668)
cellular response to nutrient levels (GO:0031669)
cellular response to starvation (GO:0009267)
homeostatic process (GO:0042592)
intracellular signal transduction (GO:0035556)
macroautophagy (GO:0016236)
peptidyl-serine modification (GO:0018209)
peptidyl-serine phosphorylation (GO:0018105)
phosphorylation (GO:0016310)
positive regulation of biosynthetic process (GO:0009891)
positive regulation of cellular biosynthetic process (GO:0031328)
positive regulation of cellular metabolic process (GO:0031325)
positive regulation of DNA-templated transcription (GO:0045893)
positive regulation of macromolecule biosynthetic process (GO:0010557)
positive regulation of macromolecule metabolic process (GO:0010604)
positive regulation of metabolic process (GO:0009893)
positive regulation of nitrogen compound metabolic process (GO:0051173)
positive regulation of nucleobase-containing compound metabolic process (GO:0045935)
positive regulation of RNA biosynthetic process (GO:1902680)
positive regulation of RNA metabolic process (GO:0051254)
positive regulation of transcription by RNA polymerase II (GO:0045944)
post-translational protein modification (GO:0043687)
regulation of cell cycle (GO:0051726)
response to chemical (GO:0042221)
response to heat (GO:0009408)
response to reactive oxygen species (GO:0000302)
response to starvation (GO:0042594)
signal transduction (GO:0007165)
signaling (GO:0023052)
