# Supplementary material for: α-Cyclodextrin/Moringin Induces an Antioxidant Transcriptional Response Activating Nrf2 in Differentiated NSC-34 Motor Neurons
Source: Antioxidants (Basel). 2024 Jul 6;13(7):813. doi: 10.3390/antiox13070813 (PMC11274022; doi:10.3390/antiox13070813)
Supplement: Supplementary file 1 [file antioxidants-13-00813-s001.zip › Table S2.tsv]

Gene	Control	no_Control	Fold_Change	q-Value
0610040B10Rik	5.59	0	-4.82	4.37e-03
1110004F10Rik	1218.37	1424.62	0.23	1.61e-07
1110017D15Rik	0.93	6.44	2.79	2.74e-02
1110038F14Rik	29.81	13.96	-1.09	3.78e-03
1110051M20Rik	108.05	64.41	-0.75	2.90e-05
1110059G10Rik	123.89	80.52	-0.62	1.41e-04
1190007I07Rik	56.82	76.22	0.42	3.92e-02
1500002C15Rik	28.88	46.16	0.68	1.34e-02
1600029O15Rik	24.22	38.65	0.67	2.52e-02
1700013F07Rik	6.52	20.4	1.65	1.12e-03
1700034H15Rik	10.25	0	-5.7	5.40e-04
1700037H04Rik	107.12	79.44	-0.43	1.27e-02
1700052K11Rik	5.59	0	-4.82	4.37e-03
1700066M21Rik	108.98	79.44	-0.46	7.83e-03
1700123O20Rik	247.77	309.19	0.32	1.00e-03
1810013L24Rik	3731.49	4147.18	0.15	6.13e-10
1810014B01Rik	27.01	45.09	0.74	8.04e-03
1810058I24Rik	149.04	190.02	0.35	5.28e-03
2300009A05Rik	54.96	81.59	0.57	4.29e-03
2310022B05Rik	77.31	41.87	-0.88	5.10e-05
2310033P09Rik	45.64	74.08	0.7	1.06e-03
2510039O18Rik	162.08	127.75	-0.34	1.30e-02
2610002M06Rik	22.36	11.81	-0.92	3.11e-02
2610005L07Rik	1111.25	1306.53	0.23	2.18e-07
2610318N02Rik	20.49	8.59	-1.25	8.58e-03
2610507B11Rik	5503.16	4852.51	-0.18	9.11e-18
2700062C07Rik	0	5.37	4.97	3.53e-03
2700099C18Rik	92.22	158.89	0.78	4.07e-08
2810004N23Rik	5.59	13.96	1.32	2.21e-02
3000002C10Rik	64.27	88.03	0.45	1.71e-02
3110009E18Rik	21.42	37.57	0.81	9.06e-03
3110053B16Rik	10.25	2.15	-2.25	1.14e-02
3110067C02Rik	20.49	5.37	-1.93	6.16e-04
4833420G17Rik	200.27	243.7	0.28	1.02e-02
4930430F08Rik	72.66	53.68	-0.44	4.09e-02
4930509H03Rik	0	6.44	5.23	1.91e-03
4930520O04Rik	7.45	1.07	-2.8	2.43e-02
4930544D05Rik	0	10.74	5.97	2.84e-04
4930579G24Rik	46.57	71.93	0.63	3.53e-03
5031434C07Rik	12.11	0	-5.94	2.83e-04
5330431K02Rik	0	5.37	4.97	3.53e-03
5430403G16Rik	9.31	24.69	1.41	1.15e-03
5730409E04Rik	7.45	0	-5.24	1.71e-03
5730455P16Rik	78.24	129.9	0.73	3.78e-06
5_8S_rRNA	11.18	3.22	-1.8	1.70e-02
6330403K07Rik	116.43	75.15	-0.63	1.87e-04
6330562C20Rik	1.86	7.51	2.01	3.24e-02
6430548M08Rik	166.73	120.24	-0.47	5.89e-04
6820431F20Rik	1167.14	1020.96	-0.19	6.79e-05
7330423F06Rik	9.31	1.07	-3.12	1.02e-02
9330159F19Rik	101.53	75.15	-0.43	1.49e-02
9430091E24Rik	14.9	26.84	0.85	2.34e-02
9530085L11Rik	4.66	0	-4.56	7.75e-03
9630014M24Rik	0	5.37	4.97	3.53e-03
9930021J03Rik	1025.55	1164.82	0.18	1.47e-04
A230006K03Rik	0	6.44	5.23	1.91e-03
A230072E10Rik	27.01	40.8	0.59	4.07e-02
A430110C17Rik	0.93	19.32	4.37	1.69e-04
A830082K12Rik	3.73	19.32	2.37	1.46e-04
AI662270	1.86	7.51	2.01	3.24e-02
AU022252	38.19	17.18	-1.15	5.97e-04
AU040320	500.2	610.86	0.29	1.87e-05
AW046200	8.38	2.15	-1.97	3.22e-02
AW146154	3.73	21.47	2.53	4.05e-05
AW209491	43.78	62.27	0.51	2.71e-02
AW549877	114.57	158.89	0.47	6.92e-04
Aagab	45.64	30.06	-0.6	3.01e-02
Aamp	861.62	638.77	-0.43	2.46e-14
Aar2	86.63	167.48	0.95	2.42e-11
Aars	9712.5	8758.15	-0.15	2.49e-21
Aatf	207.72	171.77	-0.27	2.37e-02
Abat	547.71	631.26	0.2	2.19e-03
Abca1	409.85	574.36	0.49	2.99e-12
Abca3	407.99	309.19	-0.4	2.15e-06
Abca5	15.84	7.51	-1.08	4.25e-02
Abcb10	106.19	65.49	-0.7	9.89e-05
Abcb1b	156.49	111.65	-0.49	6.12e-04
Abcb7	419.16	372.53	-0.17	4.35e-02
Abcb9	86.63	115.95	0.42	1.02e-02
Abcc10	100.6	140.64	0.48	1.13e-03
Abcc5	1663.62	1934.56	0.22	2.61e-09
Abcc8	8.38	1.07	-2.97	1.56e-02
Abcd3	617.57	544.3	-0.18	7.52e-03
Abcd4	73.59	98.77	0.42	1.75e-02
Abce1	6284.67	5727.47	-0.13	1.73e-11
Abcf1	1370.2	1185.22	-0.21	2.34e-06
Abcf2	3024.5	2867.49	-0.08	1.11e-02
Abcg2	5.59	18.25	1.71	1.71e-03
Abhd10	40.98	22.54	-0.86	4.71e-03
Abhd11	6.52	18.25	1.48	4.03e-03
Abhd13	57.75	30.06	-0.94	2.66e-04
Abhd17c	442.45	394	-0.17	4.11e-02
Abhd5	1542.52	1401	-0.14	1.03e-03
Abhd6	105.26	80.52	-0.39	2.67e-02
Ablim1	646.44	570.06	-0.18	6.38e-03
Ablim2	349.3	259.8	-0.43	3.30e-06
Abr	2665.88	2397.27	-0.15	1.02e-06
Abraxas2	996.68	739.69	-0.43	2.24e-16
Abtb2	13.97	24.69	0.82	3.52e-02
Acaa1a	279.44	238.33	-0.23	2.69e-02
Acaa2	3.73	13.96	1.91	3.73e-03
Acaca	3865.62	4114.98	0.09	4.00e-04
Acad11	34.46	18.25	-0.92	6.70e-03
Acad9	17.7	8.59	-1.04	3.52e-02
Acadl	49.37	76.22	0.63	2.64e-03
Acads	122.95	93.4	-0.4	1.34e-02
Acadvl	87.56	64.41	-0.44	2.18e-02
Acap3	266.4	194.32	-0.46	1.87e-05
Acat1	1524.83	1426.77	-0.1	2.66e-02
Acbd3	1346.91	1228.16	-0.13	3.43e-03
Acbd6	196.54	104.14	-0.92	5.80e-12
Acer3	108.05	81.59	-0.41	1.85e-02
Ache	74.52	122.39	0.72	1.14e-05
Acin1	2541.07	2306.02	-0.14	1.44e-05
Acly	12916.77	11208.02	-0.2	8.00e-52
Aco2	10671.92	9559.03	-0.16	2.26e-26
Acox1	79.18	124.53	0.65	4.72e-05
Acp2	111.78	150.3	0.43	2.77e-03
Acsbg1	0	7.51	5.45	1.10e-03
Acsl1	149.04	117.02	-0.35	1.58e-02
Acsl4	4060.3	4221.26	0.06	2.96e-02
Acsl5	422.89	475.59	0.17	3.05e-02
Acsl6	644.58	711.77	0.14	2.44e-02
Actb	309929.92	271000.08	-0.19	0.00e+00
Actg1	31852.74	26304.5	-0.28	3.12e-226
Actg2	8.38	19.32	1.2	1.09e-02
Actn1	5464.97	4218.04	-0.37	3.84e-68
Actn3	0.93	20.4	4.45	1.23e-04
Actn4	3219.18	2822.4	-0.19	1.48e-11
Actr1a	4153.45	3800.42	-0.13	2.68e-07
Actr3b	208.65	147.08	-0.5	3.45e-05
Actr6	118.3	183.58	0.63	1.09e-06
Acvr2b	4040.74	3812.23	-0.08	1.16e-03
Acy1	71.72	47.24	-0.6	5.67e-03
Acy3	0	6.44	5.23	1.91e-03
Adam15	310.18	244.77	-0.34	4.78e-04
Adam17	295.28	209.35	-0.5	9.01e-07
Adam22	838.33	998.42	0.25	1.21e-06
Adam23	136.93	168.55	0.3	2.57e-02
Adam8	0.93	6.44	2.79	2.74e-02
Adamts3	48.44	81.59	0.75	2.26e-04
Adamts5	20.49	2.15	-3.25	9.48e-05
Adamts6	106.19	80.52	-0.4	2.16e-02
Adap1	107.12	79.44	-0.43	1.27e-02
Adar	252.43	311.33	0.3	1.78e-03
Adcy6	2280.25	1975.36	-0.21	8.11e-10
Adcy9	76.38	56.9	-0.42	4.09e-02
Add3	519.76	415.47	-0.32	1.26e-05
Adgra1	2.79	9.66	1.79	2.16e-02
Adgra3	380.97	314.55	-0.28	1.62e-03
Adgrd1	0.93	15.03	4.01	6.74e-04
Adgrg1	35.4	73	1.04	3.67e-06
Adgrl1	7637.17	7218.65	-0.08	9.76e-06
Adgrl2	624.09	706.41	0.18	4.63e-03
Adgrl3	63.34	97.69	0.63	6.19e-04
Adhfe1	11.18	1.07	-3.38	4.76e-03
Adk	1036.73	883.54	-0.23	6.91e-06
Adm2	3.73	20.4	2.45	7.66e-05
Adnp2	40.05	22.54	-0.83	6.98e-03
Ado	194.68	133.12	-0.55	1.54e-05
Adprm	3.73	23.62	2.66	1.17e-05
Adra2a	148.1	86.96	-0.77	3.73e-07
Adss	1775.39	1949.59	0.14	2.85e-04
Adssl1	76.38	38.65	-0.98	1.10e-05
Aebp1	675.32	748.27	0.15	1.66e-02
Aebp2	1871.33	1756.35	-0.09	1.85e-02
Aen	167.67	106.28	-0.66	2.32e-06
Afdn	2665.88	2795.56	0.07	3.10e-02
Aff1	51.23	81.59	0.67	8.91e-04
Aff4	4308.08	3952.87	-0.12	3.84e-07
Afg3l1	11.18	2.15	-2.38	6.96e-03
Agap1	2000.81	1712.34	-0.22	4.81e-10
Agap3	3285.31	2877.15	-0.19	5.85e-12
Agfg1	3870.28	3391.39	-0.19	7.33e-14
Aggf1	25.15	40.8	0.7	1.73e-02
Ago1	1619.84	1733.81	0.1	1.47e-02
Ago2	3464.16	3041.41	-0.19	3.84e-12
Ago4	63.34	190.02	1.58	9.35e-26
Agpat1	1658.96	1500.84	-0.14	3.74e-04
Agpat4	72.66	93.4	0.36	4.96e-02
Agps	963.15	1189.51	0.3	1.02e-10
Agrn	632.47	735.39	0.22	4.13e-04
Agtrap	13.97	5.37	-1.38	2.22e-02
Ahcy	1189.49	1016.67	-0.23	2.07e-06
Ahcyl1	5957.72	5715.66	-0.06	5.08e-03
Ahcyl2	1885.31	1627.52	-0.21	1.30e-08
Ahi1	567.27	468.07	-0.28	9.00e-05
Ahnak	12174.39	14821.64	0.28	2.16e-112
Ahsa1	3563.83	3709.17	0.06	3.67e-02
Ahsa2	105.26	129.9	0.3	5.00e-02
Aida	1711.12	1945.3	0.19	4.52e-07
Aig1	26.08	15.03	-0.8	3.91e-02
Ajm1	91.28	153.52	0.75	2.34e-07
Ak2	2454.44	2576.56	0.07	3.46e-02
Ak3	96.87	73	-0.41	2.54e-02
Ak6	248.7	205.05	-0.28	1.13e-02
Akap11	474.12	420.84	-0.17	2.89e-02
Akap13	234.73	192.17	-0.29	1.08e-02
Akap6	386.56	441.24	0.19	1.87e-02
Akip1	128.54	83.74	-0.62	1.12e-04
Akirin1	303.66	398.29	0.39	3.69e-06
Akirin2	424.75	356.42	-0.25	2.22e-03
Akr1a1	940.79	1071.42	0.19	2.08e-04
Akr1b7	0	8.59	5.65	6.74e-04
Akr7a5	1137.33	966.21	-0.24	1.45e-06
Akt1	3395.23	2770.87	-0.29	4.52e-27
Akt2-ps	4.66	12.88	1.47	1.80e-02
Alcam	59.61	35.43	-0.75	2.25e-03
Aldh18a1	1349.71	1233.53	-0.13	4.28e-03
Aldh1b1	127.61	179.29	0.49	1.71e-04
Aldh1l2	817.84	1027.4	0.33	1.02e-10
Aldh3a2	100.6	164.26	0.71	3.73e-07
Aldh3b1	47.51	31.13	-0.61	2.51e-02
Aldh9a1	244.05	203.98	-0.26	2.00e-02
Aldoa	14286.04	12996.58	-0.14	2.80e-26
Alg10b	309.25	267.32	-0.21	3.25e-02
Alg11	18.63	51.53	1.47	6.54e-07
Alg9	338.13	413.32	0.29	5.03e-04
Alk	16.77	28.99	0.79	2.67e-02
Alkbh5	2440.47	2114.92	-0.21	2.13e-10
Alkbh8	29.81	18.25	-0.71	4.60e-02
Alms1	103.39	138.49	0.42	4.63e-03
Alpl	124.82	89.11	-0.49	2.42e-03
Amd-ps3	2.79	16.1	2.53	4.45e-04
Amd-ps6	0	13.96	6.35	9.53e-05
Amd2	22.36	36.5	0.71	2.33e-02
Amdhd1	0.93	9.66	3.37	5.45e-03
Amigo3	8.38	2.15	-1.97	3.22e-02
Ammecr1	330.67	412.25	0.32	1.33e-04
Ammecr1l	906.33	747.2	-0.28	4.04e-07
Amotl1	202.13	292.01	0.53	1.30e-07
Amotl2	5.59	21.47	1.94	2.34e-04
Ampd2	1410.25	1200.25	-0.23	8.97e-08
Anapc1	4692.77	4085.99	-0.2	3.42e-18
Anapc10	234.73	352.13	0.59	1.46e-10
Anapc15	866.27	783.7	-0.14	1.17e-02
Anapc16	826.22	1025.25	0.31	1.00e-09
Anapc5	4382.59	3684.48	-0.25	6.16e-26
Anapc7	139.72	111.65	-0.32	3.06e-02
Angpt1	0	5.37	4.97	3.53e-03
Angptl6	1.86	7.51	2.01	3.24e-02
Ank2	4099.42	4316.81	0.07	2.92e-03
Ankhd1	1518.31	1616.79	0.09	3.05e-02
Ankle2	7.45	20.4	1.45	2.67e-03
Ankmy2	51.23	73	0.51	1.55e-02
Ankrd11	3276	3712.39	0.18	3.74e-12
Ankrd12	435	577.58	0.41	3.54e-09
Ankrd13c	1550.91	1405.3	-0.14	7.31e-04
Ankrd13d	27.94	13.96	-1	9.14e-03
Ankrd17	31873.24	28932.58	-0.14	5.36e-61
Ankrd24	15.84	34.35	1.12	1.12e-03
Ankrd27	155.56	111.65	-0.48	7.81e-04
Ankrd28	2900.62	2543.28	-0.19	1.75e-10
Ankrd33b	4.66	0	-4.56	7.75e-03
Ankrd34a	6.52	0	-5.05	2.67e-03
Ankrd37	0.93	8.59	3.2	9.01e-03
Ankrd46	100.6	129.9	0.37	1.68e-02
Ankrd52	5315	5525.64	0.06	1.19e-02
Ankrd55	0	10.74	5.97	2.84e-04
Ankrd61	0	7.51	5.45	1.10e-03
Anks3	34.46	69.78	1.02	9.76e-06
Anks6	14.9	2.15	-2.8	1.10e-03
Ano10	2308.2	1976.43	-0.22	2.18e-11
Ano6	698.61	596.9	-0.23	3.58e-04
Anp32a	2577.39	2333.93	-0.14	7.69e-06
Anp32b	3264.82	2967.33	-0.14	1.06e-06
Anp32e	2238.34	1969.99	-0.18	7.05e-08
Antxr1	26.08	42.94	0.72	1.18e-02
Anxa11	81.04	54.75	-0.57	5.35e-03
Anxa7	19.56	39.72	1.02	1.06e-03
Aoc2	93.15	141.71	0.61	4.92e-05
Aox1	71.72	98.77	0.46	9.84e-03
Ap1b1	2824.23	2566.89	-0.14	6.26e-06
Ap1g1	5018.79	4607.74	-0.12	4.53e-08
Ap1m1	434.07	383.26	-0.18	2.94e-02
Ap1s1	774.06	888.91	0.2	3.47e-04
Ap2a1	2583.91	2231.94	-0.21	2.08e-11
Ap2a2	2793.5	2598.03	-0.1	7.82e-04
Ap2b1	4991.78	4561.58	-0.13	7.98e-09
Ap2m1	5439.82	5198.2	-0.07	3.35e-03
Ap3b1	1101.94	1187.36	0.11	2.78e-02
Ap3b2	2748.78	2494.97	-0.14	6.26e-06
Ap3d1	1984.04	1764.94	-0.17	3.90e-06
Ap3m2	95.01	49.38	-0.94	1.76e-06
Ap3s1-ps1	4.66	0	-4.56	7.75e-03
Ap3s1-ps2	1.86	23.62	3.66	8.95e-06
Ap3s2	892.35	1041.36	0.22	1.22e-05
Ap4e1	599.87	663.46	0.15	2.75e-02
Ap4m1	36.33	16.1	-1.17	7.00e-04
Ap4s1	40.98	75.15	0.87	5.35e-05
Ap5b1	10.25	1.07	-3.25	6.96e-03
Ap5m1	56.82	81.59	0.52	8.64e-03
Apaf1	298.07	411.18	0.46	2.55e-08
Apba1	119.23	80.52	-0.57	6.30e-04
Apbb1	1690.63	1539.49	-0.14	7.99e-04
Apbb2	2223.43	2014.01	-0.14	3.84e-05
Apbb3	47.51	77.3	0.7	7.63e-04
Apc	3746.4	3179.9	-0.24	5.05e-20
Apcdd1	69.86	19.32	-1.85	8.87e-11
Apeh	616.64	764.38	0.31	2.11e-07
Apex1	574.72	484.18	-0.25	4.49e-04
Aph1a	1727.89	1499.77	-0.2	1.83e-07
Aph1b	69.86	44.02	-0.67	2.79e-03
Api5	770.33	701.04	-0.14	2.66e-02
Aplp1	804.8	906.09	0.17	2.04e-03
Aplp2	4878.14	4424.16	-0.14	5.76e-10
Apmap	34.46	63.34	0.88	2.21e-04
App	5361.57	5135.94	-0.06	5.96e-03
Appbp2	755.43	449.82	-0.75	3.78e-32
Aqr	579.38	644.14	0.15	2.23e-02
Arf1	4881.86	4274.94	-0.19	1.73e-17
Arf4	2446.06	2116	-0.21	1.19e-10
Arf5	775.92	670.98	-0.21	5.01e-04
Arf6	1605.86	1227.09	-0.39	1.16e-21
Arfgap1	572.86	674.2	0.23	2.62e-04
Arfgef1	5676.41	5174.58	-0.13	2.12e-10
Arfgef2	1170.87	1093.96	-0.1	4.95e-02
Arhgap10	602.66	535.71	-0.17	1.42e-02
Arhgap21	977.12	888.91	-0.14	1.13e-02
Arhgap24	5.59	0	-4.82	4.37e-03
Arhgap26	3493.03	3685.55	0.08	4.37e-03
Arhgap28	2.79	11.81	2.08	5.60e-03
Arhgap31	87.56	118.09	0.43	7.78e-03
Arhgap33	390.29	576.5	0.56	9.37e-16
Arhgap35	935.2	844.9	-0.15	7.75e-03
Arhgap5	2299.81	2138.54	-0.1	2.40e-03
Arhgap9	8.38	1.07	-2.97	1.56e-02
Arhgdia	2606.27	2127.81	-0.29	8.22e-21
Arhgef1	634.33	697.82	0.14	3.24e-02
Arhgef10	18.63	55.83	1.58	4.72e-08
Arhgef10l	772.19	1004.86	0.38	1.64e-13
Arhgef11	1155.96	1048.87	-0.14	4.37e-03
Arhgef2	2223.43	2363.99	0.09	9.72e-03
Arhgef25	723.76	645.21	-0.17	8.29e-03
Arhgef4	58.68	85.89	0.55	4.56e-03
Arhgef40	247.77	366.09	0.56	2.78e-10
Arhgef7	209.58	144.93	-0.53	1.24e-05
Arid1a	27370.48	25671.09	-0.09	1.54e-23
Arid1b	1699.94	1602.83	-0.08	3.89e-02
Arid2	6774.62	6271.77	-0.11	7.82e-09
Arid5a	16.77	5.37	-1.64	4.72e-03
Arid5b	273.85	313.48	0.19	4.59e-02
Arih2	1373.93	1259.29	-0.13	5.28e-03
Arl1	1305	1716.63	0.4	2.15e-24
Arl14ep	747.98	841.68	0.17	3.16e-03
Arl15	66.13	88.03	0.41	2.99e-02
Arl2bp	719.1	844.9	0.23	4.44e-05
Arl4a	212.38	246.92	0.22	4.93e-02
Arl4d	28.88	12.88	-1.16	2.85e-03
Arl6ip4	240.32	163.18	-0.56	8.57e-07
Arl8a	1949.58	1622.16	-0.27	3.67e-13
Arl9	11.18	0	-5.82	3.87e-04
Armc1	538.39	480.96	-0.16	2.74e-02
Armc10	2.79	19.32	2.79	7.22e-05
Armc5	146.24	111.65	-0.39	7.71e-03
Armc9	217.97	158.89	-0.46	1.22e-04
Armh3	472.26	570.06	0.27	1.08e-04
Armt1	56.82	36.5	-0.64	9.98e-03
Arnt	604.53	845.97	0.48	1.29e-17
Arnt2	88.49	51.53	-0.78	9.53e-05
Arntl2	13.04	5.37	-1.28	3.67e-02
Arpc1a	879.31	1042.43	0.25	1.34e-06
Arpc2	7519.8	6452.13	-0.22	6.44e-35
Arpc5l	394.95	491.69	0.32	2.93e-05
Arpp21	1.86	21.47	3.53	2.21e-05
Arrb1	524.42	454.12	-0.21	5.05e-03
Arrdc1	35.4	50.46	0.51	4.74e-02
Arrdc3	600.8	545.37	-0.14	4.65e-02
Arsg	57.75	77.3	0.42	3.93e-02
Arvcf	722.83	621.59	-0.22	4.97e-04
Asap1	3690.51	3993.66	0.11	7.89e-06
Asb13	1.86	8.59	2.2	1.66e-02
Asb16	1.86	7.51	2.01	3.24e-02
Asb5	0	5.37	4.97	3.53e-03
Ascc1	64.27	84.81	0.4	3.92e-02
Ascc2	1677.59	1870.15	0.16	3.25e-05
Ascc3	4245.67	3842.29	-0.14	3.95e-09
Ascl2	0.93	11.81	3.66	2.21e-03
Asf1a	1522.03	1842.24	0.28	1.61e-13
Asf1b	478.78	616.23	0.36	5.31e-08
Ash1l	3430.63	3156.28	-0.12	1.39e-05
Asic1	559.82	445.53	-0.33	3.59e-06
Asic4	201.2	247.99	0.3	5.68e-03
Asl	1431.68	1100.4	-0.38	1.24e-18
Asns	7577.56	7058.69	-0.1	2.00e-08
Aspg	11.18	23.62	1.08	9.34e-03
Aspm	380.97	333.88	-0.19	3.10e-02
Aspscr1	386.56	342.47	-0.17	4.72e-02
Astn1	2776.73	2589.44	-0.1	1.30e-03
Astn2	1042.32	1212.06	0.22	3.62e-06
Asz1	46.57	79.44	0.77	2.04e-04
Atad1	1700.87	1562.04	-0.12	2.30e-03
Atad2	1890.9	1706.97	-0.15	9.42e-05
Atad2b	830.88	761.16	-0.13	3.22e-02
Atad3a	376.32	457.34	0.28	3.64e-04
Atad5	136	104.14	-0.39	1.12e-02
Atf2	2741.33	2403.71	-0.19	5.98e-10
Atf4	4718.86	5150.97	0.13	1.09e-08
Atf6	832.74	911.46	0.13	1.99e-02
Atf6b	296.21	210.42	-0.49	9.89e-07
Atf7ip	725.62	655.95	-0.15	2.11e-02
Atg101	253.36	295.23	0.22	2.75e-02
Atg2b	468.53	419.76	-0.16	4.67e-02
Atg4a-ps	18.63	7.51	-1.31	9.99e-03
Atg4b	342.78	261.95	-0.39	2.81e-05
Atg4d	61.48	42.94	-0.52	2.74e-02
Atg7	78.24	104.14	0.41	1.76e-02
Atg9a	865.34	746.13	-0.21	1.65e-04
Atic	654.83	487.4	-0.43	8.21e-11
Atl1	238.46	322.07	0.43	4.85e-06
Atl2	1868.54	1748.84	-0.1	1.37e-02
Atm	386.56	342.47	-0.17	4.72e-02
Atmin	149.97	115.95	-0.37	9.95e-03
Atp11c	505.79	455.19	-0.15	4.72e-02
Atp13a2	234.73	271.61	0.21	4.53e-02
Atp1a1	16993.84	14542.52	-0.22	1.71e-81
Atp1a3	2287.7	2046.22	-0.16	2.16e-06
Atp1b2	158.35	225.45	0.51	9.84e-06
Atp2a2	10713.83	10345.95	-0.05	1.43e-03
Atp2a3	144.38	210.42	0.54	5.82e-06
Atp2b3	1585.37	1871.22	0.24	1.19e-10
Atp2c1	3746.4	4231.99	0.18	4.01e-13
Atp2c2	7.45	30.06	2.01	6.86e-06
Atp5a1	1388.83	1117.58	-0.31	7.42e-13
Atp5b	27369.55	24213.19	-0.18	9.38e-83
Atp5c1	918.44	1024.18	0.16	2.56e-03
Atp5g2	1647.78	1939.93	0.24	1.03e-10
Atp5h	112.71	146	0.37	9.85e-03
Atp5j	183.5	257.66	0.49	4.92e-06
Atp5md	523.49	617.3	0.24	4.24e-04
Atp5o	12.11	27.91	1.2	1.96e-03
Atp6ap2	607.32	691.38	0.19	3.42e-03
Atp6v0b	822.49	1046.73	0.35	5.15e-12
Atp6v0d1	634.33	504.58	-0.33	6.88e-07
Atp6v0e2	191.88	130.97	-0.55	1.65e-05
Atp6v1d	425.68	354.28	-0.26	1.34e-03
Atp6v1e1	1296.61	1182	-0.13	3.99e-03
Atp6v1f	308.32	409.03	0.41	1.02e-06
Atp6v1g1	1448.44	1700.53	0.23	3.19e-09
Atp8a1	1549.98	1671.54	0.11	7.49e-03
Atp8b3	4.66	0	-4.56	7.75e-03
Atpaf1	88.49	45.09	-0.97	2.39e-06
Atpaf2	246.84	319.92	0.37	8.60e-05
Atpif1	9.31	18.25	0.97	3.86e-02
Atraid	413.58	332.81	-0.31	1.85e-04
Atrn	867.2	796.59	-0.12	3.40e-02
Atrnl1	3364.49	2792.34	-0.27	7.37e-23
Atxn1l	547.71	469.15	-0.22	2.02e-03
Atxn2l	14596.22	15755.64	0.11	2.36e-19
Atxn7	285.03	238.33	-0.26	1.16e-02
Atxn7l1	211.44	271.61	0.36	5.18e-04
Atxn7l2	269.2	351.06	0.38	2.32e-05
Atxn7l3	755.43	675.27	-0.16	8.42e-03
Aunip	5.59	20.4	1.87	4.54e-04
Auts2	940.79	1069.27	0.18	2.68e-04
Azi2	356.76	274.83	-0.38	3.29e-05
Azin1	4243.8	3501.97	-0.28	2.17e-30
B230209E15Rik	207.72	412.25	0.99	9.48e-29
B230219D22Rik	652.96	726.8	0.15	1.36e-02
B230307C23Rik	0.93	6.44	2.79	2.74e-02
B3galnt2	31.67	51.53	0.7	6.64e-03
B3gat3	425.68	542.15	0.35	1.14e-06
B3glct	0.93	9.66	3.37	5.45e-03
B3gnt8	95.01	38.65	-1.3	9.06e-10
B4galt2	169.53	137.42	-0.3	2.48e-02
B4galt3	186.3	225.45	0.28	1.68e-02
B4galt4	3.73	12.88	1.79	7.28e-03
B4galt5	130.41	99.84	-0.39	1.32e-02
B630019K06Rik	6.52	1.07	-2.6	3.86e-02
B930036N10Rik	0	5.37	4.97	3.53e-03
B930086L07Rik	0	6.44	5.23	1.91e-03
B930095G15Rik	5.59	0	-4.82	4.37e-03
B9d2	16.77	33.28	0.99	3.67e-03
BC004004	379.11	483.1	0.35	4.51e-06
BC005537	2924.83	3117.63	0.09	1.80e-03
BC005624	143.45	78.37	-0.87	2.42e-08
BC085271	32.6	78.37	1.27	2.19e-08
Babam2	1377.65	1290.43	-0.09	3.90e-02
Bace1	398.67	341.39	-0.22	9.00e-03
Bace2	529.08	624.81	0.24	3.42e-04
Bach1	0	5.37	4.97	3.53e-03
Bach2	161.15	113.8	-0.5	3.41e-04
Bach2os	0	6.44	5.23	1.91e-03
Bag1	265.47	206.12	-0.37	5.98e-04
Bag2	32.6	52.6	0.69	6.92e-03
Bag3	5026.24	4171.87	-0.27	6.54e-34
Bag6	4944.27	4098.87	-0.27	8.93e-34
Bahd1	426.62	372.53	-0.2	1.84e-02
Baiap2	182.57	237.26	0.38	7.26e-04
Baiap2l1	511.38	405.81	-0.33	7.80e-06
Bard1	31.67	18.25	-0.8	2.20e-02
Basp1	136.93	210.42	0.62	2.84e-07
Batf3	9.31	2.15	-2.12	1.91e-02
Baz1a	483.44	420.84	-0.2	9.81e-03
Baz1b	3637.41	3363.48	-0.11	2.70e-05
Baz2a	4574.48	4342.57	-0.08	2.04e-03
Baz2b	777.78	858.85	0.14	1.28e-02
Bbof1	20.49	38.65	0.92	3.25e-03
Bbx	1963.55	2192.22	0.16	4.38e-06
Bcap29	28.88	8.59	-1.75	9.31e-05
Bcap31	1507.13	1847.61	0.29	3.06e-15
Bcas2	666.94	842.75	0.34	2.44e-09
Bcas3	654.83	809.47	0.31	1.28e-07
Bckdha	103.39	128.83	0.32	4.10e-02
Bckdhb	98.74	153.52	0.64	8.68e-06
Bckdk	1863.88	1476.15	-0.34	2.24e-19
Bcl10	824.36	967.28	0.23	1.32e-05
Bcl2l11	13.04	5.37	-1.28	3.67e-02
Bcl2l13	40.98	26.84	-0.61	3.83e-02
Bcl6	57.75	121.31	1.07	5.48e-10
Bcl7a	149.04	121.31	-0.3	4.03e-02
Bcl7b	455.49	397.22	-0.2	1.36e-02
Bcl9l	1233.27	1061.76	-0.22	3.94e-06
Bco1	45.64	118.09	1.37	1.43e-13
Bcor	2904.34	2240.53	-0.37	2.36e-36
Bcorl1	276.65	232.96	-0.25	1.72e-02
Bcr	1373	1213.13	-0.18	6.04e-05
Bdh1	72.66	35.43	-1.04	7.86e-06
Bend3	137.86	101.99	-0.43	4.02e-03
Bend4	693.02	631.26	-0.13	3.82e-02
Bend6	2.79	9.66	1.79	2.16e-02
Best2	4.66	0	-4.56	7.75e-03
Bex2	22.36	41.87	0.91	2.35e-03
Bex3	2686.38	2388.68	-0.17	5.05e-08
Bex4	15.84	4.29	-1.88	3.20e-03
Bhlha15	0	7.51	5.45	1.10e-03
Bhlhe40	565.41	472.37	-0.26	2.62e-04
Bhlhe41	38.19	65.49	0.78	7.27e-04
Bicd1	519.76	594.76	0.19	4.83e-03
Bicral	382.84	300.6	-0.35	6.42e-05
Bin1	1511.79	1185.22	-0.35	4.51e-17
Birc2	151.83	208.27	0.46	1.49e-04
Birc6	11988.09	11235.93	-0.09	6.94e-11
Blm	1753.97	1573.85	-0.16	6.80e-05
Bmf	7.45	17.18	1.2	1.69e-02
Bmp1	419.16	546.44	0.38	8.34e-08
Bmp7	973.39	867.44	-0.17	1.95e-03
Bmpr1a	1447.51	1767.09	0.29	4.53e-14
Bms1	1427.95	1338.74	-0.09	3.82e-02
Bnc2	470.4	421.91	-0.16	4.87e-02
Bnip1	122.95	66.56	-0.89	1.99e-07
Bnip2	235.66	284.49	0.27	7.46e-03
Bnip3	2650.98	2857.83	0.11	4.08e-04
Bnip3l	1669.2	1973.21	0.24	2.25e-11
Bnip3l-ps	32.6	13.96	-1.22	9.63e-04
Boc	31.67	48.31	0.61	2.18e-02
Bod1	243.12	194.32	-0.32	3.63e-03
Bod1l	500.2	419.76	-0.25	8.53e-04
Bola2	4196.3	5065.08	0.27	3.00e-35
Bola3	13.97	24.69	0.82	3.52e-02
Bop1	1740.93	1534.12	-0.18	3.12e-06
Bora	190.95	148.15	-0.37	3.81e-03
Borcs8	8.38	19.32	1.2	1.09e-02
Bpnt1	110.85	144.93	0.39	7.75e-03
Braf	2959.3	2721.49	-0.12	5.53e-05
Brca1	118.3	84.81	-0.48	3.53e-03
Brca2	136.93	100.92	-0.44	3.72e-03
Brcc3	725.62	882.47	0.28	3.41e-07
Brd1	2418.11	2150.35	-0.17	2.68e-07
Brd3	511.38	400.44	-0.35	2.30e-06
Brd4	2798.15	2526.1	-0.15	1.41e-06
Brd7	667.87	602.27	-0.15	2.37e-02
Brdt	25.15	10.74	-1.23	3.90e-03
Brinp2	482.5	333.88	-0.53	9.01e-12
Brip1	82.9	125.61	0.6	1.66e-04
Brix1	1271.46	1384.9	0.12	5.89e-03
Brpf1	1312.45	1139.05	-0.2	6.56e-06
Brsk2	1053.5	1213.13	0.2	1.53e-05
Brwd1	524.42	663.46	0.34	1.35e-07
Bsx	4.66	0	-4.56	7.75e-03
Btaf1	3208.93	3464.4	0.11	6.19e-05
Btbd1	1724.16	1553.45	-0.15	1.51e-04
Btbd10	1663.62	1793.93	0.11	5.53e-03
Btbd19	4.66	13.96	1.58	9.31e-03
Btbd3	186.3	280.2	0.59	1.15e-08
Btbd7	1036.73	927.56	-0.16	2.00e-03
Btbd8	45.64	18.25	-1.32	2.84e-05
Btf3	15031.22	16420.18	0.13	1.28e-26
Btf3-ps1	137.86	172.84	0.33	1.37e-02
Btf3-ps4	0	6.44	5.23	1.91e-03
Btf3l4	339.06	440.16	0.38	2.64e-06
Btg1	1698.08	1523.39	-0.16	8.85e-05
Btrc	250.57	341.39	0.45	1.24e-06
Bub1b	57.75	39.72	-0.54	2.65e-02
Bub3	3181.92	2977	-0.1	1.00e-03
Bud13	120.16	154.59	0.36	9.57e-03
Bud31	1290.09	1711.26	0.41	1.08e-25
Bves	193.75	263.02	0.44	3.10e-05
Bysl	309.25	208.27	-0.57	8.85e-09
Bzw1	3644.86	3249.68	-0.17	3.64e-10
Bzw2	1904.87	2018.3	0.08	2.57e-02
C030034L19Rik	0	6.44	5.23	1.91e-03
C230062I16Rik	7.45	0	-5.24	1.71e-03
C2cd2l	699.54	594.76	-0.23	2.26e-04
C4a	24.22	42.94	0.83	4.36e-03
C77080	6.52	1.07	-2.6	3.86e-02
C9orf72	233.8	310.26	0.41	2.46e-05
Cab39	700.47	588.31	-0.25	6.97e-05
Cabin1	2362.22	2652.78	0.17	7.96e-08
Cables1	157.42	99.84	-0.66	5.04e-06
Cabp1	646.44	553.96	-0.22	7.77e-04
Cacna1a	304.59	396.15	0.38	7.77e-06
Cacna1b	1764.22	1981.8	0.17	4.14e-06
Cacna1c	2958.37	2822.4	-0.07	2.79e-02
Cacna1f	5.59	0	-4.82	4.37e-03
Cacna1g	32.6	49.38	0.6	2.23e-02
Cacna1h	1276.12	1480.45	0.21	3.91e-07
Cacna2d2	213.31	149.23	-0.52	1.86e-05
Cacna2d3	0	13.96	6.35	9.53e-05
Cacnb3	2515.92	2187.93	-0.2	3.06e-10
Cacng3	519.76	644.14	0.31	2.26e-06
Cacng8	244.05	154.59	-0.66	7.09e-09
Cacul1	796.41	676.35	-0.24	6.76e-05
Cad	3538.68	2948.01	-0.26	4.05e-23
Cadm1	5214.4	4991	-0.06	5.74e-03
Cadps	666.94	775.11	0.22	2.92e-04
Cald1	78.24	117.02	0.58	4.38e-04
Calm1	1998.02	1896.99	-0.07	4.90e-02
Calr	2374.33	2214.77	-0.1	3.18e-03
Camk1	146.24	249.07	0.77	7.46e-12
Camk1d	292.48	390.78	0.42	1.02e-06
Camk2a	528.15	769.75	0.54	1.25e-19
Camk2b	139.72	206.12	0.56	3.82e-06
Camk2d	2187.11	2322.12	0.09	1.25e-02
Camk2g	1308.72	1204.54	-0.12	9.82e-03
Camk2n2	358.62	410.1	0.19	2.18e-02
Camk4	165.8	247.99	0.58	1.35e-07
Camkk1	118.3	157.81	0.42	2.78e-03
Camsap1	1314.31	1216.35	-0.11	1.61e-02
Camsap2	934.27	799.81	-0.22	3.69e-05
Cand1	3396.16	3054.29	-0.15	2.68e-08
Canx	13540.86	12693.84	-0.09	3.95e-12
Capn1	287.83	356.42	0.31	6.16e-04
Capn15	204.92	168.55	-0.28	2.09e-02
Capn5	807.59	599.05	-0.43	2.00e-13
Capn7	605.46	429.43	-0.5	5.65e-13
Caprin1	6225.05	5455.86	-0.19	7.37e-22
Capza1-ps1	962.21	1052.09	0.13	1.28e-02
Capza2	1955.17	2064.47	0.08	3.43e-02
Capzb	3182.85	2895.41	-0.14	1.88e-06
Car11	108.05	133.12	0.3	4.89e-02
Car5b	0	6.44	5.23	1.91e-03
Card6	15.84	7.51	-1.08	4.25e-02
Card9	0.93	11.81	3.66	2.21e-03
Carf	18.63	37.57	1.01	1.62e-03
Carhsp1	240.32	180.36	-0.41	2.29e-04
Carm1	1152.24	859.93	-0.42	3.21e-18
Carmil3	2599.75	2966.26	0.19	7.50e-11
Carnmt1	261.74	171.77	-0.61	2.44e-08
Cars2	11.18	3.22	-1.8	1.70e-02
Cask	2475.86	2168.6	-0.19	3.34e-09
Caskin1	262.68	317.78	0.27	4.10e-03
Caskin2	81.97	59.05	-0.47	1.82e-02
Casp8	1.86	11.81	2.66	2.53e-03
Casp9	9.31	19.32	1.05	2.23e-02
Casq1	4.66	18.25	1.97	6.76e-04
Casz1	254.29	324.22	0.35	2.13e-04
Cat	105.26	137.42	0.38	1.01e-02
Cavin1	393.08	559.33	0.51	6.99e-13
Cavin2	695.81	858.85	0.3	6.10e-08
Cbarp	91.28	68.71	-0.41	2.96e-02
Cbfa2t2	309.25	259.8	-0.25	1.02e-02
Cbfb	1209.06	1085.37	-0.16	1.15e-03
Cbll1	1098.21	943.66	-0.22	1.13e-05
Cbr1	108.05	143.86	0.41	4.64e-03
Cbs	30.74	8.59	-1.84	3.21e-05
Cbwd1	858.82	665.61	-0.37	8.02e-11
Cbx2	568.2	668.83	0.24	2.74e-04
Cbx3	99.67	54.75	-0.86	5.23e-06
Cbx4	988.3	1114.36	0.17	4.91e-04
Cbx5	2252.31	2483.16	0.14	1.53e-05
Cbx8	178.84	212.57	0.25	3.65e-02
Cc2d1a	116.43	79.44	-0.55	9.92e-04
Cc2d2a	193.75	148.15	-0.39	2.10e-03
Ccar2	1822.9	1711.26	-0.09	2.07e-02
Ccdc107	33.53	60.12	0.84	5.36e-04
Ccdc112	16.77	28.99	0.79	2.67e-02
Ccdc115	12.11	4.29	-1.5	2.54e-02
Ccdc124	381.91	430.5	0.17	3.65e-02
Ccdc134	18.63	41.87	1.17	1.76e-04
Ccdc15	13.04	37.57	1.53	1.61e-05
Ccdc157	45.64	20.4	-1.16	1.44e-04
Ccdc159	8.38	23.62	1.49	9.38e-04
Ccdc174	111.78	139.56	0.32	3.10e-02
Ccdc184	9.31	2.15	-2.12	1.91e-02
Ccdc187	4.66	0	-4.56	7.75e-03
Ccdc191	49.37	28.99	-0.77	4.74e-03
Ccdc28a	118.3	157.81	0.42	2.78e-03
Ccdc28b	1.86	10.74	2.53	4.56e-03
Ccdc32	24.22	39.72	0.71	1.66e-02
Ccdc34	160.21	112.72	-0.51	3.10e-04
Ccdc43	116.43	161.03	0.47	7.00e-04
Ccdc47	2411.59	2596.95	0.11	9.34e-04
Ccdc51	15.84	3.22	-2.3	1.34e-03
Ccdc57	13.04	5.37	-1.28	3.67e-02
Ccdc58	1180.18	1076.79	-0.13	6.71e-03
Ccdc59	5.59	17.18	1.62	3.23e-03
Ccdc61	102.46	62.27	-0.72	8.71e-05
Ccdc66	27.01	11.81	-1.19	3.37e-03
Ccdc71	46.57	17.18	-1.44	7.16e-06
Ccdc77	89.42	133.12	0.57	1.94e-04
Ccdc85b	15.84	27.91	0.82	2.51e-02
Ccdc85c	279.44	194.32	-0.52	4.99e-07
Ccdc88b	4.66	18.25	1.97	6.76e-04
Ccdc90b	108.98	139.56	0.36	1.62e-02
Ccdc9b	10.25	3.22	-1.67	2.87e-02
Cchcr1	64.27	97.69	0.6	9.16e-04
Ccin	20.49	33.28	0.7	3.24e-02
Ccm2	333.47	377.89	0.18	4.15e-02
Ccn1	27.01	48.31	0.84	2.12e-03
Ccna2	1130.81	1029.55	-0.14	6.65e-03
Ccnb1	336.26	293.08	-0.2	3.55e-02
Ccnd1	1930.95	1613.57	-0.26	1.66e-12
Ccnd3	257.09	219.01	-0.23	3.27e-02
Ccne2	135.06	108.43	-0.32	3.78e-02
Ccni	4158.11	3598.59	-0.21	1.57e-17
Ccnj	99.67	62.27	-0.68	2.42e-04
Ccnjl	218.9	185.73	-0.24	4.52e-02
Ccnk	1177.39	1073.57	-0.13	6.37e-03
Ccnl1	2913.66	3462.25	0.25	1.32e-20
Ccnl2	744.25	857.78	0.2	3.11e-04
Ccnq	95.01	73	-0.38	3.92e-02
Ccnt1	469.46	417.62	-0.17	3.30e-02
Ccnt2	1410.25	1511.58	0.1	2.06e-02
Ccnyl1	410.78	294.16	-0.48	1.17e-08
Ccp110	1038.6	901.79	-0.2	7.64e-05
Ccs	7.45	0	-5.24	1.71e-03
Ccser1	1.86	17.18	3.2	1.59e-04
Ccser2	128.54	101.99	-0.33	3.28e-02
Cct2	14477.93	14028.28	-0.05	7.69e-04
Cct5	2852.18	2551.86	-0.16	1.04e-07
Cct6a	1323.63	1193.8	-0.15	1.12e-03
Ccz1	1759.56	1434.28	-0.29	1.90e-14
Cd151	187.23	229.74	0.3	9.38e-03
Cd248	41.92	21.47	-0.97	1.73e-03
Cd46	0	8.59	5.65	6.74e-04
Cd63	510.45	577.58	0.18	1.13e-02
Cd74	15.84	28.99	0.87	1.55e-02
Cd99l2	8.38	0	-5.41	1.12e-03
Cdc16	1588.17	1359.13	-0.22	3.83e-08
Cdc23	1039.53	913.6	-0.19	3.11e-04
Cdc25a	293.41	219.01	-0.42	2.87e-05
Cdc25b	88.49	54.75	-0.69	4.53e-04
Cdc27	2204.8	2045.14	-0.11	2.11e-03
Cdc34	2814.92	3077.91	0.13	9.74e-06
Cdc37l1	447.11	497.06	0.15	4.73e-02
Cdc40	3191.24	2978.07	-0.1	6.09e-04
Cdc42	8504.37	8039.93	-0.08	3.05e-06
Cdc42bpa	9474.04	8549.87	-0.15	1.59e-20
Cdc42bpb	503	394	-0.35	2.89e-06
Cdc42bpg	217.97	260.88	0.26	1.50e-02
Cdc42ep1	204.92	168.55	-0.28	2.09e-02
Cdc42ep4	4.66	16.1	1.79	2.53e-03
Cdc42se1	240.32	304.89	0.34	4.49e-04
Cdc42se2	489.02	376.82	-0.38	8.94e-07
Cdca3	6.52	18.25	1.48	4.03e-03
Cdca7	32.6	8.59	-1.92	1.12e-05
Cdcp2	2.79	11.81	2.08	5.60e-03
Cdh2	290.62	421.91	0.54	7.38e-11
Cdh24	283.17	519.61	0.88	8.30e-30
Cdk10	121.09	153.52	0.34	1.52e-02
Cdk11b	2841	2470.27	-0.2	1.78e-11
Cdk12	1583.51	1470.78	-0.11	1.14e-02
Cdk14	757.29	830.94	0.13	2.25e-02
Cdk16	2044.59	1924.9	-0.09	1.91e-02
Cdk17	853.23	778.33	-0.13	2.25e-02
Cdk2ap2	370.73	316.7	-0.23	1.07e-02
Cdk3	1.86	8.59	2.2	1.66e-02
Cdk4	6511.95	6119.32	-0.09	6.62e-06
Cdk5	757.29	844.9	0.16	6.15e-03
Cdk5r1	233.8	155.67	-0.59	3.76e-07
Cdk5rap3	616.64	798.73	0.37	1.45e-10
Cdkal1	103.39	55.83	-0.89	1.98e-06
Cdkl2	27.01	61.19	1.18	3.42e-06
Cdkn1a	1.86	8.59	2.2	1.66e-02
Cdkn2a	181.64	120.24	-0.6	6.84e-06
Cdkn2c	113.64	150.3	0.4	4.63e-03
Cds2	2005.47	1899.14	-0.08	3.75e-02
Cebpa	0	10.74	5.97	2.84e-04
Cebpb	347.44	405.81	0.22	7.85e-03
Cebpg	8.38	22.54	1.43	1.77e-03
Celf1	5575.81	5021.06	-0.15	8.18e-13
Celsr2	700.47	634.48	-0.14	2.67e-02
Celsr3	2132.15	2025.82	-0.07	4.44e-02
Cenpf	148.1	109.5	-0.44	2.77e-03
Cenpi	96.87	63.34	-0.61	9.89e-04
Cenpk	13.97	26.84	0.94	1.30e-02
Cenpl	35.4	62.27	0.81	6.10e-04
Cenpm	61.48	93.4	0.6	1.22e-03
Cenpv	466.67	298.45	-0.64	1.02e-15
Cep104	84.76	122.39	0.53	9.59e-04
Cep164	29.81	15.03	-0.99	7.64e-03
Cep20	80.11	121.31	0.6	2.23e-04
Cep290	118.3	176.06	0.57	1.44e-05
Cep295	165.8	220.08	0.41	4.55e-04
Cep41	89.42	154.59	0.79	5.35e-08
Cep43	261.74	219.01	-0.26	1.64e-02
Cep44	14.9	5.37	-1.47	1.33e-02
Cep57	184.43	235.11	0.35	1.83e-03
Cep68	151.83	117.02	-0.38	8.64e-03
Cep70	9.31	2.15	-2.12	1.91e-02
Cep78	310.18	389.7	0.33	1.23e-04
Cep85l	240.32	315.63	0.39	4.11e-05
Cers6	109.91	148.15	0.43	2.76e-03
Cetn3	92.22	122.39	0.41	1.02e-02
Cfap298	83.83	132.05	0.66	2.51e-05
Cfap410	0.93	6.44	2.79	2.74e-02
Cfap74	7.45	1.07	-2.8	2.43e-02
Cfl1	5517.13	5178.88	-0.09	2.73e-05
Cfl2	1946.78	2060.17	0.08	2.74e-02
Cggbp1	350.23	287.72	-0.28	1.95e-03
Cgref1	8.38	1.07	-2.97	1.56e-02
Chac2	41.92	24.69	-0.76	1.01e-02
Chadl	0	5.37	4.97	3.53e-03
Chaf1a	268.27	231.89	-0.21	4.84e-02
Chchd2	85.7	125.61	0.55	5.05e-04
Chchd3	666.94	562.55	-0.25	1.60e-04
Chchd4	2.79	9.66	1.79	2.16e-02
Chd1	1096.35	893.21	-0.3	2.51e-09
Chd2	1941.2	2202.96	0.18	1.06e-07
Chd3	2170.34	1992.54	-0.12	4.97e-04
Chd4	10687.75	10428.61	-0.04	2.83e-02
Chd7	5258.18	5737.13	0.13	1.72e-09
Chd8	4259.64	3713.46	-0.2	2.69e-16
Chd9	2156.37	2008.64	-0.1	4.20e-03
Chek1	325.09	407.95	0.33	9.06e-05
Chek2	20.49	46.16	1.17	7.34e-05
Chfr	306.46	398.29	0.38	7.74e-06
Chga	1250.04	1026.33	-0.28	7.61e-10
Chm	190.02	237.26	0.32	4.13e-03
Chmp2a	708.85	808.39	0.19	1.25e-03
Chmp6	35.4	64.41	0.86	2.38e-04
Chmp7	681.84	784.78	0.2	6.67e-04
Chn1	331.61	378.97	0.19	2.86e-02
Chn2	125.75	184.65	0.55	1.66e-05
Chp1	730.28	661.32	-0.14	2.30e-02
Chpf2	959.42	1184.14	0.3	1.28e-10
Chpt1	299.94	367.16	0.29	1.00e-03
Chrna3	781.51	470.22	-0.73	3.74e-32
Chrnb1	21.42	45.09	1.07	2.65e-04
Chrnb2	2401.34	2172.9	-0.14	1.42e-05
Chrnb4	56.82	32.21	-0.82	1.32e-03
Chst14	55.89	77.3	0.47	2.20e-02
Chst3	45.64	93.4	1.03	1.67e-07
Chst5	10.25	2.15	-2.25	1.14e-02
Chsy1	2008.26	2161.09	0.11	2.94e-03
Chtf8	157.42	122.39	-0.36	9.62e-03
Ciao2a	431.27	517.46	0.26	3.81e-04
Ciao3	42.85	20.4	-1.07	5.66e-04
Ciart	103.39	71.93	-0.52	3.23e-03
Cib1	42.85	26.84	-0.67	2.00e-02
Cibar1	183.5	234.04	0.35	1.84e-03
Cic	2267.21	2152.5	-0.07	3.45e-02
Cirbp	19.56	33.28	0.77	2.02e-02
Cisd3	72.66	100.92	0.47	7.37e-03
Cish	1.86	19.32	3.37	5.77e-05
Cited2	1940.26	1761.72	-0.14	1.96e-04
Ckap5	5418.39	5072.6	-0.1	1.42e-05
Ckb	233.8	128.83	-0.86	8.16e-13
Cklf	4.66	0	-4.56	7.75e-03
Cks2	1375.79	1627.52	0.24	1.35e-09
Clcf1	5.59	16.1	1.53	6.11e-03
Clcn1	27.94	50.46	0.85	1.43e-03
Clcn3	2002.67	2155.72	0.11	2.86e-03
Clcn5	313.91	388.63	0.31	3.40e-04
Cldn12	70.79	118.09	0.74	9.45e-06
Cldn15	15.84	32.21	1.02	3.34e-03
Cldnd1	110.85	167.48	0.6	1.22e-05
Clic4	447.11	522.83	0.23	2.21e-03
Clint1	5341.08	4974.9	-0.1	3.18e-06
Clip4	46.57	67.63	0.54	1.45e-02
Clk1	1109.39	1435.36	0.37	2.72e-18
Clk3	2117.24	2564.75	0.28	9.91e-19
Clk4	1113.11	1239.97	0.16	9.48e-04
Cln3	6.52	13.96	1.1	4.77e-02
Cln8	13.04	1.07	-3.6	2.42e-03
Clp1	135.06	187.87	0.48	1.81e-04
Clpb	649.24	579.73	-0.16	1.42e-02
Clpp	431.27	375.75	-0.2	1.59e-02
Clptm1l	239.39	281.27	0.23	2.35e-02
Clpx	615.71	548.59	-0.17	1.51e-02
Clspn	273.85	194.32	-0.5	2.50e-06
Clstn1	468.53	399.37	-0.23	3.38e-03
Clstn3	123.89	155.67	0.33	1.86e-02
Cltb	832.74	762.23	-0.13	3.04e-02
Cltc	12465.94	10672.31	-0.22	1.84e-59
Clvs1	823.42	900.72	0.13	2.16e-02
Clybl	60.55	104.14	0.78	1.28e-05
Cmas	339.06	252.29	-0.43	4.86e-06
Cmip	2373.4	2166.45	-0.13	9.11e-05
Cmpk1	325.09	369.31	0.18	3.98e-02
Cmtm3	30.74	49.38	0.68	9.57e-03
Cmtr1	0	6.44	5.23	1.91e-03
Cmtr2	8.38	2.15	-1.97	3.22e-02
Cnbd2	5.59	0	-4.82	4.37e-03
Cndp2	85.7	48.31	-0.83	5.36e-05
Cnga3	909.12	1470.78	0.69	5.33e-57
Cnih2	183.5	228.67	0.32	5.29e-03
Cnih4	2623.97	3060.73	0.22	7.96e-15
Cnn2	140.65	101.99	-0.46	2.00e-03
Cnnm1	42.85	110.58	1.37	1.04e-12
Cnnm2	543.98	308.11	-0.82	5.57e-27
Cnnm4	526.28	585.09	0.15	2.99e-02
Cnot1	21516.16	19279.08	-0.16	1.30e-52
Cnot2	8757.73	8452.18	-0.05	3.53e-03
Cnot4	1448.44	1337.66	-0.11	9.07e-03
Cnot6	6516.6	6040.95	-0.11	2.88e-08
Cnot7	1330.15	1236.75	-0.11	2.33e-02
Cnot8	246.84	332.81	0.43	3.73e-06
Cnot9	1476.39	1681.2	0.19	2.28e-06
Cnppd1	128.54	212.57	0.73	2.27e-09
Cnpy2	728.41	819.13	0.17	3.78e-03
Cnpy3	365.14	455.19	0.32	5.51e-05
Cnrip1	111.78	70.86	-0.66	1.49e-04
Cntd1	7.45	18.25	1.29	9.20e-03
Cntfr	1269.6	965.14	-0.4	7.66e-18
Cntln	139.72	177.14	0.34	8.69e-03
Cntnap1	1182.04	1479.37	0.32	1.09e-14
Coa5	122.95	88.03	-0.48	2.82e-03
Coasy	127.61	163.18	0.35	9.28e-03
Cog3	421.96	495.99	0.23	2.09e-03
Cog5	3289.97	3625.43	0.14	1.37e-07
Coil	9.31	19.32	1.05	2.23e-02
Col11a2	515.11	613.01	0.25	2.05e-04
Col15a1	5.59	15.03	1.43	1.17e-02
Col18a1	13.04	25.77	0.98	1.18e-02
Col1a1	3.73	15.03	2.01	1.95e-03
Col23a1	6.52	1.07	-2.6	3.86e-02
Col4a2	8.38	1.07	-2.97	1.56e-02
Col6a5	599.87	877.1	0.55	1.29e-22
Col7a1	54.03	78.37	0.54	8.29e-03
Col9a2	18.63	33.28	0.84	1.19e-02
Colgalt1	797.34	649.51	-0.3	4.97e-07
Commd1	40.98	56.9	0.47	4.99e-02
Commd3	1416.77	1598.54	0.17	2.01e-05
Commd8	2.79	10.74	1.94	1.09e-02
Cop1	5354.12	5040.39	-0.09	8.70e-05
Copa	17141.95	16464.2	-0.06	1.71e-06
Copb1	5139.88	4970.61	-0.05	3.96e-02
Copb2	4712.34	4170.8	-0.18	1.81e-14
Copg2	414.51	326.36	-0.34	3.69e-05
Cops5	2542	2748.33	0.11	3.13e-04
Cops6	3950.39	3551.35	-0.15	1.41e-09
Cops9	232.87	274.83	0.24	2.14e-02
Copz1	1974.73	1740.25	-0.18	6.17e-07
Copz2	195.61	154.59	-0.34	6.55e-03
Coq10a	381.91	457.34	0.26	9.96e-04
Coq2	130.41	195.39	0.58	3.16e-06
Coq8a	11.18	30.06	1.43	2.67e-04
Coq9	2650.98	2871.79	0.12	1.52e-04
Coro1c	1145.72	917.9	-0.32	4.06e-11
Coro2b	1101	991.97	-0.15	2.84e-03
Cotl1	49.37	32.21	-0.62	2.10e-02
Cox14	7.45	1.07	-2.8	2.43e-02
Cox15	105.26	82.66	-0.35	4.60e-02
Cox4i1	363.28	412.25	0.18	3.05e-02
Cox4i2	21.42	9.66	-1.15	1.18e-02
Cox5b	901.67	819.13	-0.14	1.38e-02
Cox5b-ps	19.56	38.65	0.98	1.80e-03
Cox6a1	91.28	138.49	0.6	6.81e-05
Cox7b	981.78	1148.71	0.23	2.73e-06
Cox7c	93.15	125.61	0.43	6.01e-03
Cpa4	5.59	25.77	2.2	1.59e-05
Cpe	420.1	372.53	-0.17	3.92e-02
Cpeb1	1441.92	1569.55	0.12	3.53e-03
Cpeb2	543.05	631.26	0.22	1.14e-03
Cpeb4	3950.39	4226.63	0.1	9.51e-05
Cpm	33.53	15.03	-1.16	1.31e-03
Cpne1	9.31	3.22	-1.53	4.92e-02
Cpne4	19.56	46.16	1.24	3.42e-05
Cpne5	12.11	37.57	1.63	6.55e-06
Cpped1	142.52	105.21	-0.44	3.23e-03
Cpq	26.08	74.08	1.51	7.63e-10
Cpsf4	1612.38	1288.28	-0.32	1.05e-15
Cpsf6	4500.89	4837.49	0.1	6.71e-06
Cpsf7	1404.67	1535.2	0.13	2.47e-03
Cpt1a	6.52	15.03	1.2	2.63e-02
Cpt1c	31.67	71.93	1.18	3.85e-07
Cpt2	79.18	128.83	0.7	9.25e-06
Cpxm1	12.11	0	-5.94	2.83e-04
Crabp1	114.57	59.05	-0.96	9.15e-08
Crbn	491.82	432.65	-0.18	1.64e-02
Creb3l2	318.56	250.14	-0.35	2.97e-04
Crebbp	16389.32	14370.74	-0.19	9.52e-57
Crebzf	1758.63	1884.11	0.1	9.57e-03
Creld1	231.01	192.17	-0.27	2.04e-02
Crhr1	3.73	27.91	2.91	1.11e-06
Crim1	2.79	25.77	3.2	2.57e-06
Crip1	18.63	39.72	1.09	5.48e-04
Cript	297.14	367.16	0.31	5.76e-04
Crk	590.56	682.79	0.21	1.10e-03
Crls1	905.39	1111.14	0.3	1.47e-09
Crmp1	4863.23	4193.35	-0.21	2.22e-21
Crnkl1	589.62	528.19	-0.16	2.40e-02
Crtc2	1254.7	1406.37	0.16	1.79e-04
Crtc3	364.21	294.16	-0.31	5.95e-04
Cry2	381.91	446.6	0.23	4.80e-03
Cryab	138.79	177.14	0.35	6.98e-03
Crybb1	0.93	11.81	3.66	2.21e-03
Crybb3	0	5.37	4.97	3.53e-03
Cryzl1	665.07	782.63	0.23	7.64e-05
Cs	3581.52	3275.45	-0.13	1.76e-06
Csde1	17223.92	16253.78	-0.08	1.86e-12
Cse1l	1498.74	1311.9	-0.19	5.62e-06
Csk	890.49	968.36	0.12	2.61e-02
Csmd1	24.22	8.59	-1.5	1.20e-03
Csnk1a1	15060.1	14085.18	-0.1	2.44e-14
Csnk1d	6669.37	6380.2	-0.06	1.45e-03
Csnk1g1	829.94	921.12	0.15	6.43e-03
Csnk2a1	8397.25	7829.51	-0.1	4.92e-09
Csnk2a1-ps3	159.28	100.92	-0.66	4.18e-06
Csnk2a2	2819.58	2673.18	-0.08	1.45e-02
Csnk2b	2201.08	2010.79	-0.13	1.98e-04
Cspg4	17.7	62.27	1.81	3.10e-10
Csrnp1	8.38	2.15	-1.97	3.22e-02
Csrnp3	162.08	134.2	-0.27	4.97e-02
Csrp2	165.8	224.38	0.44	1.56e-04
Cstf2	2378.06	2207.25	-0.11	1.53e-03
Cstf2t	695.81	636.62	-0.13	4.88e-02
Ctbp1	1208.12	1008.08	-0.26	3.06e-08
Ctbp2	1483.84	1350.55	-0.14	1.68e-03
Ctcf	2297.02	2444.51	0.09	7.50e-03
Ctdnep1	395.88	347.84	-0.19	3.10e-02
Ctdp1	90.35	45.09	-1	1.01e-06
Ctdsp1	490.89	401.51	-0.29	1.50e-04
Ctdspl2	1765.15	1577.07	-0.16	3.12e-05
Cthrc1	541.19	617.3	0.19	5.05e-03
Ctif	221.69	259.8	0.23	3.26e-02
Ctnna2	71.72	96.62	0.43	1.75e-02
Ctnnal1	42.85	23.62	-0.86	3.93e-03
Ctnnb1	49400.82	43212.08	-0.19	2.56e-177
Ctnnd1	38.19	22.54	-0.76	1.49e-02
Ctns	18.63	9.66	-0.95	4.59e-02
Ctr9	1899.28	1650.07	-0.2	5.00e-08
Ctsa	808.52	736.47	-0.13	2.43e-02
Ctsb	92.22	154.59	0.75	2.46e-07
Ctsd	36.33	20.4	-0.83	1.02e-02
Ctsf	8.38	2.15	-1.97	3.22e-02
Cttn	3314.19	3037.12	-0.13	7.51e-06
Cttnbp2	29.81	9.66	-1.63	1.39e-04
Ctu2	109.91	151.37	0.46	1.20e-03
Ctxn1	108.05	65.49	-0.72	4.89e-05
Cuedc1	370.73	426.21	0.2	1.48e-02
Cuedc2	2274.66	2081.64	-0.13	2.06e-04
Cul1	1203.47	1122.95	-0.1	4.17e-02
Cul3	4518.59	4203.01	-0.1	1.39e-05
Cul4a	72.66	51.53	-0.5	2.07e-02
Cul4b	1050.7	873.88	-0.27	1.70e-07
Cul9	647.38	731.1	0.18	4.67e-03
Cuta	67.07	40.8	-0.72	1.80e-03
Cutc	77.31	101.99	0.4	2.29e-02
Cux2	39.12	68.71	0.81	3.13e-04
Cwc22	3306.74	4025.87	0.28	1.42e-30
Cwc25	81.97	48.31	-0.76	2.42e-04
Cwh43	0	5.37	4.97	3.53e-03
Cxxc5	568.2	488.47	-0.22	2.13e-03
Cyb561a3	5.59	13.96	1.32	2.21e-02
Cyb561d1	27.94	52.6	0.91	5.46e-04
Cyb5r1	719.1	1098.26	0.61	4.06e-34
Cyb5r3	952.9	777.26	-0.29	3.91e-08
Cyc1	746.11	640.92	-0.22	3.59e-04
Cyfip1	1333.87	1201.32	-0.15	9.16e-04
Cygb	170.46	120.24	-0.5	2.12e-04
Cyhr1	609.19	507.8	-0.26	1.18e-04
Cyld	590.56	695.67	0.24	1.88e-04
Cyp20a1	152.76	188.95	0.31	1.52e-02
Cyp26c1	0	5.37	4.97	3.53e-03
Cyp27b1	6.52	0	-5.05	2.67e-03
Cyp46a1	9.31	33.28	1.84	5.93e-06
Cyp4f14	7.45	1.07	-2.8	2.43e-02
Cyp4f17	13.04	38.65	1.57	8.37e-06
Cyp4f40	2.79	13.96	2.32	1.56e-03
Cyrib	2135.87	2328.56	0.12	2.44e-04
Cystm1	337.19	400.44	0.25	3.46e-03
Cyth2	1230.48	1445.02	0.23	5.56e-08
Cyth3	1538.8	1388.12	-0.15	4.31e-04
D130040H23Rik	14.9	25.77	0.79	3.76e-02
D130043K22Rik	5.59	0	-4.82	4.37e-03
D16Ertd472e	12.11	34.35	1.5	4.77e-05
D2hgdh	4.66	12.88	1.47	1.80e-02
D430019H16Rik	132.27	105.21	-0.33	3.22e-02
D5Ertd579e	885.83	1027.4	0.21	3.17e-05
D8Ertd738e	9.31	1.07	-3.12	1.02e-02
DPCD	27.94	6.44	-2.12	2.43e-05
Daam1	467.6	524.97	0.17	2.47e-02
Daam2	241.25	299.52	0.31	1.59e-03
Dab2	6.52	1.07	-2.6	3.86e-02
Dab2ip	2460.03	2176.12	-0.18	5.43e-08
Dach1	109.91	70.86	-0.63	2.83e-04
Dact1	35.4	19.32	-0.87	8.28e-03
Dagla	439.66	526.05	0.26	4.18e-04
Dap3	507.65	582.95	0.2	4.24e-03
Dars2	162.08	208.27	0.36	2.54e-03
Dazap1	2391.1	2270.59	-0.07	3.03e-02
Dazap2	1531.35	1341.96	-0.19	5.31e-06
Dazl	13.04	2.15	-2.6	2.70e-03
Dbh	199.34	151.37	-0.4	1.37e-03
Dbn1	1206.26	952.25	-0.34	4.59e-13
Dbnl	1709.26	1556.67	-0.13	7.58e-04
Dbp	13.04	3.22	-2.02	5.94e-03
Dbr1	84.76	61.19	-0.47	1.69e-02
Dcaf1	4748.66	4472.47	-0.09	2.65e-04
Dcaf11	545.84	475.59	-0.2	6.17e-03
Dcaf6	987.36	1170.19	0.25	2.84e-07
Dcaf7	1628.22	1418.18	-0.2	8.43e-07
Dcaf8	3618.78	3422.53	-0.08	3.42e-03
Dcbld1	9.31	2.15	-2.12	1.91e-02
Dchs1	1156.89	944.74	-0.29	1.33e-09
Dck	285.96	237.26	-0.27	8.23e-03
Dclk2	1034.87	1228.16	0.25	1.08e-07
Dclre1a	13.04	31.13	1.26	7.14e-04
Dcps	190.02	110.58	-0.78	3.64e-09
Dctd	69.86	47.24	-0.56	1.02e-02
Dctn1	1754.9	1626.45	-0.11	5.84e-03
Dctn3	715.37	851.34	0.25	9.07e-06
Dcun1d3	518.83	468.07	-0.15	4.97e-02
Dcun1d5	1530.41	1644.7	0.1	1.17e-02
Ddah1	197.47	239.41	0.28	1.26e-02
Ddah2	243.12	192.17	-0.34	2.30e-03
Ddb1	8250.08	7652.37	-0.11	4.17e-10
Ddb2	12.11	4.29	-1.5	2.54e-02
Ddhd1	235.66	181.43	-0.38	8.75e-04
Ddhd2	951.97	853.48	-0.16	3.74e-03
Ddit3	265.47	373.6	0.49	2.00e-08
Ddit4	457.35	385.41	-0.25	1.91e-03
Ddn	0	10.74	5.97	2.84e-04
Ddo	25.15	8.59	-1.55	7.31e-04
Ddr1	519.76	460.56	-0.17	2.00e-02
Ddx1	4418.92	3630.8	-0.28	5.64e-33
Ddx17	2127.49	2361.84	0.15	6.06e-06
Ddx18	107.12	67.63	-0.66	1.87e-04
Ddx19b	475.98	357.5	-0.41	1.08e-07
Ddx20	122.02	97.69	-0.32	4.68e-02
Ddx21	2451.64	1963.55	-0.32	3.96e-23
Ddx23	3679.33	3469.76	-0.08	1.86e-03
Ddx24	170.46	130.97	-0.38	4.69e-03
Ddx25	123.89	158.89	0.36	9.41e-03
Ddx27	583.1	670.98	0.2	1.78e-03
Ddx28	0.93	7.51	3.01	1.55e-02
Ddx39a	1222.1	1466.49	0.26	4.56e-10
Ddx39b	4435.69	4245.95	-0.06	1.15e-02
Ddx3x	8716.75	7067.28	-0.3	1.94e-73
Ddx46	2800.02	2532.54	-0.14	2.23e-06
Ddx47	371.66	309.19	-0.27	2.77e-03
Ddx49	387.49	285.57	-0.44	4.08e-07
Ddx54	355.82	276.98	-0.36	6.90e-05
Ddx55	36.33	21.47	-0.76	1.79e-02
Ddx6	5437.96	4576.61	-0.25	1.00e-31
Dedd	1797.75	1682.28	-0.1	1.55e-02
Degs1	12.11	28.99	1.26	1.10e-03
Dek	274.79	200.76	-0.45	1.50e-05
Dennd2c	13.04	5.37	-1.28	3.67e-02
Dennd2d	56.82	24.69	-1.2	1.11e-05
Dennd3	2.79	15.03	2.43	8.22e-04
Dennd4a	841.12	1061.76	0.34	1.83e-11
Dennd4b	522.56	605.49	0.21	1.88e-03
Dennd5a	4403.09	3757.48	-0.23	5.25e-22
Dennd5b	483.44	537.86	0.15	3.67e-02
Dennd6a	408.92	324.22	-0.33	7.06e-05
Dennd6b	118.3	154.59	0.39	5.94e-03
Denr	305.52	265.17	-0.2	3.94e-02
Depdc1a	167.67	222.23	0.41	4.55e-04
Deptor	159.28	201.83	0.34	4.98e-03
Derl2	206.79	128.83	-0.68	4.53e-08
Dexi	93.15	117.02	0.33	4.41e-02
Dgat2	305.52	392.92	0.36	2.04e-05
Dgcr8	1725.09	1896.99	0.14	2.83e-04
Dgkg	8.38	51.53	2.62	3.33e-11
Dgkq	33.53	16.1	-1.06	2.69e-03
Dgkz	2127.49	2448.8	0.2	3.31e-10
Dhcr24	1246.31	1354.84	0.12	7.85e-03
Dhdds	370.73	453.04	0.29	2.64e-04
Dhh	76.38	39.72	-0.94	2.14e-05
Dhrs1	143.45	110.58	-0.38	1.09e-02
Dhtkd1	9.31	20.4	1.13	1.27e-02
Dhx15	10783.69	9735.09	-0.15	3.88e-23
Dhx16	770.33	696.74	-0.14	1.78e-02
Dhx34	31.67	64.41	1.02	2.06e-05
Dhx35	233.8	181.43	-0.37	1.30e-03
Dhx37	86.63	56.9	-0.61	2.11e-03
Dhx38	1725.09	1324.78	-0.38	1.80e-22
Dhx40	1083.31	1226.01	0.18	1.52e-04
Dhx57	503.93	439.09	-0.2	8.74e-03
Dhx58	0.93	11.81	3.66	2.21e-03
Dhx8	838.33	697.82	-0.26	3.92e-06
Dhx9	13351.77	12040.03	-0.15	3.54e-29
Diaph3	1177.39	1029.55	-0.19	5.96e-05
Dido1	315.77	258.73	-0.29	2.96e-03
Dimt1	609.19	694.6	0.19	2.94e-03
Dip2a	5341.08	4802.06	-0.15	1.19e-12
Dipk2a	37.26	21.47	-0.8	1.24e-02
Dis3l	176.05	123.46	-0.51	1.29e-04
Dis3l2	307.39	372.53	0.28	1.65e-03
Disp1	108.05	168.55	0.64	2.50e-06
Dkc1	2445.12	2325.34	-0.07	3.35e-02
Dkk1	198.4	283.42	0.51	4.58e-07
Dlg1	1419.57	1306.53	-0.12	6.99e-03
Dlg4	1532.28	1672.61	0.13	1.81e-03
Dlg5	396.81	329.58	-0.27	1.80e-03
Dlgap1	104.33	55.83	-0.9	1.31e-06
Dlgap3	3146.53	3292.62	0.07	2.49e-02
Dll4	11.18	3.22	-1.8	1.70e-02
Dlx1	49.37	27.91	-0.82	2.75e-03
Dlx2	117.37	71.93	-0.71	3.17e-05
Dmac2l	21.42	10.74	-1	2.45e-02
Dmap1	95.94	66.56	-0.53	4.34e-03
Dmtn	240.32	157.81	-0.61	1.04e-07
Dmxl1	2592.3	2369.36	-0.13	5.23e-05
Dmxl2	1509.92	1650.07	0.13	1.70e-03
Dnaaf9	236.59	172.84	-0.45	6.58e-05
Dnah1	394.95	475.59	0.27	5.30e-04
Dnah17	134.13	219.01	0.71	2.93e-09
Dnaja1	2566.22	2760.14	0.11	7.75e-04
Dnaja2	2306.33	1872.3	-0.3	1.95e-19
Dnaja4	20.49	33.28	0.7	3.24e-02
Dnajb11	556.09	689.23	0.31	9.28e-07
Dnajb12	407.05	341.39	-0.25	2.70e-03
Dnajb2	106.19	83.74	-0.34	4.88e-02
Dnajc1	612.91	694.6	0.18	4.59e-03
Dnajc10	338.13	476.66	0.5	1.32e-10
Dnajc11	664.14	727.88	0.13	3.61e-02
Dnajc14	826.22	952.25	0.2	1.36e-04
Dnajc15	55.89	81.59	0.55	6.11e-03
Dnajc17	30.74	15.03	-1.03	4.91e-03
Dnajc21	665.07	771.89	0.21	3.44e-04
Dnajc24	24.22	65.49	1.44	2.56e-08
Dnajc27	117.37	91.25	-0.36	2.73e-02
Dnajc3	67.07	97.69	0.54	2.72e-03
Dnajc5	201.2	169.62	-0.25	4.66e-02
Dnajc6	238.46	163.18	-0.55	1.53e-06
Dnajc7	2768.35	2558.31	-0.11	2.64e-04
Dnajc8	1410.25	1617.86	0.2	9.33e-07
Dnajc9	38.19	57.97	0.6	1.23e-02
Dnal1	15.84	26.84	0.76	3.98e-02
Dnd1	4.66	18.25	1.97	6.76e-04
Dnm1	1715.78	1826.13	0.09	2.21e-02
Dnm1l	2570.87	2720.41	0.08	1.05e-02
Dnmt1	299	201.83	-0.57	1.96e-08
Dnmt3a	1948.65	1650.07	-0.24	5.32e-11
Dnpep	237.53	292.01	0.3	2.91e-03
Dock11	462.94	373.6	-0.31	8.79e-05
Dock2	300.87	371.45	0.3	5.59e-04
Dock3	1093.55	1325.85	0.28	4.19e-10
Dock6	118.3	153.52	0.38	7.62e-03
Dock7	1978.45	1670.47	-0.24	1.67e-11
Dok1	15.84	28.99	0.87	1.55e-02
Dolk	226.35	163.18	-0.47	4.94e-05
Dolpp1	318.56	271.61	-0.23	1.73e-02
Donson	16.77	44.02	1.39	1.06e-05
Dot1l	664.14	528.19	-0.33	3.56e-07
Dpagt1	1525.76	1389.19	-0.14	1.49e-03
Dpf2	2000.81	1857.27	-0.11	3.82e-03
Dph3	68	115.95	0.77	5.19e-06
Dpm3	13.97	5.37	-1.38	2.22e-02
Dpp3	352.1	267.32	-0.4	1.35e-05
Dpp6	62.41	27.91	-1.16	6.71e-06
Dpp9	544.91	420.84	-0.37	2.44e-07
Dpy19l4	183.5	230.82	0.33	3.52e-03
Dpy30	584.04	709.63	0.28	6.24e-06
Dpyd	172.32	207.2	0.27	2.74e-02
Dpysl2	2181.52	1747.76	-0.32	1.38e-20
Dpysl3	8039.57	7006.09	-0.2	1.83e-30
Dpysl5	1297.55	1200.25	-0.11	1.62e-02
Dr1	520.69	436.94	-0.25	6.59e-04
Dram2	68.93	90.18	0.39	3.89e-02
Drap1	222.62	180.36	-0.3	9.14e-03
Drc3	0.93	10.74	3.53	3.45e-03
Drd4	40.05	56.9	0.51	3.58e-02
Drg1	2158.23	2001.13	-0.11	2.24e-03
Drp2	164.87	221.15	0.42	2.69e-04
Dscam	881.18	1078.93	0.29	3.96e-09
Dscc1	7.45	1.07	-2.8	2.43e-02
Dse	115.5	171.77	0.57	1.94e-05
Dsn1	9.31	3.22	-1.53	4.92e-02
Dst	4047.26	4463.88	0.14	2.68e-09
Dtl	1996.15	1730.59	-0.21	1.28e-08
Dtnb	2025.03	1788.56	-0.18	7.01e-07
Dtwd1	36.33	81.59	1.17	7.72e-08
Duox1	39.12	22.54	-0.8	1.02e-02
Duox2	29.81	12.88	-1.21	1.81e-03
Dus1l	331.61	405.81	0.29	5.32e-04
Dus2	225.42	332.81	0.56	2.15e-09
Dus3l	69.86	93.4	0.42	2.30e-02
Dus4l	39.12	81.59	1.06	6.54e-07
Dusp12	43.78	26.84	-0.71	1.42e-02
Dusp19	23.29	38.65	0.73	1.59e-02
Dusp4	187.23	241.55	0.37	9.09e-04
Dusp5	118.3	92.33	-0.36	2.89e-02
Dusp7	381.91	319.92	-0.26	3.52e-03
Dusp9	22.36	37.57	0.75	1.51e-02
Dvl3	1684.11	1577.07	-0.09	2.10e-02
Dync1h1	13212.05	12355.66	-0.1	1.09e-12
Dync1i2	1789.36	1632.89	-0.13	7.41e-04
Dync2i1	0	6.44	5.23	1.91e-03
Dync2i2	22.36	9.66	-1.21	7.35e-03
Dynll1	8322.74	8941.73	0.1	4.82e-10
Dynll2	1845.25	1664.03	-0.15	9.80e-05
Dynlt1b	0	6.44	5.23	1.91e-03
Dynlt1c	0	5.37	4.97	3.53e-03
Dyrk4	7.45	24.69	1.73	2.02e-04
Dzank1	14.9	32.21	1.11	1.73e-03
Dzip3	1026.49	1195.95	0.22	3.16e-06
E130307A14Rik	27.01	75.15	1.48	9.61e-10
E130308A19Rik	125.75	153.52	0.29	4.20e-02
E2f4	1202.54	1039.21	-0.21	9.28e-06
E2f5	503.93	449.82	-0.16	3.19e-02
E2f8	65.2	34.35	-0.92	1.27e-04
E4f1	216.1	181.43	-0.25	3.36e-02
ENSMUSG00002074904	34.46	19.32	-0.83	1.23e-02
ENSMUSG00002075603	7.45	0	-5.24	1.71e-03
ENSMUSG00002075662	0	6.44	5.23	1.91e-03
ENSMUSG00002075741	4.66	0	-4.56	7.75e-03
ENSMUSG00002075821	0	6.44	5.23	1.91e-03
ENSMUSG00002076169	0	6.44	5.23	1.91e-03
ENSMUSG00002076300	6.52	0	-5.05	2.67e-03
ENSMUSG00002076463	14.9	6.44	-1.21	3.11e-02
Ebf3	7992.06	7351.77	-0.12	7.40e-12
Ecd	76.38	54.75	-0.48	2.12e-02
Eda	214.24	177.14	-0.27	2.14e-02
Edc3	474.12	418.69	-0.18	2.26e-02
Edc4	1960.76	1662.95	-0.24	7.05e-11
Edem2	246.84	194.32	-0.35	1.79e-03
Edrf1	1726.02	1320.49	-0.39	4.60e-23
Eed	1273.33	1173.41	-0.12	1.23e-02
Eef1a1	42189.33	43532	0.05	1.51e-09
Eef1a2	4310.87	3817.6	-0.18	3.57e-13
Eef1b2	1379.52	1504.06	0.12	3.58e-03
Eef1d	424.75	378.97	-0.16	4.99e-02
Eef1e1	98.74	136.34	0.47	2.01e-03
Eef1g	13128.22	12691.69	-0.05	5.95e-04
Eef2	22252.02	19118.05	-0.22	1.32e-101
Eef2-ps2	2.79	13.96	2.32	1.56e-03
Eef2k	226.35	193.24	-0.23	5.00e-02
Eef2kmt	4.66	13.96	1.58	9.31e-03
Efcab14	53.09	26.84	-0.98	3.01e-04
Efcab2	40.05	56.9	0.51	3.58e-02
Efemp2	328.81	283.42	-0.21	2.43e-02
Efhd2	765.67	876.03	0.19	5.58e-04
Efl1	349.3	250.14	-0.48	1.75e-07
Efna5	1564.88	1391.34	-0.17	4.53e-05
Efnb3	19.56	37.57	0.94	2.96e-03
Egf	10.25	20.4	0.99	2.51e-02
Egln1	2427.43	2077.35	-0.22	5.15e-12
Egln2	736.8	670.98	-0.14	3.16e-02
Egln3	446.18	579.73	0.38	4.70e-08
Egr1	577.51	519.61	-0.15	3.22e-02
Egr4	8.38	2.15	-1.97	3.22e-02
Ehbp1	840.19	937.22	0.16	3.86e-03
Ehd1	951.04	789.07	-0.27	5.01e-07
Ehd3	38.19	23.62	-0.69	2.50e-02
Eid3	16.77	33.28	0.99	3.67e-03
Eif1ax	1693.42	1904.5	0.17	5.25e-06
Eif2ak4	864.41	982.31	0.18	5.04e-04
Eif2b1	164.87	108.43	-0.6	1.47e-05
Eif2b2	744.25	581.87	-0.36	5.89e-09
Eif2b3	371.66	303.82	-0.29	1.06e-03
Eif2d	97.8	47.24	-1.05	1.19e-07
Eif2s1	3030.09	3387.1	0.16	4.40e-09
Eif2s3x	10229.47	9110.27	-0.17	6.96e-28
Eif3a	9920.22	9580.5	-0.05	2.25e-03
Eif3b	3449.25	2790.2	-0.31	9.48e-30
Eif3c	25530.82	23572.27	-0.12	1.35e-33
Eif3e	2977.93	3339.86	0.17	1.93e-09
Eif3f	4864.17	4552.99	-0.1	4.04e-05
Eif3g	335.33	283.42	-0.24	9.68e-03
Eif3h	5520.86	6031.29	0.13	3.39e-10
Eif3i	2747.85	2948.01	0.1	7.95e-04
Eif3j2	3.73	12.88	1.79	7.28e-03
Eif3k	2244.86	2396.2	0.09	5.42e-03
Eif3l	2265.35	2055.88	-0.14	4.62e-05
Eif3m	1274.26	1376.31	0.11	1.39e-02
Eif4a-ps4	108.05	142.78	0.4	6.05e-03
Eif4a1	6888.26	6600.28	-0.06	1.84e-03
Eif4a2	3178.2	3901.34	0.3	5.05e-32
Eif4b	10593.67	10044.28	-0.08	6.93e-07
Eif4ebp1	2087.44	2267.37	0.12	5.53e-04
Eif4ebp2	638.99	527.12	-0.28	2.84e-05
Eif4g1	9699.46	8811.82	-0.14	1.69e-18
Eif4g2	118344.92	109761.31	-0.11	9.31e-139
Eif4g3	4322.05	4062.37	-0.09	3.26e-04
Eif4h	1772.6	1629.67	-0.12	2.11e-03
Eif5a	42879.55	39490.02	-0.12	7.22e-60
Eif5al3-ps	54.96	81.59	0.57	4.29e-03
Eif5b	3608.54	3209.96	-0.17	2.00e-10
Eipr1	97.8	60.12	-0.7	1.79e-04
Elapor1	123.89	170.7	0.46	5.49e-04
Elavl1	2919.24	2323.2	-0.33	5.89e-29
Elavl3	853.23	726.8	-0.23	4.94e-05
Elf3	0.93	8.59	3.2	9.01e-03
Elfn1	22.36	6.44	-1.8	5.53e-04
Elfn2	427.55	500.28	0.23	2.67e-03
Elk1	17.7	38.65	1.13	4.79e-04
Elk3	1634.74	1729.51	0.08	4.62e-02
Elk4	125.75	92.33	-0.45	5.00e-03
Elmo2	900.74	816.98	-0.14	1.23e-02
Elob	1786.57	1889.47	0.08	3.76e-02
Elovl1	169.53	114.87	-0.56	4.12e-05
Elovl4	6.52	1.07	-2.6	3.86e-02
Elp2	37.26	19.32	-0.95	3.68e-03
Elp3	528.15	638.77	0.27	3.13e-05
Emc3	1089.83	1452.53	0.41	1.55e-22
Eme1	16.77	4.29	-1.97	1.91e-03
Emg1	157.42	203.98	0.37	2.03e-03
Emid1	559.82	666.68	0.25	9.53e-05
Emilin1	78.24	47.24	-0.73	5.94e-04
Eml1	4.66	19.32	2.05	3.51e-04
Eml3	668.8	561.47	-0.25	1.01e-04
Eml4	2192.69	2475.64	0.18	5.88e-08
Eml6	1264.01	1157.3	-0.13	6.92e-03
Emp1	9.31	30.06	1.69	4.50e-05
Enah	6467.24	5971.17	-0.12	5.34e-09
Eng	101.53	79.44	-0.35	4.69e-02
Engase	30.74	13.96	-1.14	2.43e-03
Enho	89.42	59.05	-0.6	2.00e-03
Eno1	3973.68	3411.79	-0.22	1.61e-18
Eno1b	708.85	581.87	-0.28	5.52e-06
Eno2	1009.72	1145.49	0.18	1.95e-04
Eno3	110.85	177.14	0.68	3.80e-07
Enpp4	26.08	48.31	0.89	1.22e-03
Enpp5	18.63	37.57	1.01	1.62e-03
Entpd2	0	13.96	6.35	9.53e-05
Entpd5	52.16	88.03	0.76	1.16e-04
Eny2	2764.62	3205.67	0.21	2.06e-14
Ep300	7019.6	7361.44	0.07	2.94e-04
Epas1	26.08	13.96	-0.9	2.15e-02
Epb41	625.95	541.08	-0.21	1.86e-03
Epb41l2	3166.09	3306.58	0.06	3.19e-02
Epb41l3	389.36	332.81	-0.23	9.03e-03
Epg5	236.59	293.08	0.31	1.98e-03
Epha10	16.77	49.38	1.56	4.15e-07
Epha5	81.04	51.53	-0.65	1.51e-03
Ephx1	106.19	154.59	0.54	1.32e-04
Epn1	525.35	377.89	-0.48	1.35e-10
Eps15l1	989.23	1163.74	0.23	1.01e-06
Erap1	74.52	54.75	-0.44	3.47e-02
Erbb3	239.39	275.91	0.2	4.98e-02
Erc2	784.3	917.9	0.23	3.14e-05
Ercc2	129.48	98.77	-0.39	1.23e-02
Ercc4	15.84	5.37	-1.56	7.89e-03
Ercc6l	54.96	88.03	0.68	4.65e-04
Erf	1400.01	1162.67	-0.27	7.55e-10
Erg28	692.09	602.27	-0.2	1.76e-03
Ergic1	3806.94	3218.55	-0.24	3.04e-21
Ergic3	1339.46	1500.84	0.16	1.10e-04
Erh	1326.42	1497.62	0.18	3.48e-05
Erlec1	927.75	1219.57	0.39	2.08e-17
Ermp1	388.43	451.97	0.22	6.07e-03
Ern1	383.77	508.87	0.41	4.11e-08
Ero1a	277.58	371.45	0.42	1.74e-06
Ero1b	4.66	33.28	2.84	9.60e-08
Erp29	828.08	898.57	0.12	3.76e-02
Errfi1	72.66	25.77	-1.5	5.06e-09
Esd	392.15	486.33	0.31	4.53e-05
Esf1	1284.51	1478.3	0.2	1.72e-06
Esrp1	0.93	12.88	3.79	1.47e-03
Esrra	141.58	174.99	0.31	2.03e-02
Ess2	78.24	100.92	0.37	3.78e-02
Esyt1	781.51	938.3	0.26	8.76e-07
Esyt2	301.8	206.12	-0.55	4.20e-08
Esyt3	38.19	54.75	0.52	3.50e-02
Etaa1	50.3	32.21	-0.64	1.52e-02
Etf1	3857.24	3470.84	-0.15	3.10e-09
Etfb	38.19	24.69	-0.63	4.04e-02
Etfbkmt	7.45	19.32	1.37	4.93e-03
Ethe1	69.86	50.46	-0.47	3.15e-02
Etnk2	10.25	35.43	1.79	3.93e-06
Etv1	1905.8	1594.24	-0.26	3.23e-12
Etv3	418.23	468.07	0.16	4.04e-02
Etv4	1266.81	1451.46	0.2	4.52e-06
Etv6	604.53	474.52	-0.35	3.09e-07
Evi5	448.97	351.06	-0.35	9.25e-06
Evi5l	589.62	654.87	0.15	2.24e-02
Evl	662.28	498.13	-0.41	2.76e-10
Exo5	25.15	10.74	-1.23	3.90e-03
Exoc6b	735.87	811.62	0.14	1.71e-02
Exoc7	811.32	883.54	0.12	3.10e-02
Exosc1	92.22	115.95	0.33	4.43e-02
Exosc5	56.82	80.52	0.5	1.19e-02
Exosc9	65.2	16.1	-2.02	7.45e-11
Ext1	3588.98	3939.98	0.13	1.26e-07
Extl1	43.78	64.41	0.56	1.39e-02
Eya3	2022.23	1796.07	-0.17	2.29e-06
Ezh2	3019.84	2832.07	-0.09	2.05e-03
Ezr	652.03	544.3	-0.26	7.39e-05
F2	6.52	0	-5.05	2.67e-03
F8	42.85	64.41	0.59	9.50e-03
F8a	161.15	98.77	-0.71	8.10e-07
Fa2h	10.25	36.5	1.83	2.05e-06
Faah	218.9	150.3	-0.54	5.20e-06
Fabp5	11.18	4.29	-1.38	4.26e-02
Fads2	2653.77	2499.26	-0.09	7.32e-03
Fads3	556.09	697.82	0.33	1.73e-07
Faf1	1471.73	1727.37	0.23	2.55e-09
Fah	5.59	38.65	2.79	8.10e-09
Fahd1	15.84	7.51	-1.08	4.25e-02
Fam102a	134.13	100.92	-0.41	7.35e-03
Fam110a	0	5.37	4.97	3.53e-03
Fam110d	17.7	8.59	-1.04	3.52e-02
Fam114a2	122.95	164.26	0.42	2.15e-03
Fam120b	30.74	49.38	0.68	9.57e-03
Fam120c	837.4	936.15	0.16	3.23e-03
Fam122a	268.27	226.52	-0.24	2.12e-02
Fam131a	81.04	112.72	0.48	4.31e-03
Fam131b	276.65	229.74	-0.27	9.82e-03
Fam135a	1138.26	1278.62	0.17	2.84e-04
Fam13a	0	5.37	4.97	3.53e-03
Fam13b	1029.28	1111.14	0.11	2.95e-02
Fam13c	68.93	96.62	0.49	7.18e-03
Fam160a2	561.68	654.87	0.22	7.16e-04
Fam161a	7.45	1.07	-2.8	2.43e-02
Fam163a	64.27	85.89	0.42	2.99e-02
Fam168b	1217.44	994.12	-0.29	4.49e-10
Fam169a	101.53	135.27	0.41	6.06e-03
Fam171b	121.09	93.4	-0.37	2.06e-02
Fam185a	7.45	0	-5.24	1.71e-03
Fam193a	1241.66	1362.35	0.13	2.95e-03
Fam193b	634.33	815.91	0.36	2.81e-10
Fam199x	2181.52	2023.67	-0.11	2.26e-03
Fam20b	983.64	833.09	-0.24	5.48e-06
Fam214b	139.72	97.69	-0.52	6.53e-04
Fam219b	164.87	195.39	0.25	4.99e-02
Fam222b	447.11	574.36	0.36	2.02e-07
Fam229b	113.64	84.81	-0.42	1.17e-02
Fam234a	8.38	2.15	-1.97	3.22e-02
Fam234b	11.18	21.47	0.94	2.76e-02
Fam43b	3.73	20.4	2.45	7.66e-05
Fam71f1	0	5.37	4.97	3.53e-03
Fam72a	401.47	191.09	-1.07	4.58e-30
Fam98a	1365.54	1222.79	-0.16	3.89e-04
Fam98b	171.39	140.64	-0.29	3.35e-02
Fanca	28.88	15.03	-0.94	1.17e-02
Fancd2	105.26	53.68	-0.97	2.34e-07
Fance	12.11	2.15	-2.5	4.29e-03
Fanci	175.12	213.64	0.29	1.54e-02
Farp1	360.48	289.86	-0.31	4.91e-04
Farsb	466.67	402.59	-0.21	6.88e-03
Fasn	3784.59	3034.97	-0.32	4.25e-35
Fastkd1	19.56	9.66	-1.02	2.94e-02
Fau	8166.25	9787.69	0.26	2.54e-63
Fbl	474.12	322.07	-0.56	1.46e-12
Fbln1	2120.97	2014.01	-0.07	4.25e-02
Fbln2	184.43	272.69	0.56	6.75e-08
Fbxl14	258.95	374.67	0.53	1.35e-09
Fbxl15	51.23	26.84	-0.93	6.92e-04
Fbxl20	2611.86	2838.51	0.12	8.69e-05
Fbxl3	266.4	356.42	0.42	2.92e-06
Fbxl5	682.77	781.56	0.19	1.11e-03
Fbxl7	12.11	25.77	1.09	6.07e-03
Fbxo2	325.09	273.76	-0.25	9.31e-03
Fbxo21	456.42	352.13	-0.37	2.43e-06
Fbxo22	503.93	581.87	0.21	2.94e-03
Fbxo28	251.5	214.71	-0.23	3.77e-02
Fbxo30	1255.63	1100.4	-0.19	4.39e-05
Fbxo32	46.57	67.63	0.54	1.45e-02
Fbxo33	116.43	69.78	-0.74	1.59e-05
Fbxo45	520.69	416.54	-0.32	1.33e-05
Fbxw10	0	5.37	4.97	3.53e-03
Fbxw2	1951.44	2113.85	0.12	1.31e-03
Fbxw4	200.27	139.56	-0.52	2.94e-05
Fbxw8	524.42	470.22	-0.16	3.56e-02
Fcf1	183.5	261.95	0.51	1.41e-06
Fcho1	41.92	26.84	-0.64	2.76e-02
Fchsd1	108.98	155.67	0.51	2.65e-04
Fchsd2	1214.64	1494.4	0.3	7.51e-13
Fdft1	247.77	201.83	-0.3	7.17e-03
Fech	139.72	180.36	0.37	4.37e-03
Fem1a	337.19	269.46	-0.32	5.44e-04
Fem1al	5.59	12.88	1.2	4.09e-02
Fem1b	2095.82	1812.18	-0.21	2.68e-09
Fen1	736.8	575.43	-0.36	6.13e-09
Fer1l6	1.86	11.81	2.66	2.53e-03
Fes	165.8	111.65	-0.57	3.90e-05
Fez1	83.83	147.08	0.81	5.85e-08
Fezf2	0	9.66	5.82	4.31e-04
Fgd1	2962.09	2581.92	-0.2	1.48e-11
Fgf12	83.83	146	0.8	9.41e-08
Fgf9	13.97	24.69	0.82	3.52e-02
Fgfrl1	6.52	0	-5.05	2.67e-03
Fgl2	11.18	4.29	-1.38	4.26e-02
Fhdc1	2.79	8.59	1.62	4.25e-02
Fhit	135.06	178.21	0.4	2.14e-03
Fhod1	88.49	181.43	1.04	7.07e-14
Fibp	495.55	607.64	0.29	1.33e-05
Fignl1	280.37	230.82	-0.28	6.45e-03
Filip1	27.94	8.59	-1.7	1.57e-04
Fis1	272.92	351.06	0.36	6.08e-05
Fitm2	19.56	32.21	0.72	3.11e-02
Fiz1	103.39	71.93	-0.52	3.23e-03
Fjx1	92.22	140.64	0.61	4.80e-05
Fkbp14	0	5.37	4.97	3.53e-03
Fkbp15	533.74	605.49	0.18	7.88e-03
Fkbp3	2678.92	3114.41	0.22	1.78e-14
Fkbp8	478.78	351.06	-0.45	8.02e-09
Fkbp9	654.83	743.98	0.18	2.72e-03
Fktn	200.27	257.66	0.36	6.80e-04
Flii	713.51	646.29	-0.14	2.51e-02
Flnb	699.54	840.6	0.27	3.16e-06
Flnc	3428.76	3592.15	0.07	1.57e-02
Flywch2	132.27	162.11	0.29	3.24e-02
Fmc1	51.23	31.13	-0.72	6.68e-03
Fmr1	3337.48	2929.76	-0.19	9.40e-12
Fn1	244.98	188.95	-0.37	7.39e-04
Fn3krp	10.25	20.4	0.99	2.51e-02
Fnbp1l	1540.66	1439.65	-0.1	2.28e-02
Fnbp4	1101.94	1220.64	0.15	1.91e-03
Fndc3a	1391.62	1490.11	0.1	2.37e-02
Fndc4	1071.2	862.07	-0.31	4.30e-10
Fnip1	2526.16	2738.66	0.12	1.92e-04
Fnip2	218.9	268.39	0.29	4.91e-03
Fntb	318.56	370.38	0.22	1.42e-02
Focad	428.48	484.18	0.18	2.28e-02
Folr1	354.89	400.44	0.17	4.26e-02
Folr2	16.77	6.44	-1.38	1.16e-02
Fosb	14.9	5.37	-1.47	1.33e-02
Fosl2	802.93	581.87	-0.46	3.34e-15
Foxb2	5.59	0	-4.82	4.37e-03
Foxc1	466.67	292.01	-0.68	5.32e-17
Foxd1	2253.24	2522.88	0.16	3.69e-07
Foxj2	437.79	375.75	-0.22	6.84e-03
Foxj3	1046.05	967.28	-0.11	3.14e-02
Foxk1	337.19	289.86	-0.22	2.01e-02
Foxl1	51.23	137.42	1.42	1.88e-16
Foxo4	127.61	81.59	-0.65	6.17e-05
Foxp1	1415.84	1218.5	-0.22	6.38e-07
Foxred1	136	179.29	0.4	2.14e-03
Foxred2	83.83	109.5	0.39	2.26e-02
Frat1	21.42	6.44	-1.73	9.21e-04
Frg1	763.81	962.99	0.33	2.22e-10
Frs2	589.62	491.69	-0.26	1.60e-04
Frs3	13.04	35.43	1.44	5.95e-05
Fry	196.54	144.93	-0.44	4.56e-04
Fscn1	1546.25	1232.45	-0.33	2.25e-15
Fscn3	1.86	8.59	2.2	1.66e-02
Fth1	13545.52	18199.08	0.43	1.48e-295
Fto	539.32	477.74	-0.17	1.72e-02
Ftx	2.79	11.81	2.08	5.60e-03
Fubp1	4636.89	4398.4	-0.08	1.62e-03
Fuca1	324.15	278.05	-0.22	2.10e-02
Fuca2	14.9	2.15	-2.8	1.10e-03
Fundc1	34.46	49.38	0.52	4.69e-02
Fundc2	115.5	148.15	0.36	1.24e-02
Fuom	10.25	2.15	-2.25	1.14e-02
Furin	701.4	593.68	-0.24	1.46e-04
Fus	12747.25	13412.05	0.07	7.71e-08
Fut8	873.72	774.04	-0.17	2.08e-03
Fxr1	11579.17	10686.27	-0.12	1.15e-15
Fyco1	745.18	631.26	-0.24	9.49e-05
Fyn	2227.16	2081.64	-0.1	5.65e-03
Fyttd1	343.71	287.72	-0.26	5.53e-03
Fzd3	1346.91	1485.81	0.14	9.74e-04
Fzd4	810.38	901.79	0.15	5.68e-03
Fzr1	655.76	536.78	-0.29	9.91e-06
G3bp1	1873.2	1710.19	-0.13	5.87e-04
G3bp2	3671.88	3464.4	-0.08	2.04e-03
G6pc3	79.18	47.24	-0.75	4.20e-04
G6pdx	676.25	892.13	0.4	3.41e-13
Gaa	205.86	163.18	-0.34	5.79e-03
Gab3	3.73	20.4	2.45	7.66e-05
Gabarap	2546.65	2397.27	-0.09	8.14e-03
Gabarapl1	252.43	406.88	0.69	7.74e-16
Gabarapl2	2645.39	3045.7	0.2	1.52e-12
Gabbr1	1007.86	1104.7	0.13	8.56e-03
Gabpa	1171.8	950.11	-0.3	2.58e-10
Gabra2	9.31	1.07	-3.12	1.02e-02
Gabra5	5.59	0	-4.82	4.37e-03
Gabrr1	0.93	11.81	3.66	2.21e-03
Gabrr2	15.84	2.15	-2.88	7.17e-04
Gad1	9.31	0	-5.56	7.64e-04
Gad2	57.75	124.53	1.11	9.96e-11
Gadd45gip1	6.52	0	-5.05	2.67e-03
Gak	180.71	144.93	-0.32	1.46e-02
Gal3st3	14.9	5.37	-1.47	1.33e-02
Gale	525.35	592.61	0.17	1.24e-02
Galk1	487.16	596.9	0.29	1.73e-05
Galm	0	5.37	4.97	3.53e-03
Galnt11	260.81	307.04	0.24	1.62e-02
Galnt16	11.18	1.07	-3.38	4.76e-03
Galnt2	967.8	874.96	-0.15	7.08e-03
Galnt5	8.38	0	-5.41	1.12e-03
Galnt7	435.93	385.41	-0.18	3.08e-02
Galt	412.64	351.06	-0.23	5.50e-03
Gamt	4.66	12.88	1.47	1.80e-02
Gan	141.58	212.57	0.59	9.72e-07
Ganab	3874.94	3486.94	-0.15	2.91e-09
Ganc	21.42	46.16	1.11	1.51e-04
Gap43	2010.12	1709.12	-0.23	7.79e-11
Gapdh	24226.75	21741.84	-0.16	1.31e-57
Gapvd1	3623.44	3781.1	0.06	2.40e-02
Garem1	316.7	383.26	0.28	1.51e-03
Gars	14942.73	13944.54	-0.1	4.04e-15
Gas2	106.19	130.97	0.3	4.96e-02
Gas2l3	106.19	139.56	0.39	7.78e-03
Gas5	13.97	4.29	-1.7	8.94e-03
Gas8	251.5	293.08	0.22	2.81e-02
Gata2	770.33	703.19	-0.13	3.21e-02
Gatad1	660.42	585.09	-0.17	7.91e-03
Gatad2a	522.56	427.28	-0.29	8.60e-05
Gatad2b	946.38	848.12	-0.16	3.71e-03
Gatb	112.71	172.84	0.62	4.19e-06
Gbf1	4751.46	4559.43	-0.06	1.37e-02
Gcat	455.49	346.76	-0.39	7.53e-07
Gcc1	95.94	142.78	0.57	1.09e-04
Gclc	1099.14	1292.57	0.23	2.46e-07
Gcn1	3338.41	3058.59	-0.13	6.49e-06
Gdap1	473.19	558.25	0.24	8.00e-04
Gdap2	367.93	309.19	-0.25	4.88e-03
Gdf15	2.79	8.59	1.62	4.25e-02
Gdi1	2299.81	2167.53	-0.09	1.43e-02
Gdi2	538.39	418.69	-0.36	5.89e-07
Gdpd1	220.76	260.88	0.24	2.42e-02
Gdpd3	7.45	1.07	-2.8	2.43e-02
Gemin2	182.57	231.89	0.34	2.29e-03
Gemin7	0.93	21.47	4.53	9.08e-05
Get4	29.81	48.31	0.7	9.24e-03
Gfm2	108.98	140.64	0.37	1.27e-02
Gfpt1	863.48	733.25	-0.24	3.10e-05
Gfpt2	193.75	149.23	-0.38	2.73e-03
Gfra1	150.9	121.31	-0.31	2.83e-02
Gga1	687.43	581.87	-0.24	1.73e-04
Ggnbp2	2093.03	1912.02	-0.13	2.91e-04
Ggt1	0	12.88	6.23	1.34e-04
Ghitm	1265.88	1641.48	0.37	3.58e-21
Gid4	744.25	601.2	-0.31	4.55e-07
Gid8	288.76	240.48	-0.26	9.30e-03
Gigyf1	3559.17	4134.3	0.22	8.10e-19
Gigyf2	3362.63	3581.41	0.09	9.10e-04
Ginm1	38.19	53.68	0.49	4.89e-02
Gins4	330.67	410.1	0.31	2.01e-04
Gipr	11.18	27.91	1.32	9.19e-04
Git1	1773.53	1578.14	-0.17	1.46e-05
Gjc2	2.79	9.66	1.79	2.16e-02
Gjd3	0	8.59	5.65	6.74e-04
Gk5	0	7.51	5.45	1.10e-03
Gkap1	235.66	162.11	-0.54	2.40e-06
Gla	0.93	6.44	2.79	2.74e-02
Glb1	158.35	195.39	0.3	1.45e-02
Glce	831.81	1110.07	0.42	1.70e-17
Gldc	160.21	117.02	-0.45	1.19e-03
Gli1	0	8.59	5.65	6.74e-04
Glipr2	68.93	109.5	0.67	1.08e-04
Glis1	5.59	35.43	2.66	5.10e-08
Glis2	866.27	940.44	0.12	3.20e-02
Glis3	6.52	41.87	2.68	2.38e-09
Glp1r	66.13	88.03	0.41	2.99e-02
Glra4	0	6.44	5.23	1.91e-03
Glrx3	6459.78	7056.54	0.13	9.01e-12
Glrx5	584.97	670.98	0.2	2.25e-03
Glt8d1	211.44	256.58	0.28	9.26e-03
Glud1	3548.92	3696.29	0.06	3.35e-02
Glul	788.96	668.83	-0.24	6.08e-05
Glyctk	90.35	40.8	-1.15	5.35e-08
Glyr1	4743.07	4264.2	-0.15	2.53e-11
Gm10052	727.48	661.32	-0.14	2.94e-02
Gm10060	10.25	40.8	1.99	1.36e-07
Gm10080	4.66	13.96	1.58	9.31e-03
Gm10120	8.38	2.15	-1.97	3.22e-02
Gm10131	19.56	31.13	0.67	4.79e-02
Gm10132	10.25	1.07	-3.25	6.96e-03
Gm10155	2.79	12.88	2.2	2.93e-03
Gm10221	13.97	52.6	1.91	3.24e-09
Gm10226	0	12.88	6.23	1.34e-04
Gm10254	27.01	12.88	-1.07	7.03e-03
Gm10257	1.86	10.74	2.53	4.56e-03
Gm10288	235.66	272.69	0.21	4.48e-02
Gm10335	13.04	24.69	0.92	2.00e-02
Gm10357	22.36	11.81	-0.92	3.11e-02
Gm10359	0.93	6.44	2.79	2.74e-02
Gm10475	0	6.44	5.23	1.91e-03
Gm10499	92.22	166.4	0.85	1.43e-09
Gm10602	86.63	110.58	0.35	3.64e-02
Gm10644	1.86	21.47	3.53	2.21e-05
Gm10658	0	8.59	5.65	6.74e-04
Gm10705	6.52	21.47	1.72	5.88e-04
Gm10736	1291.96	1551.3	0.26	1.17e-10
Gm10800	2.79	12.88	2.2	2.93e-03
Gm10827	0	7.51	5.45	1.10e-03
Gm11127	56.82	85.89	0.6	2.23e-03
Gm11175	12.11	26.84	1.15	3.50e-03
Gm11196	39.12	62.27	0.67	4.00e-03
Gm11224	16.77	6.44	-1.38	1.16e-02
Gm11400	50.3	81.59	0.7	5.78e-04
Gm11405	0	8.59	5.65	6.74e-04
Gm11439	0	7.51	5.45	1.10e-03
Gm11451	108.98	67.63	-0.69	9.55e-05
Gm11533	9.31	0	-5.56	7.64e-04
Gm11539	6.52	13.96	1.1	4.77e-02
Gm11575	28.88	53.68	0.89	5.93e-04
Gm11605	4.66	11.81	1.34	3.41e-02
Gm11652	45.64	69.78	0.61	4.90e-03
Gm11696	20.49	52.6	1.36	1.89e-06
Gm11799	2.79	9.66	1.79	2.16e-02
Gm11847	25.15	11.81	-1.09	8.34e-03
Gm11868	60.55	92.33	0.61	1.19e-03
Gm11878	13.04	33.28	1.35	2.12e-04
Gm12097	16.77	30.06	0.84	1.67e-02
Gm12104	0.93	11.81	3.66	2.21e-03
Gm12117	2.79	10.74	1.94	1.09e-02
Gm12196	11.18	0	-5.82	3.87e-04
Gm12229	59.61	86.96	0.54	4.63e-03
Gm12251	6.52	20.4	1.65	1.12e-03
Gm12258	2.79	10.74	1.94	1.09e-02
Gm12286	0	10.74	5.97	2.84e-04
Gm12345	4.66	0	-4.56	7.75e-03
Gm12346	93.15	63.34	-0.56	3.18e-03
Gm12387	0	7.51	5.45	1.10e-03
Gm12403	40.05	55.83	0.48	4.96e-02
Gm12411	5.59	0	-4.82	4.37e-03
Gm12418	35.4	56.9	0.68	5.14e-03
Gm12435	1.86	17.18	3.2	1.59e-04
Gm12481	51.23	28.99	-0.82	2.29e-03
Gm12592	5.59	12.88	1.2	4.09e-02
Gm12669	176.98	128.83	-0.46	5.61e-04
Gm12696	64.27	33.28	-0.95	1.01e-04
Gm12715	532.8	436.94	-0.29	9.27e-05
Gm12722	0	16.1	6.55	5.07e-05
Gm12844	20.49	5.37	-1.93	6.16e-04
Gm12870	0	8.59	5.65	6.74e-04
Gm12906	5.59	0	-4.82	4.37e-03
Gm12966	27.94	51.53	0.88	8.88e-04
Gm12989	39.12	23.62	-0.73	1.76e-02
Gm12992	1.86	11.81	2.66	2.53e-03
Gm13082	5.59	15.03	1.43	1.17e-02
Gm13127	107.12	147.08	0.46	1.60e-03
Gm13140	1.86	7.51	2.01	3.24e-02
Gm13194	0	12.88	6.23	1.34e-04
Gm13243	6.52	0	-5.05	2.67e-03
Gm13370	9.31	0	-5.56	7.64e-04
Gm13394	804.8	653.8	-0.3	3.08e-07
Gm13408	9.31	1.07	-3.12	1.02e-02
Gm13410	4.66	0	-4.56	7.75e-03
Gm13422	4.66	13.96	1.58	9.31e-03
Gm13436	297.14	338.17	0.19	4.69e-02
Gm13563	3.73	17.18	2.2	5.33e-04
Gm13578	6.52	0	-5.05	2.67e-03
Gm13650	9.31	2.15	-2.12	1.91e-02
Gm13689	6.52	18.25	1.48	4.03e-03
Gm13767	0	5.37	4.97	3.53e-03
Gm13868	21.42	44.02	1.04	4.56e-04
Gm13961	5.59	12.88	1.2	4.09e-02
Gm14026	9.31	3.22	-1.53	4.92e-02
Gm14038	0.93	6.44	2.79	2.74e-02
Gm14044	4.66	0	-4.56	7.75e-03
Gm14048	19.56	39.72	1.02	1.06e-03
Gm14122	48.44	148.15	1.61	1.38e-20
Gm14124	80.11	42.94	-0.9	2.81e-05
Gm14139	9.31	20.4	1.13	1.27e-02
Gm14143	12.11	3.22	-1.91	9.98e-03
Gm14148	8.38	1.07	-2.97	1.56e-02
Gm14150	1358.09	1683.35	0.31	2.45e-15
Gm14267	28.88	107.36	1.89	7.16e-18
Gm14277	9.31	1.07	-3.12	1.02e-02
Gm14296	13.04	3.22	-2.02	5.94e-03
Gm14303	17.7	5.37	-1.72	2.85e-03
Gm14322	35.4	51.53	0.54	3.35e-02
Gm14391	12.11	4.29	-1.5	2.54e-02
Gm14403	56.82	38.65	-0.56	2.37e-02
Gm14409	19.56	1.07	-4.19	3.14e-04
Gm14410	116.43	90.18	-0.37	2.56e-02
Gm14412	229.14	164.26	-0.48	3.25e-05
Gm14681	103.39	133.12	0.36	1.66e-02
Gm14964	18.63	40.8	1.13	3.11e-04
Gm15265	310.18	260.88	-0.25	1.06e-02
Gm15361	12.11	47.24	1.96	1.49e-08
Gm15421	18.63	8.59	-1.12	2.23e-02
Gm15446	20.49	39.72	0.95	1.96e-03
Gm15459	4412.4	3713.46	-0.25	8.07e-26
Gm15460	8.38	1.07	-2.97	1.56e-02
Gm15519	10.25	0	-5.7	5.40e-04
Gm15528	13.97	27.91	1	7.72e-03
Gm15530	9.31	1.07	-3.12	1.02e-02
Gm15564	580.31	420.84	-0.46	3.87e-11
Gm15565	0	5.37	4.97	3.53e-03
Gm15635	4.66	0	-4.56	7.75e-03
Gm15697	2.79	9.66	1.79	2.16e-02
Gm15710	11.18	4.29	-1.38	4.26e-02
Gm15772	185.36	261.95	0.5	2.70e-06
Gm15784	4.66	0	-4.56	7.75e-03
Gm15853	6.52	15.03	1.2	2.63e-02
Gm15918	2.79	10.74	1.94	1.09e-02
Gm15946	39.12	18.25	-1.1	7.91e-04
Gm15978	13.04	0	-6.05	2.10e-04
Gm16386	12.11	4.29	-1.5	2.54e-02
Gm16439	16.77	32.21	0.94	6.14e-03
Gm16546	10.25	31.13	1.6	5.77e-05
Gm16580	482.5	396.15	-0.28	2.29e-04
Gm16794	3.73	20.4	2.45	7.66e-05
Gm17066	6.52	1.07	-2.6	3.86e-02
Gm17068	100.6	150.3	0.58	5.90e-05
Gm17082	40.05	79.44	0.99	3.74e-06
Gm17809	56.82	33.28	-0.77	2.28e-03
Gm17816	0	5.37	4.97	3.53e-03
Gm17823	0	9.66	5.82	4.31e-04
Gm17909	1.86	10.74	2.53	4.56e-03
Gm18194	2.79	18.25	2.71	1.32e-04
Gm18588	25.15	11.81	-1.09	8.34e-03
Gm18943	19.56	7.51	-1.38	6.09e-03
Gm19196	45.64	74.08	0.7	1.06e-03
Gm19353	2.79	22.54	3.01	1.28e-05
Gm19457	0	6.44	5.23	1.91e-03
Gm19810	0.93	15.03	4.01	6.74e-04
Gm19815	5.59	0	-4.82	4.37e-03
Gm20162	0	8.59	5.65	6.74e-04
Gm20305	2.79	11.81	2.08	5.60e-03
Gm20628	100.6	70.86	-0.51	4.91e-03
Gm20652	0	11.81	6.11	1.93e-04
Gm20939	7.45	21.47	1.53	1.43e-03
Gm21009	0.93	6.44	2.79	2.74e-02
Gm2106	8.38	23.62	1.49	9.38e-04
Gm21092	336.26	464.85	0.47	2.12e-09
Gm21769	1.86	7.51	2.01	3.24e-02
Gm21992	5.59	16.1	1.53	6.11e-03
Gm22009	3392.43	3620.06	0.09	5.78e-04
Gm22131	108.98	174.99	0.68	3.55e-07
Gm22192	111.78	180.36	0.69	1.75e-07
Gm22258	11.18	0	-5.82	3.87e-04
Gm2296	40.05	62.27	0.64	6.07e-03
Gm22996	0	6.44	5.23	1.91e-03
Gm23136	39.12	61.19	0.65	5.91e-03
Gm23301	19.56	48.31	1.3	1.00e-05
Gm23711	44.71	82.66	0.89	1.66e-05
Gm2423	48.44	5.37	-3.17	5.38e-10
Gm24872	5.59	0	-4.82	4.37e-03
Gm24966	12.11	22.54	0.9	3.03e-02
Gm25474	0	8.59	5.65	6.74e-04
Gm25523	7.45	0	-5.24	1.71e-03
Gm26493	23.29	47.24	1.02	3.35e-04
Gm26504	105.26	60.12	-0.81	9.67e-06
Gm26555	0	6.44	5.23	1.91e-03
Gm2693	7.45	18.25	1.29	9.20e-03
Gm27019	7.45	1.07	-2.8	2.43e-02
Gm28192	62.41	115.95	0.89	2.03e-07
Gm28321	13.04	2.15	-2.6	2.70e-03
Gm29397	0	6.44	5.23	1.91e-03
Gm2962	13.04	4.29	-1.6	1.51e-02
Gm29666	85.7	157.81	0.88	1.38e-09
Gm30015	0	6.44	5.23	1.91e-03
Gm31166	8.38	0	-5.41	1.12e-03
Gm3150	21.42	10.74	-1	2.45e-02
Gm31544	5.59	0	-4.82	4.37e-03
Gm32219	6.52	0	-5.05	2.67e-03
Gm3226	835.53	755.79	-0.14	1.34e-02
Gm32885	0	8.59	5.65	6.74e-04
Gm3379	2.79	15.03	2.43	8.22e-04
Gm34432	4.66	0	-4.56	7.75e-03
Gm3604	7.45	16.1	1.11	3.04e-02
Gm36298	7.45	1.07	-2.8	2.43e-02
Gm36445	0.93	10.74	3.53	3.45e-03
Gm3650	20.49	42.94	1.07	4.07e-04
Gm36527	0	5.37	4.97	3.53e-03
Gm36858	172.32	298.45	0.79	8.62e-15
Gm3695	75.45	30.06	-1.33	3.82e-08
Gm37105	0.93	6.44	2.79	2.74e-02
Gm37116	15.84	35.43	1.16	6.39e-04
Gm37137	0.93	6.44	2.79	2.74e-02
Gm37264	0	6.44	5.23	1.91e-03
Gm37297	0	5.37	4.97	3.53e-03
Gm37305	0.93	6.44	2.79	2.74e-02
Gm37333	0.93	7.51	3.01	1.55e-02
Gm37339	9.31	1.07	-3.12	1.02e-02
Gm37472	4.66	0	-4.56	7.75e-03
Gm37621	4.66	13.96	1.58	9.31e-03
Gm37738	0	5.37	4.97	3.53e-03
Gm37773	13.04	5.37	-1.28	3.67e-02
Gm37802	25.15	13.96	-0.85	3.20e-02
Gm37818	0.93	10.74	3.53	3.45e-03
Gm37928	6.52	13.96	1.1	4.77e-02
Gm37964	2.79	9.66	1.79	2.16e-02
Gm38042	1.86	7.51	2.01	3.24e-02
Gm38055	0.93	6.44	2.79	2.74e-02
Gm38169	0	7.51	5.45	1.10e-03
Gm38247	0	6.44	5.23	1.91e-03
Gm38393	10.25	3.22	-1.67	2.87e-02
Gm3946	0	6.44	5.23	1.91e-03
Gm40190	3.73	18.25	2.29	2.79e-04
Gm4130	13.97	2.15	-2.7	1.73e-03
Gm4149	17.7	32.21	0.86	1.10e-02
Gm41664	5.59	0	-4.82	4.37e-03
Gm4202	170.46	100.92	-0.76	6.42e-08
Gm4204	2124.7	2301.72	0.12	7.61e-04
Gm42067	0	6.44	5.23	1.91e-03
Gm42664	0.93	9.66	3.37	5.45e-03
Gm42727	5.59	0	-4.82	4.37e-03
Gm42814	11.18	26.84	1.26	1.69e-03
Gm42856	5.59	0	-4.82	4.37e-03
Gm42858	4.66	0	-4.56	7.75e-03
Gm42873	0	6.44	5.23	1.91e-03
Gm4294	1.86	12.88	2.79	1.41e-03
Gm42971	4.66	0	-4.56	7.75e-03
Gm43097	0.93	9.66	3.37	5.45e-03
Gm43259	4.66	0	-4.56	7.75e-03
Gm43279	12.11	2.15	-2.5	4.29e-03
Gm43417	7.45	1.07	-2.8	2.43e-02
Gm4353	49.37	25.77	-0.94	8.28e-04
Gm43747	4.66	0	-4.56	7.75e-03
Gm43759	4.66	0	-4.56	7.75e-03
Gm43773	5.59	0	-4.82	4.37e-03
Gm43857	3.73	13.96	1.91	3.73e-03
Gm44010	5.59	0	-4.82	4.37e-03
Gm44369	6.52	0	-5.05	2.67e-03
[truncated: 3,797 more rows]
