# Supplementary material for: α-Cyclodextrin/Moringin Induces an Antioxidant Transcriptional Response Activating Nrf2 in Differentiated NSC-34 Motor Neurons
Source: Antioxidants (Basel). 2024 Jul 6;13(7):813. doi: 10.3390/antiox13070813 (PMC11274022; doi:10.3390/antiox13070813)
Supplement: Supplementary file 1 [file antioxidants-13-00813-s001.zip › Table S3.tsv]

Gene	Control	no_Control	Fold_Change	q-Value
0610009B22Rik	209.07	278.13	0.41	5.64e-05
0610010K14Rik	0.98	6.11	2.64	3.65e-02
0610040B10Rik	5.89	0	-4.97	3.05e-03
1600029O15Rik	25.52	39.73	0.64	3.05e-02
1700013F07Rik	6.87	23.43	1.77	2.74e-04
1700052K11Rik	5.89	0	-4.97	3.05e-03
1700066M21Rik	114.84	88.64	-0.37	2.31e-02
1700110K17Rik	0	6.11	5.08	2.46e-03
1700123O20Rik	261.09	350.47	0.42	2.54e-06
1810013L24Rik	3932.1	4343.12	0.14	2.03e-09
1810030O07Rik	31.41	69.28	1.14	1.40e-06
1810058I24Rik	157.05	226.17	0.53	4.60e-06
2010001A14Rik	0.98	7.13	2.86	2.11e-02
2010204K13Rik	13.74	5.09	-1.43	1.77e-02
2210016F16Rik	17.67	7.13	-1.31	1.07e-02
2300009A05Rik	57.91	85.58	0.56	3.71e-03
2310022B05Rik	81.47	39.73	-1.04	1.32e-06
2310061I04Rik	205.14	305.64	0.58	4.57e-09
2410002F23Rik	0.98	8.15	3.05	1.26e-02
2410004B18Rik	2.94	17.32	2.56	2.93e-04
2610005L07Rik	1170.99	1259.23	0.1	2.65e-02
2610044O15Rik8	11.78	4.08	-1.53	2.24e-02
2610203C22Rik	4.91	12.23	1.32	3.42e-02
2610318N02Rik	21.59	11.21	-0.95	2.78e-02
2700078F05Rik	7.85	1.02	-2.95	1.64e-02
2810021J22Rik	2.94	15.28	2.38	9.32e-04
2810457G06Rik	46.13	16.3	-1.5	2.74e-06
2900026A02Rik	0	5.09	4.82	4.49e-03
3110067C02Rik	21.59	8.15	-1.41	2.86e-03
4833420G17Rik	211.03	163.01	-0.37	1.72e-03
4930520O04Rik	7.85	2.04	-1.95	3.51e-02
4931406C07Rik	31.41	46.86	0.58	3.15e-02
4931440P22Rik	4.91	0	-4.71	5.50e-03
4933404O12Rik	1.96	13.24	2.75	1.44e-03
5031434C07Rik	12.76	0	-6.09	1.71e-04
5031439G07Rik	249.31	200.7	-0.31	3.95e-03
5330406M23Rik	9.82	0	-5.71	4.87e-04
5430405H02Rik	0	9.17	5.67	5.65e-04
5730409E04Rik	7.85	1.02	-2.95	1.64e-02
5730455P16Rik	82.45	112.07	0.44	7.74e-03
6030443J06Rik	0	5.09	4.82	4.49e-03
6430548M08Rik	175.7	125.31	-0.49	2.17e-04
6720489N17Rik	9.82	1.02	-3.27	6.54e-03
6820431F20Rik	1229.89	1133.92	-0.12	1.38e-02
7SK	499.61	441.14	-0.18	1.78e-02
8030462N17Rik	706.72	807.9	0.19	9.48e-04
9130213A22Rik	3.93	24.45	2.64	1.09e-05
9130401M01Rik	1.96	10.19	2.38	7.50e-03
9230112E08Rik	0.98	14.26	3.86	1.02e-03
9330159F19Rik	106.99	65.2	-0.71	4.91e-05
9430034N14Rik	0	6.11	5.08	2.46e-03
9530052E02Rik	0	5.09	4.82	4.49e-03
9530059O14Rik	29.45	10.19	-1.53	1.93e-04
9530068E07Rik	13.74	26.49	0.95	1.34e-02
9530085L11Rik	4.91	0	-4.71	5.50e-03
9930021J03Rik	1080.69	1249.04	0.21	5.64e-06
A230006K03Rik	0	31.58	7.45	2.25e-06
A230056P14Rik	22.58	0	-6.91	1.37e-05
A430057M04Rik	5.89	0	-4.97	3.05e-03
A630089N07Rik	21.59	35.66	0.72	2.20e-02
A730011C13Rik	47.11	78.45	0.74	3.95e-04
A730017L22Rik	59.87	37.7	-0.67	5.12e-03
AI837181	122.69	65.2	-0.91	5.88e-08
AU022252	40.24	26.49	-0.6	3.97e-02
AU040320	527.09	722.33	0.45	1.27e-13
AU041133	23.56	45.85	0.96	8.05e-04
AW209491	46.13	72.33	0.65	2.47e-03
Aak1	1731.46	1610.71	-0.1	8.73e-03
Aamp	907.94	755.95	-0.26	1.15e-06
Aar2	91.28	135.5	0.57	1.77e-04
Aars	10234.65	10641.31	0.06	3.17e-04
Aars2	70.67	45.85	-0.62	4.08e-03
Abat	577.15	643.88	0.16	1.74e-02
Abca1	431.88	658.14	0.61	1.75e-20
Abca2	2316.46	2522.53	0.12	1.42e-04
Abca7	603.65	452.34	-0.42	7.29e-10
Abcb10	111.9	77.43	-0.53	1.62e-03
Abcb1a	222.81	275.07	0.3	3.08e-03
Abcb1b	164.9	226.17	0.46	6.84e-05
Abcb9	91.28	57.05	-0.68	3.82e-04
Abcc10	106.01	159.95	0.59	2.03e-05
Abcc5	1753.05	1987.67	0.18	4.87e-07
Abcc8	8.83	0	-5.56	7.34e-04
Abcd2	4.91	20.38	2.05	2.67e-04
Abcd4	77.54	156.89	1.02	9.42e-12
Abce1	6622.53	6186.12	-0.1	4.25e-07
Abcf1	1443.86	1157.35	-0.32	4.63e-14
Abcf2	3187.1	3445.56	0.11	4.15e-05
Abcf3	760.7	693.8	-0.13	3.02e-02
Abcg1	14.72	31.58	1.1	2.14e-03
Abcg2	5.89	15.28	1.38	1.37e-02
Abhd10	43.19	61.13	0.5	3.04e-02
Abhd11	6.87	15.28	1.15	3.08e-02
Abhd12	130.55	173.2	0.41	1.99e-03
Abhd16a	687.09	841.52	0.29	2.13e-07
Abhd17b	514.33	457.44	-0.17	2.36e-02
Abhd17c	466.24	359.63	-0.37	1.36e-06
Abhd18	139.38	95.77	-0.54	3.04e-04
Abhd2	1016.89	1136.97	0.16	1.01e-03
Abhd3	3.93	10.19	1.38	4.76e-02
Abhd5	1625.45	1519.02	-0.1	1.82e-02
Abi2	929.53	1013.7	0.13	1.74e-02
Abitram	9.82	20.38	1.05	1.89e-02
Abl1	1432.08	1260.25	-0.18	1.83e-05
Abl2	2102.49	1809.38	-0.22	4.83e-10
Ablim1	681.2	344.35	-0.98	6.22e-46
Abr	2809.2	2424.73	-0.21	1.08e-12
Abraxas2	1050.26	823.19	-0.35	2.43e-12
Acaa1a	294.47	253.68	-0.22	3.15e-02
Acaa1b	13.74	25.47	0.89	2.16e-02
Acaca	4073.44	3914.21	-0.06	2.73e-02
Acad8	143.31	177.27	0.31	1.84e-02
Acad9	18.65	6.11	-1.61	2.59e-03
Acadm	6.87	17.32	1.33	9.83e-03
Acads	129.56	79.47	-0.71	8.62e-06
Acan	4.91	0	-4.71	5.50e-03
Acat1	1606.8	1476.23	-0.12	2.99e-03
Acbd4	371.03	267.94	-0.47	9.38e-08
Ache	78.52	111.05	0.5	2.94e-03
Acly	13611.19	11415.59	-0.25	5.04e-83
Aco1	121.71	86.6	-0.49	2.23e-03
Aco2	11245.64	10357.06	-0.12	3.07e-16
Acot11	10.8	3.06	-1.82	1.57e-02
Acot2	82.45	148.74	0.85	1.21e-08
Acot7	3472.73	3650.34	0.07	8.17e-03
Acot8	14.72	35.66	1.28	2.40e-04
Acox1	83.43	159.95	0.94	1.14e-10
Acp2	117.79	172.18	0.55	4.00e-05
Acsl3	762.67	592.94	-0.36	1.06e-09
Acsl4	4278.59	5271.24	0.3	1.00e-44
Acsl5	445.62	644.9	0.53	4.41e-16
Acsl6	679.23	597.01	-0.19	3.72e-03
Acss2	672.36	567.47	-0.24	1.34e-04
Acta1	13.74	49.92	1.86	1.85e-08
Actb	326591.9	339024.21	0.05	3.84e-100
Actb-ps1	6.87	1.02	-2.75	2.69e-02
Actg1	33565.16	32053.31	-0.07	1.61e-15
Actl6a	568.32	497.17	-0.19	6.11e-03
Actn1	5758.77	4402.21	-0.39	9.46e-78
Actn2	154.1	264.89	0.78	6.16e-13
Actn3	0.98	6.11	2.64	3.65e-02
Actr10	960.94	1075.85	0.16	1.23e-03
Actr2	4752.68	5128.61	0.11	7.17e-07
Actr3	3434.45	3120.57	-0.14	3.68e-07
Actr6	124.66	202.74	0.7	1.50e-08
Actr8	188.46	156.89	-0.26	3.65e-02
Acvr2b	4257.97	3600.42	-0.24	4.67e-24
Adam10	4217.73	4412.4	0.07	8.47e-03
Adam11	47.11	24.45	-0.95	8.50e-04
Adam12	56.93	203.76	1.84	6.63e-32
Adam15	326.86	382.05	0.23	9.30e-03
Adam22	883.4	1080.94	0.29	3.58e-09
Adam23	144.29	173.2	0.26	4.62e-02
Adam33	1.96	10.19	2.38	7.50e-03
Adamts10	119.75	93.73	-0.35	2.79e-02
Adamts17	39.26	19.36	-1.02	1.28e-03
Adamts5	21.59	5.09	-2.08	1.84e-04
Adap1	112.88	80.48	-0.49	3.45e-03
Adat1	106.01	169.12	0.67	7.35e-07
Adck5	49.08	67.24	0.45	3.83e-02
Adcy6	2402.84	1771.68	-0.44	4.95e-41
Add3	547.71	375.94	-0.54	4.21e-14
Adgrd1	0.98	21.39	4.45	1.08e-04
Adgrg1	37.3	61.13	0.71	2.58e-03
Adgrg3	4.91	0	-4.71	5.50e-03
Adgrl1	8047.75	7507.5	-0.1	1.02e-08
Adgrl2	657.64	790.58	0.27	5.48e-06
Adipor1	1045.35	968.87	-0.11	3.55e-02
Adk	1092.47	728.44	-0.58	3.20e-31
Adm2	3.93	19.36	2.3	2.00e-04
Adora2a	378.88	320.92	-0.24	5.86e-03
Adpgk	765.61	685.65	-0.16	8.43e-03
Adra2a	156.07	79.47	-0.97	7.14e-11
Adra2b	62.82	38.71	-0.7	2.82e-03
Adrm1	1443.86	1696.29	0.23	2.33e-09
Adsl	454.46	551.17	0.28	8.80e-05
Adssl1	80.49	60.11	-0.42	3.48e-02
Aebp2	1971.94	1631.09	-0.27	2.26e-14
Afap1	118.77	67.24	-0.82	1.15e-06
Afdn	2809.2	2522.53	-0.16	2.57e-07
Aff4	4539.68	4014.05	-0.18	2.00e-14
Afg1l	122.69	62.15	-0.98	8.22e-09
Afg3l2	140.36	206.82	0.56	3.69e-06
Agap1	2108.37	2467.52	0.23	1.06e-12
Agap2	82.45	47.88	-0.78	1.27e-04
Agap3	3461.93	2731.39	-0.34	3.09e-37
Agbl5	479.98	368.8	-0.38	6.31e-07
Agfg1	4078.35	3241.8	-0.33	2.86e-41
Agfg2	427.96	362.69	-0.24	3.43e-03
Aggf1	26.5	40.75	0.62	3.28e-02
Agl	169.81	235.34	0.47	2.69e-05
Ago1	1706.92	1498.65	-0.19	1.57e-06
Ago2	3650.39	3476.13	-0.07	9.65e-03
Agps	1014.93	1202.18	0.24	1.71e-07
Agrn	666.47	854.77	0.36	1.29e-10
Agtr1a	28.47	7.13	-2	2.08e-05
Ahcy	1253.44	1110.49	-0.17	1.64e-04
Ahcyl2	1986.66	1443.63	-0.46	5.49e-37
Ahdc1	351.4	456.42	0.38	1.41e-06
Ahnak	12828.89	15026.2	0.23	5.34e-75
Ahnak2	12.76	38.71	1.6	7.01e-06
Aif1l	35.34	66.22	0.91	1.01e-04
Aifm1	703.77	623.5	-0.17	5.52e-03
Ak2	2586.39	2853.64	0.14	2.25e-06
Ak4	47.11	30.56	-0.62	2.08e-02
Ak6	262.07	195.61	-0.42	6.78e-05
Akap10	525.13	604.15	0.2	2.97e-03
Akap8l	2927.97	2691.65	-0.12	4.77e-05
Akirin1	319.99	264.89	-0.27	4.15e-03
Akr1a1	991.37	1215.42	0.29	2.18e-10
Akr1b3	523.17	431.97	-0.28	1.58e-04
Akr1b7	0	7.13	5.3	1.44e-03
Akr1b8	14.72	38.71	1.39	4.23e-05
Akr7a5	1198.48	979.06	-0.29	4.39e-10
Akt1	3577.76	3393.6	-0.08	5.49e-03
Akt2-ps	4.91	0	-4.71	5.50e-03
Akt3	7446.06	6741.36	-0.14	1.41e-15
Alcam	62.82	42.79	-0.55	1.59e-02
Aldh16a1	13.74	4.08	-1.75	6.98e-03
Aldh1l2	861.8	1272.47	0.56	3.94e-34
Aldh6a1	158.03	126.33	-0.32	1.97e-02
Aldoa	15054.07	12013.62	-0.33	9.30e-147
Aldoc	410.29	340.28	-0.27	1.21e-03
Alg10b	325.88	269.98	-0.27	3.96e-03
Alg13	481.94	368.8	-0.39	3.99e-07
Alg3	312.13	417.71	0.42	3.04e-07
Alg8	626.23	547.09	-0.19	3.58e-03
Alg9	356.3	400.39	0.17	4.90e-02
Alk	17.67	36.68	1.05	1.33e-03
Alkbh1	9.82	19.36	0.98	3.15e-02
Alkbh5	2571.67	1953.03	-0.4	1.69e-36
Alkbh7	0	7.13	5.3	1.44e-03
Alpl	131.53	219.04	0.74	7.27e-10
Amd-ps3	2.94	21.39	2.86	3.28e-05
Amd-ps4	9.82	2.04	-2.27	1.10e-02
Amd-ps7	0	5.09	4.82	4.49e-03
Amd1	5196.34	4877.99	-0.09	4.24e-05
Amdhd1	0.98	8.15	3.05	1.26e-02
Amdhd2	89.32	116.14	0.38	2.02e-02
Amfr	973.7	1327.49	0.45	9.22e-24
Amigo1	195.33	118.18	-0.72	1.29e-08
Amigo3	8.83	1.02	-3.12	1.02e-02
Amotl1	213	306.66	0.53	6.91e-08
Amotl2	5.89	13.24	1.17	4.34e-02
Ampd3	932.47	817.07	-0.19	4.33e-04
Amy1	47.11	21.39	-1.14	1.04e-04
Anapc1	4945.06	4593.74	-0.11	2.73e-06
Anapc10	247.35	296.47	0.26	8.15e-03
Anapc11	72.63	97.8	0.43	1.65e-02
Anapc15-ps	4.91	0	-4.71	5.50e-03
Anapc4	1518.46	1336.66	-0.18	1.02e-05
Anapc5	4618.2	3741.01	-0.3	8.46e-40
Angel1	112.88	83.54	-0.43	8.92e-03
Ank3	1098.36	877.18	-0.32	3.43e-11
Ankdd1a	0.98	7.13	2.86	2.11e-02
Ankfy1	277.78	339.26	0.29	1.73e-03
Ankle1	2.94	15.28	2.38	9.32e-04
Ankrd11	3452.12	3693.13	0.1	2.61e-04
Ankrd12	458.38	540.98	0.24	8.99e-04
Ankrd13b	660.58	769.19	0.22	2.35e-04
Ankrd17	33586.76	31862.79	-0.08	5.10e-20
Ankrd27	163.92	114.1	-0.52	1.39e-04
Ankrd33b	4.91	0	-4.71	5.50e-03
Ankrd34a	6.87	0	-5.2	1.82e-03
Ankrd35	4.91	0	-4.71	5.50e-03
Ankrd39	43.19	86.6	1	9.34e-07
Ankrd40	204.16	259.79	0.35	1.05e-03
Ankrd42	5.89	0	-4.97	3.05e-03
Ankrd46	106.01	132.44	0.32	3.48e-02
Ankrd54	304.28	224.13	-0.44	6.39e-06
Ankrd55	0	7.13	5.3	1.44e-03
Anks1	612.49	448.27	-0.45	2.03e-11
Anks6	15.7	5.09	-1.62	5.59e-03
Ankzf1	136.44	81.5	-0.74	1.59e-06
Ano6	736.16	621.46	-0.24	6.20e-05
Ano8	235.57	279.15	0.24	1.67e-02
Anp32a	2715.96	2556.16	-0.09	5.54e-03
Anp32b	3440.34	3923.38	0.19	3.40e-14
Anp32e	2358.67	2072.23	-0.19	1.33e-08
Antkmt	4.91	0	-4.71	5.50e-03
Antxr1	27.48	52.98	0.95	3.42e-04
Anxa5	532	723.34	0.44	4.61e-13
Anxa9	0	5.09	4.82	4.49e-03
Aoc2	98.16	156.89	0.68	1.83e-06
Aopep	71.65	45.85	-0.64	2.91e-03
Ap1ar	43.19	61.13	0.5	3.04e-02
Ap1g1	5288.6	4525.48	-0.22	6.56e-26
Ap1s2	789.17	511.43	-0.63	1.73e-25
Ap2a1	2722.83	2503.18	-0.12	9.40e-05
Ap2b1	5260.14	4857.61	-0.11	1.43e-07
Ap3d1	2090.71	1850.13	-0.18	5.17e-07
Ap3m1-ps	10.8	1.02	-3.41	4.37e-03
Ap3s1	825.49	673.42	-0.29	2.67e-07
Ap3s1-ps2	1.96	29.55	3.91	1.23e-06
Ap3s2	940.33	1045.28	0.15	2.92e-03
Ap4s1	43.19	60.11	0.48	4.09e-02
Ap5b1	10.8	3.06	-1.82	1.57e-02
Apbb1	1781.52	1359.07	-0.39	1.03e-24
Apbb2	2342.97	2217.92	-0.08	2.14e-02
Apbb3	50.06	68.26	0.45	3.97e-02
Apc	3947.8	3459.83	-0.19	2.33e-14
Aph1a	1820.78	1701.39	-0.1	1.19e-02
Aph1b	73.62	55.01	-0.42	4.49e-02
Api5	811.74	737.61	-0.14	1.92e-02
Aplf	0	5.09	4.82	4.49e-03
Aplp1	848.06	988.23	0.22	2.32e-05
Aplp2	5140.39	5524.92	0.1	1.10e-06
Apmap	36.32	51.96	0.52	4.10e-02
Apoo	245.39	196.63	-0.32	3.50e-03
Apoo-ps	4.91	0	-4.71	5.50e-03
App	5649.82	6806.57	0.27	1.44e-46
Appbp2	796.04	643.88	-0.31	1.44e-07
Aqp1	0	5.09	4.82	4.49e-03
Aqp11	0.98	6.11	2.64	3.65e-02
Aqr	610.53	700.93	0.2	1.55e-03
Araf	759.72	880.24	0.21	1.32e-04
Arap1	765.61	911.82	0.25	3.28e-06
Arcn1	7068.16	7360.79	0.06	2.05e-03
Arf6	1692.2	1447.71	-0.23	8.22e-09
Arfgef1	5981.58	5369.05	-0.16	9.38e-15
Arfgef2	1233.81	1076.87	-0.2	2.45e-05
Arfgef3	4018.48	3381.38	-0.25	5.58e-24
Arfip2	1578.34	1452.8	-0.12	4.06e-03
Arfrp1	996.28	1160.41	0.22	4.13e-06
Arglu1	2160.4	2279.04	0.08	2.73e-02
Arhgap10	635.06	528.75	-0.26	6.11e-05
Arhgap11a	319	226.17	-0.5	2.08e-07
Arhgap12	470.16	535.89	0.19	9.32e-03
Arhgap19	588.93	451.33	-0.38	1.98e-08
Arhgap26	3680.82	3194.94	-0.2	2.80e-15
Arhgap27	22.58	43.81	0.96	1.12e-03
Arhgap28	2.94	9.17	1.64	3.54e-02
Arhgap31	92.27	159.95	0.79	2.51e-08
Arhgap32	155.09	113.09	-0.46	1.21e-03
Arhgap33	411.27	540.98	0.4	3.04e-08
Arhgap35	985.48	849.67	-0.21	4.37e-05
Arhgap39	150.18	191.53	0.35	4.85e-03
Arhgap4	118.77	62.15	-0.93	5.35e-08
Arhgap5	2423.45	1937.75	-0.32	1.31e-23
Arhgef10l	813.71	890.43	0.13	2.09e-02
Arhgef11	1218.11	1116.6	-0.13	8.35e-03
Arhgef12	1341.78	1147.16	-0.23	3.15e-07
Arhgef19	2.94	12.23	2.05	5.47e-03
Arhgef2	2342.97	2796.59	0.26	1.01e-17
Arhgef25	762.67	623.5	-0.29	1.07e-06
Arhgef28	213	115.12	-0.89	1.10e-12
Arhgef40	261.09	495.13	0.92	9.61e-31
Arhgef6	0	6.11	5.08	2.46e-03
Arhgef7	220.85	140.59	-0.65	3.53e-08
Arid1a	28841.93	26235.99	-0.14	2.29e-53
Arid1b	1791.33	1664.71	-0.11	6.76e-03
Arid2	7138.83	5437.31	-0.39	9.81e-99
Arid3b	104.04	69.28	-0.59	8.76e-04
Arid4a	721.44	659.16	-0.13	3.89e-02
Arih1	8106.64	7387.28	-0.13	6.63e-15
Arih2	1447.79	1352.96	-0.1	2.64e-02
Arl1	1375.15	1769.65	0.36	1.04e-21
Arl13b	92.27	135.5	0.55	2.60e-04
Arl4a	223.79	157.91	-0.5	1.39e-05
Arl5b	205.14	160.97	-0.35	3.69e-03
Arl6ip1	3305.87	3105.29	-0.09	1.50e-03
Arl9	11.78	1.02	-3.53	2.96e-03
Armc5	154.1	92.71	-0.73	4.15e-07
Armc8	2816.07	2390.09	-0.24	1.73e-15
Arnt2	93.25	66.22	-0.49	7.50e-03
Arntl2	13.74	4.08	-1.75	6.98e-03
Arpc1a	926.59	1021.85	0.14	6.59e-03
Arpc1b	783.28	967.85	0.31	5.34e-09
Arpc2	7924.07	7098.96	-0.16	5.85e-20
Arpc4	1181.79	1089.09	-0.12	1.54e-02
Arpc5l	416.18	522.64	0.33	6.27e-06
Arpp19	449.55	520.6	0.21	4.02e-03
Arpp21	1.96	18.34	3.22	1.17e-04
Arsb	11.78	22.41	0.93	2.62e-02
Arvcf	761.68	590.9	-0.37	7.82e-10
Arxes2	16.69	29.55	0.82	2.00e-02
Asah1	66.75	115.12	0.79	3.66e-06
Asap1	3888.91	4712.94	0.28	2.37e-34
Asap2	251.28	300.54	0.26	8.45e-03
Asap3	45.15	65.2	0.53	1.80e-02
Asb13	1.96	9.17	2.22	1.38e-02
Ascc2	1767.78	2154.75	0.29	6.31e-17
Asf1b	504.52	614.33	0.28	2.16e-05
Ash2l	1055.17	945.44	-0.16	1.91e-03
Asic1	589.91	522.64	-0.17	1.17e-02
Asic4	212.02	303.6	0.52	1.23e-07
Asl	1508.65	985.17	-0.61	8.65e-47
Aspg	11.78	22.41	0.93	2.62e-02
Asph	344.52	427.89	0.31	1.17e-04
Aspm	401.45	330.09	-0.28	8.16e-04
Aspscr1	407.34	352.5	-0.21	1.31e-02
Ass1	41.23	126.33	1.62	1.90e-17
Astn1	2926.01	2739.54	-0.1	1.70e-03
Astn2	1098.36	1345.83	0.29	2.29e-11
Asxl2	741.07	837.45	0.18	2.15e-03
Asz1	49.08	68.26	0.48	2.88e-02
Atad1	1792.31	1992.76	0.15	2.49e-05
Atad2	1992.55	2130.3	0.1	6.95e-03
Atad3a	396.55	458.46	0.21	7.79e-03
Atad5	143.31	114.1	-0.33	2.44e-02
Atf1	18.65	37.7	1.02	1.57e-03
Atf2	2888.71	2300.44	-0.33	5.81e-29
Atf3	195.33	228.21	0.22	4.99e-02
Atf4	4972.54	5834.64	0.23	5.08e-30
Atf5	240.48	296.47	0.3	2.26e-03
Atf6	877.51	1069.73	0.29	8.40e-09
Atf6b	312.13	268.96	-0.21	2.67e-02
Atf7ip	764.63	836.43	0.13	2.61e-02
Atg13	440.72	286.28	-0.62	2.08e-14
Atg14	16.69	35.66	1.1	1.10e-03
Atg16l1	951.12	873.11	-0.12	2.34e-02
Atg2a	271.89	221.08	-0.3	4.00e-03
Atg2b	493.72	410.57	-0.27	4.26e-04
Atg3	1407.55	1575.06	0.16	7.84e-05
Atg4a	501.57	591.92	0.24	4.89e-04
Atg4a-ps	19.63	10.19	-0.95	3.65e-02
Atg4b	361.21	286.28	-0.34	1.66e-04
Atg4c	58.89	34.64	-0.77	1.73e-03
Atg7	82.45	123.27	0.58	2.89e-04
Atg9a	911.86	746.78	-0.29	1.02e-07
Atl1	251.28	194.59	-0.37	6.56e-04
Atl2	1968.99	1716.67	-0.2	4.37e-08
Atmin	158.03	128.37	-0.3	3.06e-02
Atp10d	163.92	196.63	0.26	3.34e-02
Atp11b	1571.47	1451.78	-0.11	6.15e-03
Atp1a1	17907.44	16557.45	-0.11	3.34e-23
Atp1a2	0	6.11	5.08	2.46e-03
Atp1a3	2410.69	2288.21	-0.08	2.69e-02
Atp1b2	166.86	227.19	0.45	9.66e-05
Atp23	3.93	11.21	1.51	2.59e-02
Atp2a1	24.54	8.15	-1.59	5.36e-04
Atp2a3	152.14	309.71	1.03	8.41e-23
Atp2b1	7169.26	7499.35	0.06	5.02e-04
Atp2b3	1670.6	1410.01	-0.24	4.55e-10
Atp2b4	100.12	148.74	0.57	7.81e-05
Atp4a	26.5	9.17	-1.53	4.28e-04
Atp5a1	1463.49	1235.8	-0.24	7.07e-09
Atp5b	28840.95	27198.75	-0.08	3.59e-21
Atp5c1	967.81	894.5	-0.11	3.61e-02
Atp5g1	4973.53	5280.41	0.09	9.68e-05
Atp5h	118.77	170.14	0.52	1.08e-04
Atp5j	193.37	254.7	0.4	2.09e-04
Atp5mpl	0	5.09	4.82	4.49e-03
Atp5o	12.76	25.47	1	1.14e-02
Atp6ap1	394.58	507.36	0.36	9.11e-07
Atp6ap2	639.97	799.75	0.32	2.79e-08
Atp6v0a2	85.4	122.26	0.52	1.22e-03
Atp6v0b	866.71	1055.47	0.28	1.28e-08
Atp6v0c	99.14	137.54	0.47	1.61e-03
Atp6v1e1	1366.32	1196.06	-0.19	1.31e-05
Atp6v1f	324.89	464.57	0.52	3.68e-11
Atp8a1	1633.3	1537.36	-0.09	3.55e-02
Atp8b3	4.91	0	-4.71	5.50e-03
Atpaf1	93.25	72.33	-0.37	4.66e-02
Atrip	3.93	13.24	1.75	7.50e-03
Atrn	913.83	1096.22	0.26	8.52e-08
Atrnl1	3545.37	2578.57	-0.46	2.20e-65
Atrx	2152.54	1937.75	-0.15	1.34e-05
Atxn2l	15380.92	17046.47	0.15	3.19e-37
Atxn7	300.36	260.81	-0.2	4.00e-02
Atxn7l2	283.67	242.47	-0.23	2.62e-02
Atxn7l3	796.04	720.29	-0.14	1.54e-02
Aunip	5.89	25.47	2.11	3.12e-05
Aurka	21.59	8.15	-1.41	2.86e-03
Auts2	991.37	1202.18	0.28	2.43e-09
Avil	0	5.09	4.82	4.49e-03
Axin2	78.52	112.07	0.51	2.19e-03
Azin1	4471.95	3266.25	-0.45	1.91e-80
B130055M24Rik	46.13	97.8	1.08	2.47e-08
B230209E15Rik	218.89	591.92	1.44	4.18e-69
B230216N24Rik	6.87	1.02	-2.75	2.69e-02
B230398E01Rik	6.87	1.02	-2.75	2.69e-02
B3galnt2	33.37	61.13	0.87	3.08e-04
B3galt1	102.08	74.37	-0.46	9.22e-03
B3galt4	0	6.11	5.08	2.46e-03
B3gat3	448.57	569.51	0.34	7.01e-07
B4galt1	247.35	302.58	0.29	2.95e-03
B4galt3	196.31	238.4	0.28	1.16e-02
B4galt6	551.63	450.31	-0.29	3.72e-05
B630019K06Rik	6.87	25.47	1.89	7.98e-05
B930095G15Rik	5.89	1.02	-2.53	4.57e-02
B9d1	61.84	40.75	-0.6	9.67e-03
BC005537	3082.07	2889.3	-0.09	1.57e-03
BC005624	151.16	116.14	-0.38	7.32e-03
BC048403	287.59	338.24	0.23	1.13e-02
BC055324	310.17	365.75	0.24	7.20e-03
BC085271	34.35	65.2	0.92	8.77e-05
Babam1	61.84	94.75	0.62	8.88e-04
Bace2	557.52	851.71	0.61	1.34e-26
Bag3	5296.46	4977.83	-0.09	5.00e-05
Bag4	34.35	17.32	-0.99	3.42e-03
Bag6	5210.08	4789.35	-0.12	2.83e-08
Bahcc1	372.01	315.83	-0.24	7.16e-03
Banf1	2501	2733.43	0.13	3.29e-05
Banp	175.7	247.57	0.49	5.84e-06
Bap1	1263.26	1454.84	0.2	1.57e-06
Basp1	144.29	184.4	0.35	5.38e-03
Baz2a	4820.4	4381.83	-0.14	1.31e-09
Bbip1	171.77	206.82	0.27	2.56e-02
Bbof1	21.59	11.21	-0.95	2.78e-02
Bbs1	23.56	9.17	-1.36	2.26e-03
Bbs2	155.09	78.45	-0.98	5.83e-11
Bbs4	320.97	237.38	-0.44	4.55e-06
Bbs7	64.78	46.86	-0.47	3.74e-02
Bcan	91.28	59.09	-0.63	9.48e-04
Bcap31	1588.15	2044.72	0.36	4.36e-25
Bcas1	5.89	0	-4.97	3.05e-03
Bcat1	13.74	50.94	1.89	9.90e-09
Bckdha	108.95	51.96	-1.07	6.87e-09
Bckdhb	104.04	134.48	0.37	1.40e-02
Bckdk	1964.09	1689.16	-0.22	1.67e-09
Bcl10	868.67	792.62	-0.13	2.04e-02
Bcl2l11	13.74	2.04	-2.75	1.36e-03
Bcl6	60.86	141.61	1.22	9.97e-14
Bcl7a	157.05	227.19	0.53	3.37e-06
Bcl7b	479.98	550.15	0.2	5.88e-03
Bcl9	984.5	861.9	-0.19	2.64e-04
Bcl9l	1299.58	1153.28	-0.17	1.52e-04
Bclaf1	8412.88	8853.32	0.07	1.37e-05
Bco1	48.1	111.05	1.21	8.44e-11
Bcor	3060.48	2157.81	-0.5	9.54e-67
Bcorl1	291.52	242.47	-0.27	7.76e-03
Bcr	1446.81	1311.19	-0.14	1.04e-03
Bdnf	62.82	41.77	-0.59	1.06e-02
Bdp1	1347.67	1153.28	-0.22	3.50e-07
Becn1	3027.11	3271.35	0.11	7.37e-05
Begain	47.11	15.28	-1.62	6.03e-07
Bend3	145.27	182.36	0.33	1.03e-02
Bend4	730.27	637.77	-0.2	1.54e-03
Bend5	226.74	178.29	-0.35	2.42e-03
Best2	4.91	0	-4.71	5.50e-03
Bex2	23.56	49.92	1.08	1.06e-04
Bex4	16.69	4.08	-2.03	1.29e-03
Bfar	343.54	259.79	-0.4	1.04e-05
Bhlha15	0	5.09	4.82	4.49e-03
Bhlhe40	595.8	520.6	-0.19	4.57e-03
Bhlhe41	40.24	61.13	0.6	9.66e-03
Bicd2	638.01	578.68	-0.14	3.59e-02
Bicral	403.42	335.18	-0.27	1.49e-03
Bin1	1593.06	1421.22	-0.16	5.49e-05
Birc6	12632.58	11238.32	-0.17	2.15e-35
Blm	1848.26	1560.79	-0.24	5.31e-11
Bloc1s4	25.52	13.24	-0.95	1.61e-02
Blvrb	20.61	43.81	1.09	2.89e-04
Bmerb1	19.63	50.94	1.38	2.57e-06
Bmf	7.85	1.02	-2.95	1.64e-02
Bmi1	3386.36	3128.72	-0.11	3.78e-05
Bmp1	441.7	588.86	0.41	1.24e-09
Bmp7	1025.72	1115.58	0.12	1.55e-02
Bmp8a	0.98	11.21	3.51	3.20e-03
Bmper	1.96	27.51	3.81	2.59e-06
Bmpr2	3485.49	2854.66	-0.29	2.52e-27
Bms1	1504.72	1404.92	-0.1	2.15e-02
Bmt2	227.72	280.17	0.3	3.29e-03
Bmyc	8.83	2.04	-2.12	1.95e-02
Bnc2	495.68	370.84	-0.42	2.49e-08
Bnip2	248.33	196.63	-0.34	1.98e-03
Bnip3	2793.5	2049.81	-0.45	5.12e-49
Bnip3l	1758.94	1503.74	-0.23	3.38e-09
Bnip3l-ps	34.35	5.09	-2.75	1.50e-07
Boc	33.37	80.48	1.27	1.39e-08
Bod1l	527.09	426.87	-0.3	2.87e-05
Bola2	4421.89	6015.98	0.44	9.32e-105
Bora	201.22	133.46	-0.59	1.60e-06
Borcs6	79.51	43.81	-0.86	4.52e-05
Bpnt1	116.8	148.74	0.35	1.46e-02
Bptf	2581.48	2380.92	-0.12	2.70e-04
Braf	3118.39	2637.66	-0.24	1.01e-17
Brca1	124.66	96.79	-0.37	2.03e-02
Brd1	2548.11	2249.5	-0.18	1.24e-08
Brd3	538.87	384.09	-0.49	1.27e-11
Brd4	2948.58	2809.83	-0.07	2.32e-02
Brd7	703.77	785.49	0.16	7.76e-03
Brd8	2451.92	2706.94	0.14	3.69e-06
Brf2	75.58	113.09	0.58	5.25e-04
Bri3	0	6.11	5.08	2.46e-03
Brinp2	508.44	226.17	-1.17	2.72e-44
Brms1l	186.49	138.56	-0.43	7.60e-04
Brox	331.76	262.85	-0.34	3.13e-04
Brpf1	1383.01	1172.63	-0.24	4.26e-08
Brpf3	262.07	337.22	0.36	7.94e-05
Brwd3	1466.44	1167.54	-0.33	4.66e-15
Bscl2	771.5	999.44	0.37	3.71e-13
Bsdc1	394.58	313.79	-0.33	9.95e-05
Btaf1	3381.45	3576.99	0.08	3.05e-03
Btbd7	1092.47	899.6	-0.28	1.20e-08
Btbd9	52.02	83.54	0.68	6.12e-04
Btf3-ps4	0	10.19	5.82	3.73e-04
Btg1	1789.37	1497.63	-0.26	1.10e-11
Btg2	36.32	16.3	-1.16	6.45e-04
Bub3	3352.98	2923.94	-0.2	3.71e-13
Bud31	1359.45	1541.44	0.18	1.15e-05
Bves	204.16	272.02	0.41	6.34e-05
Bzw1	3840.81	3385.45	-0.18	6.79e-13
Bzw2	2007.27	1865.41	-0.11	4.06e-03
C030006K11Rik	12.76	5.09	-1.32	3.09e-02
C1qbp	715.55	785.49	0.13	2.52e-02
C1ql4	26.5	15.28	-0.79	3.48e-02
C230053D17Rik	0	5.09	4.82	4.49e-03
C2cd2	25.52	61.13	1.26	1.13e-06
C2cd2l	737.15	567.47	-0.38	4.83e-10
C2cd5	1323.13	1172.63	-0.17	1.10e-04
C9orf72	246.37	192.55	-0.36	1.15e-03
Cab39	738.13	645.92	-0.19	1.71e-03
Cables1	165.88	114.1	-0.54	7.68e-05
Cables2	110.92	83.54	-0.41	1.48e-02
Cacna1a	320.97	390.2	0.28	9.74e-04
Cacna1b	1859.06	1650.45	-0.17	4.60e-06
Cacna1c	3117.41	2723.24	-0.2	5.29e-12
Cacna1h	1344.73	1244.97	-0.11	1.45e-02
Cacna1i	1572.45	1941.82	0.3	3.36e-17
Cacna2d2	224.78	174.21	-0.37	1.39e-03
Cacnb1	533.96	402.42	-0.41	1.55e-08
Cacnb3	2651.17	2093.62	-0.34	1.87e-28
Cacng2	329.8	266.92	-0.31	1.12e-03
Cacng3	547.71	700.93	0.36	1.02e-08
Cacng7	834.32	720.29	-0.21	2.15e-04
Cacng8	257.17	180.33	-0.51	1.88e-06
Cactin	1307.43	1449.74	0.15	5.45e-04
Cacul1	839.23	723.34	-0.21	1.73e-04
Cacybp	2666.88	2973.86	0.16	7.21e-08
Cad	3728.92	4205.58	0.17	6.73e-13
Cadm1	5494.73	4800.56	-0.19	1.42e-20
Cadm2	24.54	8.15	-1.59	5.36e-04
Cadm4	96.19	156.89	0.71	6.97e-07
Cadps	702.79	935.25	0.41	1.07e-14
Calcoco1	240.48	201.72	-0.25	2.23e-02
Cald1	82.45	148.74	0.85	1.21e-08
Calhm2	26.5	44.83	0.76	6.82e-03
Calm1	2105.43	2251.54	0.1	5.28e-03
Calm2	3502.18	3993.67	0.19	2.00e-14
Calr	2501.98	3072.68	0.3	1.45e-25
Calu	4408.15	5014.51	0.19	2.63e-17
Camk1	154.1	256.74	0.74	1.91e-11
Camk1d	308.21	383.07	0.31	2.71e-04
Camk2a	556.54	750.85	0.43	6.08e-13
Camk2b	147.23	213.95	0.54	5.32e-06
Camk2g	1379.08	1253.12	-0.14	1.89e-03
Camk2n2	377.9	321.94	-0.23	7.95e-03
Camk4	174.72	242.47	0.47	1.83e-05
Camkk2	253.24	203.76	-0.31	3.57e-03
Camkmt	482.92	315.83	-0.61	2.62e-15
Camkv	1763.85	1449.74	-0.28	1.04e-13
Camsap1	1384.97	1301	-0.09	4.66e-02
Camsap2	984.5	769.19	-0.36	7.02e-12
Camsap3	60.86	30.56	-0.99	6.57e-05
Camta1	689.05	630.63	-0.13	4.83e-02
Cand1	3578.74	3253.01	-0.14	2.29e-07
Canx	14268.83	15827.99	0.15	3.47e-35
Cap1	1059.09	1185.88	0.16	6.51e-04
Capn1	303.3	418.72	0.47	1.49e-08
Capn10	37.3	22.41	-0.73	1.80e-02
Capn15	215.94	139.57	-0.63	1.31e-07
Capn2	900.08	973.97	0.11	3.51e-02
Capn5	851.01	919.97	0.11	4.39e-02
Capn7	638.01	413.63	-0.63	1.09e-20
Capns1	620.34	682.59	0.14	3.31e-02
Caprin1	6559.71	5995.61	-0.13	1.75e-11
Caprin2	148.21	217	0.55	2.94e-06
Capza1	2114.26	1814.47	-0.22	2.00e-10
Capza1-ps1	1013.94	927.1	-0.13	1.39e-02
Capzb	3353.96	3170.49	-0.08	4.19e-03
Car11	113.86	150.78	0.41	4.29e-03
Car12	414.22	495.13	0.26	6.30e-04
Car8	77.54	136.52	0.82	1.56e-07
Card19	401.45	508.38	0.34	3.95e-06
Card6	16.69	1.02	-4.03	5.25e-04
Carf	19.63	49.92	1.35	4.60e-06
Carm1	1214.18	994.34	-0.29	5.44e-10
Carmil3	2739.51	2513.37	-0.12	5.78e-05
Cartpt	392.62	318.88	-0.3	4.30e-04
Cask	2608.97	2143.54	-0.28	5.15e-20
Caskin2	86.38	56.03	-0.62	1.41e-03
Casp2	533.96	430.95	-0.31	1.84e-05
Casp6	6.87	0	-5.2	1.82e-03
Cat	110.92	186.44	0.75	9.27e-09
Cavin1	414.22	479.85	0.21	5.66e-03
Cavin2	733.22	1110.49	0.6	2.63e-33
Cavin4	57.91	31.58	-0.87	4.84e-04
Cbarp	96.19	72.33	-0.41	2.31e-02
Cbfa2t2	325.88	283.22	-0.2	3.30e-02
Cbfa2t3	69.69	38.71	-0.85	1.75e-04
Cbl	2457.81	2010.08	-0.29	1.04e-19
Cbx4	1041.43	1280.62	0.3	3.45e-11
Cc2d1a	122.69	92.71	-0.4	1.09e-02
Ccar2	1920.9	1671.84	-0.2	4.41e-08
Ccdc107	35.34	55.01	0.64	9.88e-03
Ccdc112	17.67	31.58	0.84	1.44e-02
Ccdc115	12.76	2.04	-2.65	2.25e-03
Ccdc124	402.44	502.27	0.32	1.73e-05
Ccdc127	10.8	2.04	-2.41	6.29e-03
Ccdc134	19.63	34.64	0.82	1.17e-02
Ccdc15	13.74	24.45	0.83	3.44e-02
Ccdc157	48.1	32.6	-0.56	3.47e-02
Ccdc171	35.34	20.38	-0.79	1.37e-02
Ccdc174	117.79	158.93	0.43	1.77e-03
Ccdc18	77.54	51.96	-0.58	4.94e-03
Ccdc187	4.91	0	-4.71	5.50e-03
Ccdc191	52.02	32.6	-0.67	8.73e-03
Ccdc28a	124.66	80.48	-0.63	8.49e-05
Ccdc34	168.83	131.42	-0.36	6.81e-03
Ccdc40	1.96	7.13	1.86	4.80e-02
Ccdc43	122.69	156.89	0.35	1.05e-02
Ccdc47	2541.24	3006.46	0.24	2.70e-17
Ccdc51	16.69	6.11	-1.45	7.84e-03
Ccdc59	5.89	13.24	1.17	4.34e-02
Ccdc6	1129.77	1045.28	-0.11	2.47e-02
Ccdc66	28.47	11.21	-1.34	8.13e-04
Ccdc77	94.23	124.29	0.4	1.10e-02
Ccdc85b	16.69	45.85	1.46	3.69e-06
Ccdc85c	294.47	229.23	-0.36	2.77e-04
Ccdc86	27.48	54	0.97	2.11e-04
Ccdc88b	4.91	32.6	2.73	2.29e-07
Ccdc88c	27.48	10.19	-1.43	5.93e-04
Ccdc92	13.74	32.6	1.25	5.86e-04
Ccna2	1191.6	1113.54	-0.1	4.57e-02
Ccnc	706.72	539.96	-0.39	3.89e-10
Ccnd1	2034.76	1812.44	-0.17	3.02e-06
Ccnd3	270.91	202.74	-0.42	5.82e-05
Ccnd3-ps	9.82	2.04	-2.27	1.10e-02
Ccndbp1	93.25	71.32	-0.39	3.55e-02
Ccne1	7.85	2.04	-1.95	3.51e-02
Ccne2	142.33	196.63	0.47	1.60e-04
Ccnf	314.1	269.98	-0.22	2.37e-02
Ccng1	68.71	112.07	0.71	3.55e-05
Ccng2	31.41	9.17	-1.78	2.41e-05
Ccni	4381.65	3525.03	-0.31	4.21e-40
Ccnl1	3070.3	3537.25	0.2	9.38e-15
Ccnt1	494.7	424.84	-0.22	3.69e-03
Ccnt2	1486.07	1307.11	-0.19	1.13e-05
Ccny	1250.5	1119.66	-0.16	6.21e-04
Ccnyl1	432.86	386.12	-0.16	4.50e-02
Ccp110	1094.43	1206.25	0.14	3.20e-03
Ccser1	1.96	16.3	3.05	3.04e-04
Ccser2	135.45	105.95	-0.35	1.86e-02
Cct2	15256.27	14492.35	-0.07	4.50e-09
Cct3	6953.32	7842.68	0.17	1.77e-23
Cct5	3005.51	2845.49	-0.08	8.62e-03
Cct7	5681.22	5914.1	0.06	6.48e-03
Cct8	2950.55	3125.66	0.08	4.59e-03
Ccz1	1854.15	1608.68	-0.2	3.89e-08
Cd1d1	3.93	12.23	1.64	1.40e-02
Cd248	44.17	27.51	-0.68	1.53e-02
Cd24a	37.3	59.09	0.66	5.49e-03
Cd2ap	221.83	266.92	0.27	1.07e-02
Cd2bp2	1149.4	1278.59	0.15	8.58e-04
Cd320	0.98	6.11	2.64	3.65e-02
Cd46	0	5.09	4.82	4.49e-03
Cd47	98.16	124.29	0.34	3.04e-02
Cd63	537.89	625.54	0.22	1.10e-03
Cd81	1018.85	1168.56	0.2	3.54e-05
Cdadc1	134.47	100.86	-0.41	6.01e-03
Cdc20	213.98	171.16	-0.32	6.15e-03
Cdc27	2323.33	2042.68	-0.19	2.09e-08
Cdc34	2966.25	3434.36	0.21	2.83e-15
Cdc37	640.95	726.4	0.18	3.53e-03
Cdc40	3362.8	2952.47	-0.19	4.97e-12
Cdc42	8961.57	8312.34	-0.11	4.26e-11
Cdc42bpa	9983.37	9421.81	-0.08	1.13e-07
Cdc42bpb	530.04	459.48	-0.21	4.74e-03
Cdc42ep1	215.94	143.65	-0.59	7.33e-07
Cdc42ep4	4.91	17.32	1.82	1.68e-03
Cdc42se1	253.24	312.77	0.3	1.53e-03
Cdc42se2	515.31	399.37	-0.37	5.52e-07
Cdc5l	911.86	831.34	-0.13	1.63e-02
Cdc7	332.75	252.66	-0.4	1.97e-05
Cdc73	2630.56	2481.78	-0.08	9.01e-03
Cdca3	6.87	19.36	1.49	3.05e-03
Cdca7	34.35	19.36	-0.83	1.18e-02
Cdh10	4.91	29.55	2.59	1.24e-06
Cdh11	0	8.15	5.5	8.89e-04
Cdh18	0	10.19	5.82	3.73e-04
Cdh2	306.24	353.52	0.21	2.22e-02
Cdh22	753.83	545.06	-0.47	7.89e-15
Cdh24	298.39	537.92	0.85	2.79e-29
Cdh6	335.69	285.26	-0.23	1.15e-02
Cdin1	250.3	203.76	-0.3	6.08e-03
Cdipt	340.6	409.56	0.27	1.42e-03
Cdk11b	2993.73	3230.6	0.11	1.14e-04
Cdk12	1668.64	1400.84	-0.25	1.26e-10
Cdk16	2154.51	1946.92	-0.15	2.82e-05
Cdk17	899.1	822.17	-0.13	2.13e-02
Cdk2ap1	446.61	525.7	0.24	1.30e-03
Cdk4	6862.03	6386.82	-0.1	5.30e-08
Cdk5r1	246.37	117.16	-1.07	2.89e-19
Cdk5r2	2319.41	2437.98	0.07	3.37e-02
Cdk5rap1	39.26	56.03	0.51	3.46e-02
Cdk5rap2	273.85	334.16	0.29	1.97e-03
Cdk8	2873	2518.46	-0.19	1.27e-10
Cdkal1	108.95	61.13	-0.83	2.52e-06
Cdkn1b	675.31	562.37	-0.26	3.49e-05
Cdkn2aip	64.78	101.88	0.65	2.56e-04
Cdkn2d	3.93	14.26	1.86	4.10e-03
Cdr2l	363.17	469.66	0.37	1.46e-06
Cds2	2113.28	1938.77	-0.12	4.69e-04
Cdsn	54.97	195.61	1.83	1.63e-30
Cdv3	826.47	734.55	-0.17	3.32e-03
Cebpa	0	6.11	5.08	2.46e-03
Cebpb	366.12	622.48	0.77	1.56e-28
Cebpg	8.83	36.68	2.05	5.47e-07
Cecr2	252.26	123.27	-1.03	1.15e-18
Celf1	5875.57	4843.35	-0.28	5.83e-43
Celf5	197.29	156.89	-0.33	7.12e-03
Celsr2	738.13	642.86	-0.2	1.15e-03
Celsr3	2246.77	2065.1	-0.12	4.12e-04
Cemip2	764.63	962.76	0.33	2.26e-10
Cenpf	156.07	110.03	-0.5	3.36e-04
Cenpi	102.08	60.11	-0.76	2.63e-05
Cenpp	46.13	70.3	0.61	4.98e-03
Cenpt	1.96	8.15	2.05	2.55e-02
Cenpv	491.76	346.39	-0.51	2.63e-11
Cep120	215.94	152.82	-0.5	2.38e-05
Cep128	53.99	21.39	-1.34	2.50e-06
Cep131	79.51	57.05	-0.48	1.74e-02
Cep152	3.93	10.19	1.38	4.76e-02
Cep170	3514.94	3105.29	-0.18	1.78e-11
Cep290	124.66	251.64	1.01	2.54e-18
Cep43	275.82	225.15	-0.29	4.43e-03
Cep55	24.54	13.24	-0.89	2.53e-02
Cep57l1	31.41	57.05	0.86	5.94e-04
Cep68	159.99	111.05	-0.53	1.51e-04
Cep83	664.51	726.4	0.13	4.09e-02
Cers1	0	5.09	4.82	4.49e-03
Cers2	976.64	1374.35	0.49	3.30e-29
Cers5	5.89	20.38	1.79	6.82e-04
Cert1	812.73	706.02	-0.2	4.83e-04
Cfap298	88.34	115.12	0.38	1.97e-02
Cfap36	236.55	196.63	-0.27	1.71e-02
Cfap54	0	6.11	5.08	2.46e-03
Cfap74	7.85	2.04	-1.95	3.51e-02
Cfl1	5813.73	6377.65	0.13	8.16e-12
Cfl2	2051.44	2441.03	0.25	4.44e-15
Cgn	55.95	21.39	-1.39	8.06e-07
Chac2	44.17	27.51	-0.68	1.53e-02
Chaf1a	282.69	395.29	0.48	1.19e-08
Chat	0.98	9.17	3.22	7.69e-03
Chchd1	5.89	1.02	-2.53	4.57e-02
Chchd10	51.04	81.5	0.68	8.34e-04
Chchd5	6.87	18.34	1.42	5.50e-03
Chchd7	59.87	34.64	-0.79	1.17e-03
Chd1	1155.29	933.22	-0.31	1.02e-10
Chd1l	59.87	88.64	0.57	2.99e-03
Chd2	2045.56	1907.18	-0.1	5.54e-03
Chd3	2287.02	1964.24	-0.22	4.06e-11
Chd4	11262.33	11583.69	0.04	7.50e-03
Chd6	1115.04	958.69	-0.22	8.37e-06
Chd8	4488.64	4249.39	-0.08	1.16e-03
Chd9	2272.29	1800.21	-0.34	7.26e-24
Chek1	342.56	412.61	0.27	1.22e-03
Cherp	637.03	725.38	0.19	2.46e-03
Chfr	322.93	274.06	-0.24	1.26e-02
Chga	1317.24	1490.5	0.18	2.32e-05
Chgb	152.14	205.8	0.44	2.93e-04
Chic2	1465.46	1203.2	-0.28	1.26e-11
Chid1	96.19	138.56	0.53	4.35e-04
Chm	200.24	251.64	0.33	2.25e-03
Chmp1a	70.67	51.96	-0.44	3.81e-02
Chmp2a	746.96	820.13	0.13	2.16e-02
Chmp3	145.27	186.44	0.36	4.44e-03
Chmp6	37.3	55.01	0.56	2.26e-02
Chmp7	718.5	642.86	-0.16	1.02e-02
Chn1	349.43	460.5	0.4	3.13e-07
Chpf	248.33	319.9	0.37	1.17e-04
Chpf2	1011	1216.44	0.27	8.58e-09
Chpt1	316.06	377.97	0.26	2.99e-03
Chrd	80.49	51.96	-0.63	1.88e-03
Chrna3	823.52	501.25	-0.72	2.46e-33
Chrna7	351.4	239.42	-0.55	1.28e-09
Chrnb1	22.58	7.13	-1.66	6.71e-04
Chrnb4	59.87	33.62	-0.83	6.68e-04
Chst12	53	92.71	0.81	2.54e-05
Chst2	8.83	2.04	-2.12	1.95e-02
Chst3	48.1	72.33	0.59	5.59e-03
Chst5	10.8	3.06	-1.82	1.57e-02
Chst8	12.76	3.06	-2.06	4.90e-03
Chsy1	2116.23	2551.06	0.27	6.38e-18
Chtop	3977.25	3382.4	-0.23	4.23e-21
Ciao1	334.71	395.29	0.24	4.70e-03
Ciao2b	145.27	115.12	-0.34	2.06e-02
Ciart	108.95	146.71	0.43	2.92e-03
Cibar1	193.37	291.38	0.59	4.43e-09
Cideb	0.98	6.11	2.64	3.65e-02
Cilk1	20.61	10.19	-1.02	2.27e-02
Cip2a	521.2	419.74	-0.31	1.94e-05
Cited2	2044.57	2248.48	0.14	6.00e-05
Ckap4	382.81	437.06	0.19	1.84e-02
Ckap5	5709.69	5373.12	-0.09	3.65e-05
Ckb	246.37	152.82	-0.69	7.68e-10
Ckmt1	1064.98	969.89	-0.13	8.12e-03
Cks1b	2637.43	2273.95	-0.21	3.98e-12
Cks2	1449.75	1577.09	0.12	3.46e-03
Clasp1	2343.95	2170.03	-0.11	1.01e-03
Clasp2	2377.32	2262.74	-0.07	3.80e-02
Clcn6	1079.71	927.1	-0.22	9.99e-06
Clcn7	203.18	255.72	0.33	1.92e-03
Cldn12	74.6	119.2	0.68	3.98e-05
Cldn15	16.69	0	-6.48	5.42e-05
Cldn3	25.52	5.09	-2.32	1.92e-05
Clec18a	238.52	297.49	0.32	1.24e-03
Clgn	112.88	153.84	0.45	1.51e-03
Clic1	955.05	1072.79	0.17	8.89e-04
Clic4	471.15	575.62	0.29	3.03e-05
Clint1	5628.22	5823.43	0.05	2.35e-02
Clk2	3335.31	3200.03	-0.06	3.92e-02
Clk4	1172.96	1336.66	0.19	2.35e-05
Cln5	0	7.13	5.3	1.44e-03
Cln6	319	399.37	0.32	1.19e-04
Cln8	13.74	2.04	-2.75	1.36e-03
Clns1a	926.59	843.56	-0.14	1.38e-02
Clpp	454.46	521.62	0.2	6.84e-03
Clptm1	1324.11	1629.05	0.3	4.32e-14
Clptm1l	252.26	342.31	0.44	1.46e-06
Clspn	288.58	237.38	-0.28	4.99e-03
Clstn3	130.55	99.84	-0.39	1.17e-02
Cltb	877.51	1030	0.23	5.52e-06
Cltc	13136.11	12127.73	-0.12	8.32e-18
Cmas	357.29	452.34	0.34	1.51e-05
Cmbl	2.94	9.17	1.64	3.54e-02
Cmip	2501	2243.39	-0.16	1.01e-06
Cmss1	364.16	302.58	-0.27	2.62e-03
Cmtm3	32.39	67.24	1.05	8.47e-06
Cmtm6	6.87	1.02	-2.75	2.69e-02
Cmtm8	6.87	16.3	1.25	1.76e-02
Cmtr2	8.83	1.02	-3.12	1.02e-02
Cnbd2	5.89	1.02	-2.53	4.57e-02
Cnbp	7843.58	8056.63	0.04	3.70e-02
Cndp2	90.3	56.03	-0.69	3.42e-04
Cnga3	958	1038.15	0.12	2.61e-02
Cngb1	1.96	11.21	2.51	4.26e-03
Cnih1	291.52	368.8	0.34	1.13e-04
Cnih4	2765.03	3137.89	0.18	9.57e-11
Cnn2	148.21	83.54	-0.83	3.45e-08
Cnnm1	45.15	90.67	1.01	4.72e-07
Cnnm2	573.23	488	-0.23	9.00e-04
Cnnm4	554.58	645.92	0.22	8.01e-04
Cnot1	22672.88	20054.97	-0.18	2.64e-69
Cnot10	517.28	456.42	-0.18	1.51e-02
Cnot11	624.27	710.1	0.19	2.99e-03
Cnot2	9228.55	8449.88	-0.13	2.77e-15
Cnot6	6866.94	5701.17	-0.27	1.03e-46
Cnot6l	4027.31	3657.47	-0.14	2.59e-08
Cnot7	1401.66	1298.96	-0.11	1.36e-02
Cnpy2	767.57	839.49	0.13	2.61e-02
Cnpy4	12.76	22.41	0.81	4.78e-02
Cnr1	1336.87	1119.66	-0.26	7.09e-09
Cntfr	1337.86	1181.8	-0.18	6.26e-05
Cntnap1	1245.59	1368.24	0.14	2.42e-03
Cntnap2	14.72	2.04	-2.85	8.35e-04
Cntrl	248.33	294.43	0.25	1.35e-02
Coa4	10.8	21.39	0.99	2.24e-02
Coasy	134.47	104.94	-0.36	1.79e-02
Cobll1	32.39	19.36	-0.74	2.67e-02
Cog1	471.15	547.09	0.22	2.62e-03
Cog4	1502.76	1600.53	0.09	2.99e-02
Cog5	3466.84	3042.12	-0.19	1.79e-12
Coil	9.82	20.38	1.05	1.89e-02
Col15a1	5.89	19.36	1.72	1.26e-03
Col16a1	43.19	79.47	0.88	2.89e-05
Col17a1	18.65	38.71	1.05	9.48e-04
Col18a1	13.74	52.98	1.95	2.79e-09
Col2a1	322.93	247.57	-0.38	5.00e-05
Col4a2	8.83	2.04	-2.12	1.95e-02
Col6a6	7.85	1.02	-2.95	1.64e-02
Col7a1	56.93	82.52	0.54	6.59e-03
Col9a2	19.63	46.86	1.26	2.64e-05
Colgalt1	840.21	913.86	0.12	2.95e-02
Commd4	139.38	80.48	-0.79	2.75e-07
Comtd1	38.28	18.34	-1.06	1.03e-03
Cop1	5641.96	4849.46	-0.22	3.87e-26
Copa	18063.51	19450.82	0.11	1.49e-22
Copb1	5416.21	5790.83	0.1	3.99e-06
Copb2	4965.67	4734.34	-0.07	3.01e-03
Copg1	1472.33	1643.32	0.16	8.02e-05
Copg2	436.79	376.95	-0.21	8.51e-03
Cops3	5798.03	6431.65	0.15	1.09e-14
Cops5	2678.66	2837.34	0.08	7.20e-03
Cops7a	1920.9	2111.96	0.14	1.10e-04
Cops7b	1265.22	1444.65	0.19	7.39e-06
Cops8	423.05	362.69	-0.22	6.83e-03
Cops9	245.39	333.15	0.44	2.01e-06
Coq8a	11.78	23.43	0.99	1.60e-02
Coq8b	69.69	47.88	-0.54	1.26e-02
Coq9	2793.5	3012.58	0.11	2.30e-04
Coro1a	58.89	40.75	-0.53	2.53e-02
Coro1b	229.68	178.29	-0.37	1.30e-03
Cotl1	52.02	81.5	0.65	1.30e-03
Cox20	267.96	230.25	-0.22	3.73e-02
Cox5a	3352.98	3531.14	0.07	6.89e-03
Cox6b1	19.63	34.64	0.82	1.17e-02
Cox6c	6.87	16.3	1.25	1.76e-02
Cox7b	1034.56	1156.33	0.16	9.40e-04
Cox7c	98.16	139.57	0.51	6.47e-04
Cox8a	34.35	55.01	0.68	6.28e-03
Cpa2	27.48	46.86	0.77	4.99e-03
Cpe	442.68	356.58	-0.31	9.38e-05
Cpeb1	1519.44	1720.74	0.18	4.06e-06
Cpeb4	4162.76	3928.47	-0.08	9.32e-04
Cplx1	17.67	35.66	1.01	2.18e-03
Cplx2	203.18	267.94	0.4	1.30e-04
Cpne2	6.87	18.34	1.42	5.50e-03
Cpne3	946.22	716.21	-0.4	3.91e-14
Cpne4	20.61	65.2	1.66	1.19e-09
Cpq	27.48	71.32	1.38	1.74e-08
Cpsf3	672.36	782.43	0.22	2.18e-04
Cpsf4	1699.07	1500.68	-0.18	5.08e-06
Cpsf6	4742.86	4279.96	-0.15	8.19e-11
Cpsf7	1480.18	1633.13	0.14	4.65e-04
Cpt1c	33.37	68.26	1.03	1.01e-05
Cpxm1	12.76	3.06	-2.06	4.90e-03
Crabp1	120.73	90.67	-0.41	9.88e-03
Crabp2	13.74	26.49	0.95	1.34e-02
Cracr2a	3.93	12.23	1.64	1.40e-02
Cramp1	492.74	400.39	-0.3	7.20e-05
Crat	132.51	178.29	0.43	9.91e-04
Crb1	0	5.09	4.82	4.49e-03
Crbn	518.26	411.59	-0.33	5.66e-06
Creb1	1027.69	781.42	-0.4	7.40e-15
Creb3l1	21.59	6.11	-1.82	4.67e-04
Creb3l2	335.69	276.09	-0.28	2.37e-03
Creb5	45.15	101.88	1.17	1.31e-09
Crebbp	17270.41	15947.19	-0.12	3.96e-23
Crebrf	281.71	242.47	-0.22	3.47e-02
Creg2	5.89	0	-4.97	3.05e-03
Crim1	2.94	14.26	2.28	1.67e-03
Crkl	440.72	359.63	-0.29	2.51e-04
Crls1	954.07	1056.49	0.15	3.96e-03
Crmp1	5124.68	4079.25	-0.33	3.53e-51
Crot	75.58	112.07	0.57	7.37e-04
Crtac1	15.7	34.64	1.14	9.08e-04
Crtap	405.38	464.57	0.2	1.21e-02
Cry1	143.31	113.09	-0.34	1.92e-02
Cry2	402.44	587.84	0.55	2.34e-15
Cryab	146.25	246.55	0.75	2.01e-11
Cryba2	8.83	20.38	1.21	8.92e-03
Cryzl1	700.83	775.3	0.15	1.57e-02
Cs	3774.07	3473.07	-0.12	4.13e-06
Csde1	18149.88	18557.34	0.03	7.50e-03
Cse1l	1579.32	1380.47	-0.19	1.86e-06
Csnk1a1	15869.74	14963.03	-0.08	4.75e-12
Csnk1g1	874.56	756.96	-0.21	1.93e-04
Csnk1g3	1397.73	1263.31	-0.15	9.32e-04
Csnk2a1	8848.69	8078.02	-0.13	1.29e-15
Csnk2a2	2971.16	2680.45	-0.15	3.97e-07
Csnk2b	2319.41	2529.67	0.13	1.03e-04
Cspg4	18.65	55.01	1.56	9.24e-08
Cspg5	0.98	6.11	2.64	3.65e-02
Cspp1	373.97	312.77	-0.26	3.21e-03
Csrp2	174.72	213.95	0.29	1.30e-02
Ctbp1	1273.07	1149.2	-0.15	1.43e-03
Ctbs	44.17	18.34	-1.27	4.72e-05
Ctdsp1	517.28	408.54	-0.34	3.43e-06
Ctdspl2	1860.04	1687.12	-0.14	2.00e-04
Ctnna2	75.58	45.85	-0.72	6.91e-04
Ctnnal1	45.15	24.45	-0.88	2.05e-03
Ctnnb1	52056.63	41729.82	-0.32	0.00e+00
Ctnnbl1	1124.86	1009.63	-0.16	1.59e-03
Ctnnd2	313.12	431.97	0.46	9.21e-09
Ctns	19.63	5.09	-1.95	5.81e-04
Ctps	838.25	908.76	0.12	3.73e-02
Ctr9	2001.39	1537.36	-0.38	1.97e-26
Ctrl	1.96	7.13	1.86	4.80e-02
Ctsa	851.99	781.42	-0.12	3.09e-02
Ctsb	97.17	226.17	1.22	1.63e-21
Ctsk	5.89	1.02	-2.53	4.57e-02
Cttn	3492.36	3344.7	-0.06	2.69e-02
Ctxn1	113.86	70.3	-0.7	4.19e-05
Cul1	1268.17	1127.81	-0.17	2.43e-04
Cul2	871.62	785.49	-0.15	7.88e-03
Cul3	4761.51	4420.55	-0.11	3.56e-06
Cul4b	1107.19	979.06	-0.18	3.39e-04
Cul5	1044.37	844.58	-0.31	1.15e-09
Cul7	889.29	1028.98	0.21	3.80e-05
Cul9	682.18	604.15	-0.18	6.20e-03
Cuta	70.67	48.9	-0.53	1.36e-02
Cutc	81.47	132.44	0.7	6.80e-06
Cux1	2527.5	1990.72	-0.34	1.06e-27
Cwc22	3484.51	4196.41	0.27	8.29e-29
Cwf19l2	39.26	24.45	-0.68	2.27e-02
Cxxc5	598.75	465.59	-0.36	8.52e-08
Cyb561a3	5.89	1.02	-2.53	4.57e-02
Cyb561d1	29.45	49.92	0.76	4.08e-03
Cyb5a	2.94	21.39	2.86	3.28e-05
Cyb5r1	757.76	1308.13	0.79	2.61e-62
Cyb5r2	29.45	47.88	0.7	8.98e-03
Cyb5r4	56.93	32.6	-0.8	1.32e-03
Cyc1	786.22	684.63	-0.2	7.61e-04
Cyfip1	1405.58	1181.8	-0.25	6.16e-09
Cygb	179.62	137.54	-0.39	2.95e-03
Cyhr1	641.94	516.53	-0.31	1.57e-06
Cyp20a1	160.97	206.82	0.36	2.53e-03
Cyp27a1	30.43	16.3	-0.9	1.11e-02
Cyp2c52-ps	0.98	11.21	3.51	3.20e-03
Cyp46a1	9.82	22.41	1.19	6.41e-03
Cyp4f18	5.89	0	-4.97	3.05e-03
Cyp4f40	2.94	14.26	2.28	1.67e-03
Cyrib	2250.7	2433.9	0.11	6.47e-04
Cystm1	355.32	534.87	0.59	5.78e-16
Cyth3	1621.52	1306.09	-0.31	4.32e-15
D030055H07Rik	0	8.15	5.5	8.89e-04
D2hgdh	4.91	14.26	1.54	1.02e-02
D5Ertd579e	933.46	1034.08	0.15	4.23e-03
Daam1	492.74	610.26	0.31	4.08e-06
Daam2	254.22	527.74	1.05	4.72e-40
Dab2	6.87	0	-5.2	1.82e-03
Dab2ip	2592.28	2173.09	-0.25	2.48e-16
Dach1	115.82	90.67	-0.35	3.10e-02
Dach2	25.52	52.98	1.05	9.14e-05
Dact1	37.3	22.41	-0.73	1.80e-02
Dact3	117.79	157.91	0.42	2.29e-03
Dad1	1882.62	2146.6	0.19	4.10e-08
Dag1	1372.21	1262.29	-0.12	7.10e-03
Dagla	463.29	556.26	0.26	1.90e-04
Dapk1	578.13	419.74	-0.46	2.68e-11
Dapk2	0.98	12.23	3.64	2.17e-03
Dapk3	110.92	70.3	-0.66	1.26e-04
Dazap2	1613.67	1524.12	-0.08	4.97e-02
Dazl	13.74	1.02	-3.75	1.44e-03
Dbf4	385.75	315.83	-0.29	8.11e-04
Dbh	210.05	127.35	-0.72	3.83e-09
Dbnl	1801.15	1907.18	0.08	3.13e-02
Dbp	13.74	3.06	-2.17	2.83e-03
Dbr1	89.32	64.18	-0.48	1.16e-02
Dcaf10	567.34	451.33	-0.33	2.25e-06
Dcaf11	575.19	479.85	-0.26	1.71e-04
Dcaf12	1175.9	1000.46	-0.23	8.84e-07
Dcaf15	901.07	798.73	-0.17	1.68e-03
Dcaf17	647.82	554.22	-0.23	5.90e-04
Dcaf4	86.38	110.03	0.35	3.75e-02
Dcaf5	430.9	322.96	-0.42	2.76e-07
Dcaf7	1715.75	1382.5	-0.31	7.13e-16
Dcbld2	169.81	127.35	-0.42	1.91e-03
Dchs1	1219.09	927.1	-0.4	1.86e-17
Dck	301.34	240.44	-0.33	9.13e-04
Dclk2	1090.5	1177.73	0.11	2.29e-02
Dctn1	1849.24	1752.33	-0.08	4.74e-02
Dctn2	1884.58	2017.21	0.1	7.59e-03
Dctn5	1278.96	1434.46	0.17	1.26e-04
Dcun1d1	860.82	707.04	-0.28	3.68e-07
Dcun1d2	4.91	12.23	1.32	3.42e-02
Dcun1d4	596.78	476.8	-0.32	1.86e-06
Dcun1d5	1612.69	1739.08	0.11	5.94e-03
Ddah1	208.09	243.49	0.23	4.01e-02
Ddb2	12.76	3.06	-2.06	4.90e-03
Ddhd2	1003.15	842.54	-0.25	1.05e-06
Ddit3	279.74	459.48	0.72	5.09e-19
Ddit4	481.94	422.8	-0.19	1.42e-02
Ddo	26.5	13.24	-1	9.97e-03
Ddost	6590.14	8180.92	0.31	4.71e-74
Ddr1	547.71	446.23	-0.3	3.35e-05
Ddr2	5065.79	5951.8	0.23	4.39e-31
Ddrgk1	165.88	196.63	0.25	4.74e-02
Ddx1	4656.48	4297.27	-0.12	6.62e-07
Ddx18	112.88	71.32	-0.66	9.77e-05
Ddx19b	501.57	383.07	-0.39	1.82e-07
Ddx21	2583.45	2344.25	-0.14	9.75e-06
Ddx23	3877.13	4162.79	0.1	3.86e-05
Ddx24	179.62	137.54	-0.39	2.95e-03
Ddx27	614.45	810.96	0.4	3.37e-12
Ddx39a	1287.8	1464.01	0.19	1.31e-05
Ddx39b	4674.15	4491.86	-0.06	1.78e-02
Ddx3x	9185.37	8735.14	-0.07	1.29e-05
Ddx46	2950.55	2600.98	-0.18	4.55e-10
Ddx5	27709.22	26342.97	-0.07	2.16e-15
Ddx52	505.5	626.56	0.31	2.74e-06
Ddx55	38.28	20.38	-0.91	3.81e-03
Ddx56	254.22	302.58	0.25	1.02e-02
Ddx6	5730.3	4647.74	-0.3	9.94e-49
Dedd	1894.4	1718.71	-0.14	1.79e-04
Dedd2	46.13	23.43	-0.98	6.97e-04
Def6	157.05	224.13	0.51	8.60e-06
Def8	144.29	178.29	0.31	1.86e-02
Degs1	12.76	31.58	1.31	4.61e-04
Dele1	129.56	163.01	0.33	1.48e-02
Dennd10	1183.75	1376.39	0.22	6.05e-07
Dennd11	135.45	110.03	-0.3	4.67e-02
Dennd2a	380.84	463.55	0.28	2.71e-04
Dennd2c	13.74	6.11	-1.17	4.09e-02
Dennd3	2.94	17.32	2.56	2.93e-04
Dennd4a	886.34	1131.88	0.35	2.17e-13
Dennd5a	4639.8	3897.91	-0.25	4.44e-28
Dennd6a	430.9	356.58	-0.27	7.73e-04
Dennd6b	124.66	157.91	0.34	1.36e-02
Denr	321.95	381.03	0.24	4.98e-03
Deptor	167.85	260.81	0.64	3.30e-09
Derl2	217.9	180.33	-0.27	1.94e-02
Des	6.87	31.58	2.2	1.92e-06
Dffb	3.93	11.21	1.51	2.59e-02
Dgat2	321.95	435.03	0.43	6.54e-08
Dgkg	8.83	39.73	2.17	8.52e-08
Dgki	2169.23	2434.92	0.17	2.70e-07
Dgkq	35.34	69.28	0.97	2.36e-05
Dgkz	2241.87	2502.16	0.16	7.33e-07
Dhps	192.38	246.55	0.36	1.04e-03
Dhrs1	151.16	89.65	-0.75	2.82e-07
Dhx15	11363.43	10950	-0.05	4.08e-04
Dhx16	811.74	722.33	-0.17	4.03e-03
Dhx32	36.32	64.18	0.82	4.46e-04
Dhx33	742.05	821.15	0.15	1.24e-02
Dhx36	2452.9	2743.61	0.16	1.10e-07
Dhx57	531.02	436.04	-0.28	8.86e-05
Dhx58	0.98	9.17	3.22	7.69e-03
Dhx8	883.4	728.44	-0.28	4.38e-07
Dhx9	14069.57	12537.28	-0.17	2.65e-38
Diaph1	401.45	471.7	0.23	2.66e-03
Dicer1	2072.06	1877.64	-0.14	6.81e-05
Dido1	332.75	253.68	-0.39	2.61e-05
Dip2a	5628.22	4803.62	-0.23	2.11e-28
Dip2b	903.03	981.1	0.12	2.57e-02
Dis3	271.89	320.92	0.24	1.18e-02
Disp1	113.86	152.82	0.42	2.61e-03
Disp3	206.13	148.74	-0.47	9.84e-05
Dixdc1	189.44	121.24	-0.64	5.10e-07
Dkc1	2576.57	2694.71	0.06	4.56e-02
Dkk3	98.16	130.41	0.41	7.44e-03
Dlat	642.92	471.7	-0.45	8.73e-12
Dld	2165.3	2298.4	0.09	1.27e-02
Dlg2	7860.27	7486.1	-0.07	1.03e-04
Dlg3	231.65	284.24	0.3	3.47e-03
Dlgap4	1255.41	1170.59	-0.1	3.35e-02
Dlgap5	2.94	10.19	1.79	1.89e-02
Dlk2	4.91	0	-4.71	5.50e-03
Dll4	11.78	3.06	-1.95	8.64e-03
Dlst	1873.78	2104.83	0.17	1.70e-06
Dlx2	123.68	81.5	-0.6	1.82e-04
Dmap1	101.1	72.33	-0.48	6.26e-03
Dmrt2	10.8	20.38	0.92	3.67e-02
Dmwd	210.05	161.99	-0.37	1.66e-03
Dmxl1	2731.66	2342.21	-0.22	2.17e-13
Dnaaf9	249.31	208.85	-0.26	1.89e-02
Dnah10	5.89	0	-4.97	3.05e-03
Dnah17	141.34	267.94	0.92	6.63e-17
Dnai2	6.87	1.02	-2.75	2.69e-02
Dnaja1	2704.18	3094.08	0.19	7.22e-12
Dnaja3	711.63	819.11	0.2	4.52e-04
Dnajb11	585.99	945.44	0.69	3.33e-36
Dnajb12	428.94	552.19	0.36	2.45e-07
Dnajb4	98.16	130.41	0.41	7.44e-03
Dnajb6	2401.86	2041.66	-0.23	4.31e-13
Dnajb6-ps	44.17	23.43	-0.91	1.72e-03
Dnajb9	367.1	440.12	0.26	1.11e-03
Dnajc10	356.3	483.93	0.44	6.08e-09
Dnajc11	699.85	638.78	-0.13	3.98e-02
Dnajc13	2221.25	2031.48	-0.13	1.92e-04
Dnajc16	202.2	146.71	-0.46	1.49e-04
Dnajc19	445.62	628.6	0.5	6.89e-14
Dnajc24	25.52	63.17	1.31	3.53e-07
Dnajc25	5.89	21.39	1.86	3.66e-04
Dnajc3	70.67	103.92	0.56	1.49e-03
Dnajc6	251.28	213.95	-0.23	3.28e-02
Dnajc7	2917.17	2785.38	-0.07	3.09e-02
Dnajc9	40.24	65.2	0.7	2.27e-03
Dnal1	16.69	29.55	0.82	2.00e-02
Dnal4	52.02	101.88	0.97	1.99e-07
Dnd1	4.91	25.47	2.38	1.29e-05
Dnhd1	66.75	38.71	-0.79	6.07e-04
Dnm1l	2709.08	2844.47	0.07	2.42e-02
Dnm3	245.39	182.36	-0.43	9.63e-05
Dnmt1	315.08	256.74	-0.3	2.07e-03
Dnmt3a	2053.41	1431.41	-0.52	1.67e-47
Dnmt3b	34.35	17.32	-0.99	3.42e-03
Dnttip2	80.49	105.95	0.4	2.06e-02
Dock2	317.04	424.84	0.42	2.10e-07
Dock4	3378.5	3642.19	0.11	4.85e-05
Dock6	124.66	152.82	0.29	3.70e-02
Dock8	0	7.13	5.3	1.44e-03
Dok1	16.69	31.58	0.92	7.86e-03
Dok4	219.87	296.47	0.43	1.28e-05
Dolk	238.52	201.72	-0.24	3.04e-02
Donson	17.67	33.62	0.93	5.63e-03
Dop1a	1187.68	1027.96	-0.21	1.08e-05
Dpf1	472.13	395.29	-0.26	9.33e-04
Dpf2	2108.37	1773.72	-0.25	6.15e-13
Dpf3	632.12	504.3	-0.33	7.31e-07
Dph1	476.05	426.87	-0.16	4.45e-02
Dph6	17.67	37.7	1.09	7.94e-04
Dpp3	371.03	264.89	-0.49	3.38e-08
Dpp9	574.21	510.42	-0.17	1.59e-02
Dpy19l4	193.37	273.04	0.5	1.54e-06
Dpy30	615.43	804.85	0.39	1.98e-11
Dpyd	181.59	133.46	-0.44	5.85e-04
Dpysl2	2298.8	2054.91	-0.16	1.38e-06
Dpysl3	8471.78	8190.09	-0.05	5.99e-03
Dpysl5	1367.3	1023.89	-0.42	1.67e-21
Dr1	548.69	643.88	0.23	4.33e-04
Dram2	72.63	54	-0.43	4.26e-02
Draxin	49.08	81.5	0.73	3.18e-04
Drc3	0.98	10.19	3.38	4.90e-03
Drd4	42.21	64.18	0.6	7.71e-03
Drp2	173.73	226.17	0.38	8.76e-04
Dscam	928.55	1063.62	0.2	9.95e-05
Dscc1	7.85	2.04	-1.95	3.51e-02
Dsn1	9.82	1.02	-3.27	6.54e-03
Dst	4264.84	4492.88	0.08	2.04e-03
Dstn	1702.99	1535.32	-0.15	1.58e-04
Dtnb	2133.89	1873.56	-0.19	6.17e-08
Dtwd1	38.28	54	0.5	4.51e-02
Dtx2	114.84	181.35	0.66	4.75e-07
Dtx3	845.12	647.95	-0.38	1.06e-11
Duox1	41.23	69.28	0.75	7.61e-04
Dus1l	349.43	406.5	0.22	9.19e-03
Dus3l	73.62	100.86	0.45	9.90e-03
Dusp1	226.74	264.89	0.22	3.36e-02
Dusp10	79.51	121.24	0.61	1.71e-04
Dusp11	84.41	125.31	0.57	3.23e-04
Dusp12	46.13	29.55	-0.64	1.89e-02
Dusp16	215.94	173.2	-0.32	6.54e-03
Dusp3	9.82	19.36	0.98	3.15e-02
Dusp4	197.29	280.17	0.51	7.31e-07
Dusp6	937.38	860.88	-0.12	2.54e-02
Dusp8	279.74	338.24	0.27	2.96e-03
Dvl1	1105.23	1258.21	0.19	4.88e-05
Dvl2	205.14	244.51	0.25	2.11e-02
Dync1h1	13922.34	12970.27	-0.1	4.83e-15
Dync1i2	1885.56	1634.15	-0.21	2.28e-08
Dync1li2	1170.01	1291.83	0.14	1.87e-03
Dync2h1	730.27	503.28	-0.54	3.22e-18
Dync2li1	5.89	17.32	1.56	4.17e-03
Dynll1	8770.17	8077	-0.12	7.82e-13
Dynll2	1944.46	1743.16	-0.16	1.78e-05
Dynlt1a	8.83	1.02	-3.12	1.02e-02
Dyrk1a	929.53	762.06	-0.29	8.84e-08
Dyrk1b	319	254.7	-0.32	6.49e-04
Dyrk2	163.92	126.33	-0.38	5.59e-03
Dzank1	15.7	49.92	1.67	1.25e-07
Dzip1l	158.03	99.84	-0.66	2.94e-06
E130307A14Rik	28.47	62.15	1.13	6.66e-06
E130317F20Rik	24.54	10.19	-1.27	2.99e-03
E2f3	833.34	610.26	-0.45	3.18e-15
E2f4	1267.18	1066.68	-0.25	4.68e-08
E2f5	531.02	407.52	-0.38	1.27e-07
E2f7	328.82	385.1	0.23	8.13e-03
E4f1	227.72	189.5	-0.27	2.02e-02
ENSMUSG00002075046	12.76	5.09	-1.32	3.09e-02
ENSMUSG00002075068	0	5.09	4.82	4.49e-03
ENSMUSG00002075603	7.85	2.04	-1.95	3.51e-02
ENSMUSG00002075808	4.91	18.34	1.9	9.13e-04
ENSMUSG00002076160	0.98	10.19	3.38	4.90e-03
ENSMUSG00002076300	6.87	0	-5.2	1.82e-03
ENSMUSG00002076445	6.87	15.28	1.15	3.08e-02
EU599041	6.87	0	-5.2	1.82e-03
Eaf1	107.97	144.67	0.42	3.64e-03
Ebf3	8421.72	7001.16	-0.27	1.75e-56
Ebf4	200.24	159.95	-0.32	7.81e-03
Echdc1	90.3	115.12	0.35	3.26e-02
Echdc2	12.76	23.43	0.88	3.03e-02
Eci1	1.96	9.17	2.22	1.38e-02
Ecpas	3250.9	3392.59	0.06	3.15e-02
Ecscr	0.98	31.58	5.01	8.98e-06
Ecsit	5.89	0	-4.97	3.05e-03
Ect2	924.62	804.85	-0.2	2.29e-04
Eda	225.76	145.69	-0.63	5.88e-08
Edc4	2066.17	1765.57	-0.23	1.00e-10
Edem2	260.11	298.51	0.2	4.58e-02
Edf1	297.41	388.16	0.38	6.75e-06
Edrf1	1818.82	1418.16	-0.36	1.16e-21
Eea1	1012.96	1130.86	0.16	1.23e-03
Eef1a2	4542.62	4884.1	0.1	4.60e-06
Eef1akmt3	5.89	18.34	1.64	2.30e-03
Eef1d	447.59	572.56	0.36	2.86e-07
Eef1g	13834	15259.5	0.14	1.67e-30
Eef2	23448.3	19566.97	-0.26	9.05e-151
Efcab14	55.95	37.7	-0.57	2.00e-02
Efemp2	346.49	432.99	0.32	6.64e-05
Efhd2	806.84	1041.21	0.37	2.53e-13
Efl1	368.08	310.73	-0.24	5.61e-03
Efna1	32.39	16.3	-0.99	4.49e-03
Efna2	7.85	2.04	-1.95	3.51e-02
Efna3	147.23	107.99	-0.45	1.98e-03
Efna5	1649.01	1321.38	-0.32	5.43e-16
Efnb2	4.91	0	-4.71	5.50e-03
Efr3a	1126.82	1006.57	-0.16	9.44e-04
Eftud2	5251.3	5856.03	0.16	9.99e-15
Egln1	2557.93	2151.69	-0.25	1.47e-15
Egln2	776.41	899.6	0.21	1.10e-04
Egln3	470.16	546.07	0.22	2.61e-03
Egr1	608.56	284.24	-1.1	2.12e-48
Egr2	8.83	1.02	-3.12	1.02e-02
Egr4	8.83	20.38	1.21	8.92e-03
Ehbp1l1	95.21	140.59	0.56	1.59e-04
Ehd1	1002.16	849.67	-0.24	4.05e-06
Ehd2	41.23	27.51	-0.58	4.37e-02
Ehhadh	1.96	14.26	2.86	8.50e-04
Ei24	1340.8	1203.2	-0.16	5.03e-04
Eid3	17.67	45.85	1.38	8.84e-06
Eif1a	275.82	227.19	-0.28	6.48e-03
Eif1ad	170.79	230.25	0.43	1.42e-04
Eif1b	213	169.12	-0.33	4.79e-03
Eif2a	1001.18	843.56	-0.25	1.70e-06
Eif2ak4	910.88	983.14	0.11	4.08e-02
Eif2b2	784.26	647.95	-0.28	2.76e-06
Eif2b3	391.64	278.13	-0.49	8.08e-09
Eif2b4	356.3	432.99	0.28	4.97e-04
Eif2b5	707.7	783.45	0.15	1.43e-02
Eif2s1	3192.99	3450.66	0.11	4.46e-05
Eif2s2	2960.36	3294.78	0.15	2.34e-08
Eif2s3x	10779.41	11246.47	0.06	4.85e-05
Eif3a	10453.53	11256.66	0.11	2.34e-13
Eif3b	3634.69	3460.84	-0.07	9.67e-03
Eif3c	26903.37	30281.63	0.17	2.33e-86
Eif3d	7836.71	8623.08	0.14	1.09e-16
Eif3f	5125.67	4451.11	-0.2	7.12e-21
Eif3g	353.36	308.69	-0.19	3.21e-02
Eif3h	5817.66	6299.21	0.11	7.03e-09
Eif3i	2895.58	3164.38	0.13	7.07e-06
Eif3j2	3.93	13.24	1.75	7.50e-03
Eif3k	2365.54	2578.57	0.12	9.74e-05
Eif3l	2387.14	2589.78	0.12	2.33e-04
Eif4a-ps4	113.86	143.65	0.34	2.12e-02
Eif4a1	7258.58	7802.95	0.1	4.16e-09
Eif4a2	3349.06	3496.5	0.06	2.72e-02
Eif4b	11163.19	10297.97	-0.12	1.56e-15
Eif4e	7473.54	7004.21	-0.09	3.05e-07
Eif4e2	1618.58	1480.31	-0.13	1.66e-03
Eif4ebp1	2199.66	2592.83	0.24	1.98e-14
Eif4ebp2	673.34	593.96	-0.18	4.98e-03
Eif4g2	124707.2	131973.61	0.08	5.87e-89
Eif5a	45184.78	44425.55	-0.02	1.30e-03
Eif5al3-ps	57.91	81.5	0.49	1.28e-02
Eif5b	3802.53	3316.18	-0.2	8.15e-15
Eipr1	103.06	58.07	-0.83	5.64e-06
Elapor2	1061.06	927.1	-0.19	1.15e-04
Elavl1	3076.18	2715.09	-0.18	2.79e-10
Elavl3	899.1	777.34	-0.21	1.37e-04
Elavl4	5320.01	4546.88	-0.23	1.94e-26
Elf3	0.98	6.11	2.64	3.65e-02
Elfn1	23.56	44.83	0.93	1.30e-03
Elk3	1722.62	1993.78	0.21	3.79e-09
Ell	39.26	62.15	0.66	4.43e-03
Elmo2	949.16	822.17	-0.21	1.07e-04
Elmo3	19.63	38.71	0.98	1.84e-03
Elmod2	152.14	186.44	0.29	2.06e-02
Elof1	83.43	57.05	-0.55	5.41e-03
Elovl1	178.64	227.19	0.35	2.34e-03
Elovl4	6.87	1.02	-2.75	2.69e-02
Elovl6	648.81	562.37	-0.21	1.68e-03
Elovl7	280.72	358.62	0.35	7.43e-05
Emb	85.4	128.37	0.59	1.75e-04
Emc10	420.1	560.34	0.42	3.13e-09
Emc2	1264.24	1358.05	0.1	2.29e-02
Emc3	1148.42	1587.28	0.47	1.44e-30
Emc4	1720.66	2040.65	0.25	2.74e-12
Emc7	519.24	660.18	0.35	6.62e-08
Emc9	53.99	74.37	0.46	2.61e-02
Emg1	165.88	201.72	0.28	2.02e-02
Emid1	589.91	703.99	0.26	4.25e-05
Emilin1	82.45	126.33	0.62	1.03e-04
Eml1	4.91	13.24	1.43	1.89e-02
Eml2	252.26	190.51	-0.41	1.79e-04
Eml4	2310.57	2045.74	-0.18	1.34e-07
Eml5	3186.12	2678.41	-0.25	2.42e-19
Eml6	1331.97	1236.82	-0.11	1.95e-02
Emsy	6860.07	6584.47	-0.06	2.66e-03
Enah	6814.92	6176.95	-0.14	5.08e-14
Enc1	837.26	926.08	0.15	7.84e-03
Eng	106.99	69.28	-0.63	3.20e-04
Engase	32.39	19.36	-0.74	2.67e-02
Eno1	4187.3	3475.11	-0.27	8.40e-29
Eno2	1064	892.46	-0.25	3.78e-07
Eno3	116.8	157.91	0.44	1.72e-03
Enoph1	149.2	180.33	0.27	3.43e-02
Enox1	218.89	175.23	-0.32	5.72e-03
Enox2	74.6	101.88	0.45	1.02e-02
Enpp1	102.08	70.3	-0.54	2.38e-03
Enpp3	43.19	95.77	1.15	7.92e-09
Enpp5	19.63	33.62	0.78	1.81e-02
Ensa	536.91	662.22	0.3	2.38e-06
Entpd2	0	8.15	5.5	8.89e-04
Entpd5	54.97	172.18	1.65	4.50e-24
Entpd6	72.63	118.18	0.7	2.29e-05
Entpd7	105.03	133.46	0.35	2.23e-02
Eny2	2913.25	3277.46	0.17	7.63e-10
Eogt	23.56	36.68	0.64	3.82e-02
Eola1	34.35	19.36	-0.83	1.18e-02
Ep400	2668.84	2517.44	-0.08	8.28e-03
Epb41l1	2698.29	2524.57	-0.1	2.38e-03
Epb41l3	410.29	563.39	0.46	6.46e-11
Epc1	555.56	673.42	0.28	1.30e-05
Epg5	249.31	302.58	0.28	4.27e-03
Epha5	85.4	126.33	0.56	3.42e-04
Epha8	178.64	248.59	0.48	1.19e-05
Ephb4	227.72	291.38	0.36	3.61e-04
Ephx1	111.9	180.33	0.69	1.73e-07
Epn1	553.6	446.23	-0.31	1.10e-05
Eprs	7387.16	8475.35	0.2	1.51e-32
Eps15	1018.85	909.78	-0.16	1.67e-03
Eps15l1	1042.41	1222.55	0.23	7.08e-07
Eral1	69.69	49.92	-0.48	2.59e-02
Erap1	78.52	49.92	-0.65	1.55e-03
Erbin	3301.94	2794.55	-0.24	1.29e-18
Erc2	826.47	735.57	-0.17	3.73e-03
Ercc1	38.28	55.01	0.52	3.29e-02
Ercc2	136.44	97.8	-0.48	1.46e-03
Ercc6l	57.91	81.5	0.49	1.28e-02
Ercc8	98.16	69.28	-0.5	5.21e-03
Ergic1	4011.6	4368.59	0.12	3.03e-07
Ergic3	1411.47	1523.1	0.11	9.75e-03
Erh	1397.73	1579.13	0.18	1.64e-05
Eri1	12.76	5.09	-1.32	3.09e-02
Eri3	1067.93	956.65	-0.16	1.75e-03
Erlec1	977.63	1069.73	0.13	1.08e-02
Erlin1	662.55	922.01	0.48	1.10e-18
Ermp1	409.31	535.89	0.39	6.03e-08
Ero1a	292.5	386.12	0.4	2.89e-06
Ero1b	4.91	34.64	2.82	7.63e-08
Erp44	468.2	529.77	0.18	1.51e-02
Errfi1	76.56	40.75	-0.91	2.74e-05
Esam	5.89	1.02	-2.53	4.57e-02
Esco1	123.68	157.91	0.35	1.07e-02
Esd	413.23	509.4	0.3	4.42e-05
Esf1	1353.56	1635.17	0.27	5.41e-12
Espl1	646.84	566.45	-0.19	3.62e-03
Espn	72.63	43.81	-0.73	7.94e-04
Esrp1	0.98	7.13	2.86	2.11e-02
Ess2	82.45	149.76	0.86	7.68e-09
Esyt1	823.52	1183.84	0.52	4.48e-28
Esyt2	318.02	234.32	-0.44	3.89e-06
Etaa1	53	32.6	-0.7	6.06e-03
Etf1	4064.61	4273.84	0.07	3.83e-03
Etfa	3328.44	3167.43	-0.07	1.26e-02
Etfrf1	0	6.11	5.08	2.46e-03
Etohd2	8.83	1.02	-3.12	1.02e-02
Etv1	2008.26	1641.28	-0.29	2.50e-16
Etv3	440.72	527.74	0.26	3.52e-04
Etv6	637.03	518.57	-0.3	6.09e-06
Eva1c	40.24	25.47	-0.66	2.54e-02
Evi5	473.11	387.14	-0.29	1.76e-04
Evl	697.88	500.23	-0.48	2.02e-14
Ewsr1	18713.29	15927.83	-0.23	1.49e-96
Exo1	10.8	25.47	1.24	2.71e-03
Exoc3	112.88	67.24	-0.75	1.34e-05
Exoc3l	0	6.11	5.08	2.46e-03
Exoc6	551.63	640.82	0.22	1.03e-03
Exoc7	854.93	978.04	0.19	2.30e-04
Exosc1	97.17	125.31	0.37	1.91e-02
Exosc10	79.51	101.88	0.36	4.10e-02
Exosc7	710.64	784.47	0.14	1.74e-02
Exosc8	273.85	235.34	-0.22	3.54e-02
Exosc9	68.71	38.71	-0.83	2.67e-04
Ext1	3781.92	4304.41	0.19	4.44e-15
Extl1	46.13	64.18	0.48	3.44e-02
Ezh2	3182.19	2861.79	-0.15	5.69e-08
F13a1	5.89	1.02	-2.53	4.57e-02
F2	6.87	0	-5.2	1.82e-03
F420014N23Rik	0	7.13	5.3	1.44e-03
F8a	169.81	137.54	-0.3	2.26e-02
Fa2h	10.8	49.92	2.21	1.09e-09
Faah	230.66	141.61	-0.7	1.41e-09
Fads1	2827.85	3169.47	0.16	5.16e-09
Fads2	2796.44	2674.34	-0.06	4.23e-02
Fads3	585.99	780.4	0.41	1.96e-12
Fads6	60.86	111.05	0.87	7.21e-07
Faf1	1550.85	1675.92	0.11	5.50e-03
Fahd2a	19.63	9.17	-1.1	1.82e-02
Faim	36.32	54	0.57	2.14e-02
Faim2	187.48	343.33	0.87	1.04e-19
Fam102a	141.34	198.66	0.49	6.51e-05
Fam102b	413.23	319.9	-0.37	8.07e-06
Fam104a	38.28	65.2	0.77	8.58e-04
Fam107b	93.25	55.01	-0.76	6.59e-05
Fam117a	193.37	161.99	-0.26	4.08e-02
Fam117b	219.87	156.89	-0.49	3.08e-05
Fam118b	106.99	84.56	-0.34	4.72e-02
Fam120a	5316.09	5102.12	-0.06	8.47e-03
Fam120c	882.42	1188.93	0.43	6.29e-20
Fam131b	291.52	249.6	-0.22	2.57e-02
Fam135a	1199.46	1462.99	0.29	8.48e-12
Fam13b	1084.62	1160.41	0.1	4.95e-02
Fam13c	72.63	148.74	1.03	1.86e-11
Fam149b	3.93	12.23	1.64	1.40e-02
Fam162a	238.52	188.48	-0.34	2.26e-03
Fam163a	67.73	124.29	0.88	1.12e-07
Fam167a	8.83	21.39	1.28	5.13e-03
Fam168b	1282.89	1136.97	-0.17	1.42e-04
Fam171a1	257.17	205.8	-0.32	2.61e-03
Fam171b	127.6	93.73	-0.45	4.30e-03
Fam185a	7.85	1.02	-2.95	1.64e-02
Fam193b	668.44	738.63	0.14	1.99e-02
Fam199x	2298.8	1827.72	-0.33	1.80e-23
Fam204a	295.45	392.24	0.41	1.47e-06
Fam214a	31.41	52.98	0.75	3.27e-03
Fam214b	147.23	85.58	-0.78	1.63e-07
Fam219a	307.23	259.79	-0.24	1.30e-02
Fam222a	51.04	77.43	0.6	3.44e-03
Fam229b	119.75	93.73	-0.35	2.79e-02
Fam3a	58.89	41.77	-0.5	3.64e-02
Fam3c	45.15	79.47	0.82	9.14e-05
Fam43a	40.24	26.49	-0.6	3.97e-02
Fam43b	3.93	14.26	1.86	4.10e-03
Fam50a	877.51	989.25	0.17	1.01e-03
Fam53b	18.65	34.64	0.89	6.50e-03
Fam71f1	0	9.17	5.67	5.65e-04
Fam72a	423.05	316.85	-0.42	3.36e-07
Fam76a	190.42	158.93	-0.26	3.81e-02
Fam76b	433.85	371.86	-0.22	6.03e-03
Fam78a	5.89	13.24	1.17	4.34e-02
Fam78b	925.6	851.71	-0.12	3.03e-02
Fam89a	15.7	5.09	-1.62	5.59e-03
Fam8a1	801.93	682.59	-0.23	6.78e-05
Fam91a1	1329.02	1195.05	-0.15	6.91e-04
Fam98a	1438.96	1339.71	-0.1	1.92e-02
Fan1	5.89	15.28	1.38	1.37e-02
Fanca	30.43	14.26	-1.09	2.95e-03
Farp1	379.86	277.11	-0.46	1.58e-07
Farp2	149.2	122.26	-0.29	4.50e-02
Farsa	723.4	800.77	0.15	1.33e-02
Farsb	491.76	383.07	-0.36	1.72e-06
Fasn	3988.05	3639.13	-0.13	1.51e-07
Fastkd1	20.61	11.21	-0.88	4.41e-02
Fau	8605.27	10406.98	0.27	7.44e-74
Fbh1	941.31	1113.54	0.24	6.42e-07
Fbl	499.61	440.12	-0.18	1.57e-02
Fbln1	2234.99	2882.17	0.37	1.54e-35
Fbln2	194.35	284.24	0.55	6.96e-08
Fbln5	19.63	8.15	-1.27	8.28e-03
Fbn1	150.18	219.04	0.54	3.27e-06
Fbp2	94.23	46.86	-1.01	3.13e-07
Fbxl12	35.34	13.24	-1.42	9.58e-05
Fbxl14	272.87	342.31	0.33	3.48e-04
Fbxl16	158.03	212.93	0.43	2.72e-04
Fbxl17	713.59	636.75	-0.16	8.68e-03
Fbxl20	2752.27	2452.24	-0.17	4.24e-08
Fbxl3	280.72	340.28	0.28	2.52e-03
Fbxl6	208.09	159.95	-0.38	1.53e-03
Fbxo17	4.91	16.3	1.73	3.05e-03
Fbxo21	480.96	386.12	-0.32	3.33e-05
Fbxo25	43.19	77.43	0.84	7.19e-05
Fbxo27	4.91	0	-4.71	5.50e-03
Fbxo30	1323.13	1028.98	-0.36	3.04e-16
Fbxo32	49.08	19.36	-1.34	7.11e-06
Fbxo33	122.69	77.43	-0.66	4.37e-05
Fbxo45	548.69	435.03	-0.33	2.44e-06
Fbxw11	2685.53	2193.46	-0.29	1.01e-21
Fcf1	193.37	245.53	0.34	1.62e-03
Fcho2	470.16	560.34	0.25	3.28e-04
Fchsd1	114.84	144.67	0.33	2.15e-02
Fchsd2	1279.94	1466.05	0.2	3.69e-06
Fcsk	39.26	23.43	-0.74	1.38e-02
Fdft1	261.09	201.72	-0.37	4.48e-04
Fdx1	5.89	0	-4.97	3.05e-03
Fdxacb1	0	9.17	5.67	5.65e-04
Fdxr	57.91	38.71	-0.58	1.58e-02
Fech	147.23	241.45	0.71	2.73e-10
Fem1a	355.32	291.38	-0.29	1.47e-03
Fem1b	2208.49	1611.73	-0.45	4.49e-40
Fer	795.06	670.37	-0.25	2.61e-05
Fermt2	869.66	724.36	-0.26	2.13e-06
Fes	174.72	131.42	-0.41	1.81e-03
Fez1	88.34	132.44	0.58	1.50e-04
Fezf2	0	5.09	4.82	4.49e-03
Ffar4	31.41	56.03	0.84	9.32e-04
Fgd2	57.91	33.62	-0.78	1.51e-03
Fgd3	2.94	21.39	2.86	3.28e-05
Fgd4	142.33	202.74	0.51	2.78e-05
Fgd6	111.9	69.28	-0.69	5.40e-05
Fgf11	308.21	191.53	-0.69	4.85e-12
Fgf14	185.51	137.54	-0.43	7.22e-04
Fgf18	1.96	11.21	2.51	4.26e-03
Fgfr1op2	254.22	211.91	-0.26	1.47e-02
Fgfr2	0	5.09	4.82	4.49e-03
Fgl2	11.78	1.02	-3.53	2.96e-03
Fhod1	93.25	174.21	0.9	7.01e-11
Ficd	57.91	26.49	-1.13	1.65e-05
Fig4	341.58	279.15	-0.29	1.53e-03
Fignl1	295.45	212.93	-0.47	2.03e-06
Fip1l1	2122.12	1953.03	-0.12	7.55e-04
Fis1	287.59	350.47	0.29	1.62e-03
Fitm2	20.61	43.81	1.09	2.89e-04
Fjx1	97.17	135.5	0.48	1.49e-03
Fkbp10	82.45	120.22	0.54	7.75e-04
Fkbp14	0	7.13	5.3	1.44e-03
Fkbp1a	3954.67	4345.16	0.14	1.46e-08
Fkbp1b	92.27	66.22	-0.48	9.94e-03
Fkbp8	504.52	451.33	-0.16	3.38e-02
Fkbp9	690.03	920.99	0.42	9.54e-15
Fktn	211.03	282.21	0.42	3.60e-05
Flcn	199.26	267.94	0.43	4.23e-05
Flna	4626.06	5416.93	0.23	3.06e-27
Flnb	737.15	862.92	0.23	4.96e-05
Flnc	3613.09	4533.64	0.33	4.62e-45
Flot1	474.09	528.75	0.16	3.29e-02
Flrt1	255.2	201.72	-0.34	1.57e-03
Flvcr1	134.47	99.84	-0.43	4.50e-03
Fmnl3	792.11	725.38	-0.13	3.46e-02
Fmr1	3516.9	2765.01	-0.35	7.28e-39
Fn1	258.15	393.25	0.61	1.66e-12
Fnbp4	1161.18	1023.89	-0.18	1.67e-04
Fndc10	22.58	37.7	0.74	1.61e-02
Fndc3a	1466.44	1564.87	0.09	2.67e-02
Fnip1	2661.97	2468.54	-0.11	5.79e-04
Fntb	335.69	380.01	0.18	4.13e-02
Focad	451.51	606.18	0.42	2.64e-10
Folr1	373.97	538.94	0.53	2.66e-13
Fos	70.67	32.6	-1.12	1.97e-06
Fosl2	846.1	633.69	-0.42	1.46e-13
Foxa1	122.69	200.7	0.71	1.26e-08
Foxb2	5.89	0	-4.97	3.05e-03
Foxc1	491.76	298.51	-0.72	2.53e-20
Foxd4	2.94	22.41	2.93	1.94e-05
Foxj2	461.33	339.26	-0.44	1.40e-08
Foxj3	1102.28	1236.82	0.17	3.76e-04
Foxk1	355.32	308.69	-0.2	2.51e-02
Foxk2	142.33	176.25	0.31	1.81e-02
Foxl1	53.99	31.58	-0.77	2.53e-03
Foxm1	147.23	176.25	0.26	4.76e-02
Foxn3	170.79	132.44	-0.37	5.69e-03
Foxo3	4768.38	3312.1	-0.53	6.95e-112
Foxo4	134.47	51.96	-1.37	5.09e-15
Foxo6	9.82	0	-5.71	4.87e-04
Foxp1	1491.96	1244.97	-0.26	3.63e-10
Foxred1	143.31	104.94	-0.45	2.18e-03
Foxred2	88.34	128.37	0.54	5.52e-04
Frg1	804.87	967.85	0.27	3.81e-07
Frmd4a	2314.5	2651.92	0.2	1.78e-10
Frmd4b	211.03	174.21	-0.28	1.99e-02
Frmd6	24.54	11.21	-1.13	6.38e-03
Frs2	621.32	455.4	-0.45	1.77e-11
Frs3	13.74	31.58	1.2	1.02e-03
Fry	207.11	156.89	-0.4	8.66e-04
Fryl	1294.67	1091.13	-0.25	4.09e-08
Fsbp	62.82	82.52	0.39	4.50e-02
Fst	31.41	12.23	-1.36	3.65e-04
Fstl1	330.78	436.04	0.4	6.61e-07
Fstl3	1.96	7.13	1.86	4.80e-02
Fth1	14273.73	25824.4	0.86	0.00e+00
Ftl1	344.52	589.88	0.78	1.19e-27
Ftl1-ps1	0.98	6.11	2.64	3.65e-02
Ftsj3	1605.82	1935.71	0.27	8.99e-14
Fubp1	4886.17	4536.69	-0.11	2.67e-06
Fundc2	121.71	71.32	-0.77	3.12e-06
Fuom	10.8	4.08	-1.41	3.97e-02
Fus	13432.54	13100.68	-0.04	1.07e-02
Fut11	23.56	36.68	0.64	3.82e-02
Fut8	920.7	768.17	-0.26	1.28e-06
Fxr1	12201.68	10564.9	-0.21	6.90e-51
Fyco1	785.24	632.67	-0.31	1.05e-07
Fyn	2346.89	2480.76	0.08	1.63e-02
Fyttd1	362.19	252.66	-0.52	6.39e-09
Fzd2	416.18	263.87	-0.66	6.34e-15
Fzd3	1419.32	1255.15	-0.18	4.23e-05
Fzd5	153.12	106.97	-0.52	2.75e-04
Fzd6	69.69	51.96	-0.42	4.95e-02
Fzr1	691.01	590.9	-0.23	3.59e-04
G0s2	0.98	14.26	3.86	1.02e-03
G2e3	150.18	91.69	-0.71	1.18e-06
G3bp1	1973.9	1708.52	-0.21	7.52e-09
G3bp2	3869.28	3661.55	-0.08	2.46e-03
G6pdx	712.61	1427.33	1	7.69e-100
Gaa	216.92	264.89	0.29	5.94e-03
Gabarapl1	266	347.41	0.39	2.16e-05
Gabpa	1234.79	1019.81	-0.28	2.06e-09
Gabpb1	657.64	525.7	-0.32	5.33e-07
Gad2	60.86	98.82	0.7	1.28e-04
Gadd45a	14.72	28.53	0.95	9.50e-03
Gak	190.42	145.69	-0.39	2.11e-03
Gale	553.6	630.63	0.19	4.77e-03
Galk1	513.35	434.01	-0.24	1.08e-03
Galnt1	2318.43	2752.78	0.25	1.60e-16
Galnt16	11.78	1.02	-3.53	2.96e-03
Galnt2	1019.83	1161.43	0.19	9.66e-05
Galnt3	62.82	98.82	0.65	3.19e-04
Galnt6	0	7.13	5.3	1.44e-03
Gan	149.2	241.45	0.69	7.33e-10
Gapdh	25529.19	22349.29	-0.19	3.76e-91
Gapvd1	3818.24	3307.01	-0.21	2.87e-16
Gar1	28.47	13.24	-1.1	3.82e-03
Garem2	272.87	207.83	-0.39	1.50e-04
Garnl3	1553.8	1109.47	-0.49	6.08e-32
Garre1	986.46	678.52	-0.54	1.30e-24
Gars	15746.06	15404.17	-0.03	1.57e-02
Gas2	111.9	187.46	0.74	1.02e-08
Gas2l1	63.8	42.79	-0.58	1.16e-02
Gas2l3	111.9	84.56	-0.4	1.55e-02
Gas8	265.02	306.66	0.21	3.13e-02
Gata3	809.78	676.48	-0.26	7.21e-06
Gata4	697.88	634.71	-0.14	3.26e-02
Gatb	118.77	183.38	0.63	1.35e-06
Gatm	363.17	476.8	0.39	2.75e-07
Gbf1	5006.9	4392.02	-0.19	8.97e-18
Gcat	479.98	404.46	-0.25	1.30e-03
Gcc1	101.1	133.46	0.4	8.03e-03
Gch1	133.49	178.29	0.42	1.32e-03
Gck	20.61	11.21	-0.88	4.41e-02
Gclc	1158.23	1408.99	0.28	3.93e-11
Gclm	973.7	1150.22	0.24	5.13e-07
Gdap1	498.63	669.35	0.42	2.72e-11
Gdap2	387.71	305.64	-0.34	6.22e-05
Gdf15	2.94	13.24	2.17	3.01e-03
Gdi2	567.34	475.78	-0.25	2.94e-04
Gdpd3	7.85	1.02	-2.95	1.64e-02
Gdpd5	328.82	373.9	0.19	3.58e-02
Gem	230.66	181.35	-0.35	2.18e-03
Gen1	9.82	23.43	1.26	3.73e-03
Get4	31.41	46.86	0.58	3.15e-02
Gfm1	314.1	269.98	-0.22	2.37e-02
Gfm2	114.84	164.03	0.51	1.66e-04
Gfpt1	909.9	1060.56	0.22	1.05e-05
Gfral	3.93	11.21	1.51	2.59e-02
Gga2	483.91	407.52	-0.25	1.19e-03
Ggnbp2	2205.55	2087.51	-0.08	2.55e-02
Ggt7	803.89	875.14	0.12	3.15e-02
Ghitm	1333.93	1904.13	0.51	2.72e-43
Gid4	784.26	570.52	-0.46	6.66e-15
Gid8	304.28	253.68	-0.26	7.18e-03
Gigyf1	3750.51	3422.13	-0.13	3.66e-07
Gimap8	0	7.13	5.3	1.44e-03
Gin1	16.69	28.53	0.77	3.10e-02
Gipc2	20.61	36.68	0.83	8.37e-03
Gipr	11.78	21.39	0.86	4.24e-02
Git1	1868.88	1969.33	0.08	4.62e-02
Git2	675.31	581.73	-0.22	8.03e-04
Gjd3	0	7.13	5.3	1.44e-03
Glb1	166.86	125.31	-0.41	2.20e-03
Glce	876.53	1148.18	0.39	3.65e-16
Gldc	168.83	130.41	-0.37	5.32e-03
Glipr2	72.63	120.22	0.73	1.02e-05
Glis1	5.89	30.56	2.38	1.48e-06
Glis2	912.84	750.85	-0.28	1.90e-07
Glis3	6.87	23.43	1.77	2.74e-04
Glrx5	616.41	720.29	0.22	2.77e-04
Gls	3499.23	3160.3	-0.15	4.40e-08
Gls2	359.25	296.47	-0.28	1.96e-03
Glt8d2	10.8	25.47	1.24	2.71e-03
Glud1	3739.71	3905.04	0.06	1.86e-02
Glul	831.37	767.15	-0.12	4.85e-02
Glyr1	4998.06	4771.01	-0.07	3.75e-03
Gm10033	112.88	77.43	-0.54	1.21e-03
Gm10036	16.69	30.56	0.87	1.27e-02
Gm10052	766.59	689.72	-0.15	1.18e-02
Gm10053	2.94	10.19	1.79	1.89e-02
Gm10069	1.96	7.13	1.86	4.80e-02
Gm10073	22.58	7.13	-1.66	6.71e-04
Gm10080	4.91	18.34	1.9	9.13e-04
Gm10123	5179.65	4592.73	-0.17	1.12e-15
Gm10155	2.94	9.17	1.64	3.54e-02
Gm10157	0	9.17	5.67	5.65e-04
Gm10171	6.87	0	-5.2	1.82e-03
Gm10221	14.72	33.62	1.19	7.35e-04
Gm10224	9.82	1.02	-3.27	6.54e-03
Gm10226	0	8.15	5.5	8.89e-04
Gm10232	19.63	37.7	0.94	2.97e-03
Gm10254	28.47	14.26	-1	7.59e-03
Gm10275	115.82	73.35	-0.66	8.43e-05
Gm10357	23.56	12.23	-0.95	2.11e-02
Gm10501	458.38	586.83	0.36	1.82e-07
Gm10557	520.22	587.84	0.18	1.10e-02
Gm10602	91.28	49.92	-0.87	8.84e-06
Gm10642	5.89	0	-4.97	3.05e-03
Gm10644	1.96	9.17	2.22	1.38e-02
Gm10651	7.85	1.02	-2.95	1.64e-02
Gm10705	6.87	18.34	1.42	5.50e-03
Gm10762	0.98	18.34	4.22	2.64e-04
Gm10827	0	5.09	4.82	4.49e-03
Gm10925	2.94	9.17	1.64	3.54e-02
Gm11127	59.87	118.18	0.98	1.31e-08
Gm11196	41.23	26.49	-0.64	2.81e-02
Gm11224	17.67	8.15	-1.12	2.38e-02
Gm11400	53	96.79	0.87	4.13e-06
Gm11405	0	13.24	6.2	1.28e-04
Gm11478	44.17	21.39	-1.05	4.61e-04
Gm11517	0	11.21	5.96	2.56e-04
Gm11518	10.8	0	-5.85	3.36e-04
Gm11533	9.82	0	-5.71	4.87e-04
Gm11605	4.91	13.24	1.43	1.89e-02
Gm11658	3.93	10.19	1.38	4.76e-02
Gm11696	21.59	46.86	1.12	1.23e-04
Gm11734	5.89	1.02	-2.53	4.57e-02
Gm11799	2.94	16.3	2.47	5.17e-04
Gm11808	409.31	296.47	-0.47	2.44e-08
Gm11839	50.06	78.45	0.65	1.61e-03
Gm11868	63.8	87.62	0.46	1.61e-02
Gm11878	13.74	27.51	1	8.08e-03
Gm11973	0	8.15	5.5	8.89e-04
Gm12097	17.67	33.62	0.93	5.63e-03
Gm12104	0.98	12.23	3.64	2.17e-03
Gm12112	12.76	23.43	0.88	3.03e-02
Gm12166	11.78	22.41	0.93	2.62e-02
Gm12174	34.35	15.28	-1.17	8.45e-04
Gm12183	164.9	122.26	-0.43	1.50e-03
Gm12184	2.94	16.3	2.47	5.17e-04
Gm12196	11.78	1.02	-3.53	2.96e-03
Gm12219	3.93	10.19	1.38	4.76e-02
Gm12229	62.82	28.53	-1.14	5.74e-06
Gm12258	2.94	11.21	1.93	1.01e-02
Gm12337	0	9.17	5.67	5.65e-04
Gm12481	53.99	22.41	-1.27	5.72e-06
Gm12494	1.96	8.15	2.05	2.55e-02
Gm12543	2.94	21.39	2.86	3.28e-05
Gm12592	5.89	13.24	1.17	4.34e-02
Gm12669	186.49	106.97	-0.8	1.28e-09
Gm12844	21.59	7.13	-1.6	1.19e-03
Gm12906	5.89	0	-4.97	3.05e-03
Gm12918	0	6.11	5.08	2.46e-03
Gm12960	0.98	19.36	4.3	1.93e-04
Gm12966	29.45	49.92	0.76	4.08e-03
Gm12989	41.23	24.45	-0.75	1.05e-02
Gm13082	5.89	0	-4.97	3.05e-03
Gm13135	16.69	8.15	-1.03	3.94e-02
Gm13230	27.48	44.83	0.71	1.13e-02
Gm13243	6.87	0	-5.2	1.82e-03
Gm13370	9.82	2.04	-2.27	1.10e-02
Gm13394	848.06	682.59	-0.31	2.56e-08
Gm13408	9.82	3.06	-1.68	2.81e-02
Gm13410	4.91	13.24	1.43	1.89e-02
Gm13414	9.82	2.04	-2.27	1.10e-02
Gm13419	5.89	0	-4.97	3.05e-03
Gm13422	4.91	13.24	1.43	1.89e-02
Gm13563	3.93	10.19	1.38	4.76e-02
Gm13767	0	8.15	5.5	8.89e-04
Gm13786	15.7	5.09	-1.62	5.59e-03
Gm13835	44.17	28.53	-0.63	2.42e-02
Gm13889	36.32	64.18	0.82	4.46e-04
Gm13961	5.89	0	-4.97	3.05e-03
Gm14026	9.82	2.04	-2.27	1.10e-02
Gm14044	4.91	0	-4.71	5.50e-03
Gm14048	20.61	10.19	-1.02	2.27e-02
Gm14122	51.04	29.55	-0.79	2.87e-03
Gm14124	84.41	52.98	-0.67	7.34e-04
Gm14137	0	12.23	6.08	1.79e-04
Gm14139	9.82	21.39	1.12	1.11e-02
Gm14148	8.83	1.02	-3.12	1.02e-02
Gm14150	1431.1	1535.32	0.1	1.71e-02
Gm14176	11.78	2.04	-2.53	3.73e-03
Gm14267	30.43	92.71	1.61	6.26e-13
Gm14277	9.82	2.04	-2.27	1.10e-02
Gm14292	473.11	407.52	-0.22	5.45e-03
Gm14296	13.74	2.04	-2.75	1.36e-03
Gm14303	18.65	8.15	-1.19	1.42e-02
Gm14305	48.1	73.35	0.61	4.05e-03
Gm14326	114.84	75.39	-0.61	2.86e-04
Gm14409	20.61	11.21	-0.88	4.41e-02
Gm14412	241.46	160.97	-0.59	1.69e-07
Gm14419	0.98	6.11	2.64	3.65e-02
Gm14443	31.41	11.21	-1.49	1.53e-04
Gm14648	1.96	8.15	2.05	2.55e-02
Gm14698	0	8.15	5.5	8.89e-04
Gm14964	19.63	50.94	1.38	2.57e-06
Gm15063	0.98	9.17	3.22	7.69e-03
Gm15191	1.96	8.15	2.05	2.55e-02
Gm15265	326.86	230.25	-0.51	8.55e-08
Gm15361	12.76	46.86	1.88	4.67e-08
Gm15421	19.63	3.06	-2.68	1.13e-04
Gm15427	107.97	61.13	-0.82	3.83e-06
Gm15429	45.15	17.32	-1.38	1.17e-05
Gm15444	4.91	16.3	1.73	3.05e-03
Gm15460	8.83	2.04	-2.12	1.95e-02
Gm15464	0	5.09	4.82	4.49e-03
Gm15466	25.52	11.21	-1.19	3.89e-03
Gm15500	439.74	319.9	-0.46	1.08e-08
Gm15530	9.82	3.06	-1.68	2.81e-02
Gm15538	17.67	6.11	-1.53	4.49e-03
Gm15564	611.51	504.3	-0.28	3.52e-05
Gm15612	1.96	7.13	1.86	4.80e-02
Gm15635	4.91	0	-4.71	5.50e-03
Gm15696	21.59	55.01	1.35	1.33e-06
Gm15733	20.61	8.15	-1.34	4.87e-03
Gm15772	195.33	292.39	0.58	7.08e-09
Gm15790	1.96	11.21	2.51	4.26e-03
Gm15946	41.23	9.17	-2.17	6.91e-08
Gm15978	13.74	4.08	-1.75	6.98e-03
Gm16074	223.79	269.98	0.27	9.11e-03
Gm16386	12.76	5.09	-1.32	3.09e-02
Gm17066	6.87	0	-5.2	1.82e-03
Gm17082	42.21	80.48	0.93	9.64e-06
Gm17092	3.93	12.23	1.64	1.40e-02
Gm17197	7.85	17.32	1.14	2.18e-02
Gm17936	0.98	7.13	2.86	2.11e-02
Gm18913	5.89	0	-4.97	3.05e-03
Gm19156	13.74	6.11	-1.17	4.09e-02
Gm19196	48.1	89.65	0.9	5.39e-06
Gm19353	2.94	18.34	2.64	1.67e-04
Gm19457	0	8.15	5.5	8.89e-04
Gm19774	0	7.13	5.3	1.44e-03
Gm19815	5.89	1.02	-2.53	4.57e-02
Gm2000	70.67	44.83	-0.66	2.62e-03
Gm20008	43.19	27.51	-0.65	2.18e-02
Gm20305	2.94	9.17	1.64	3.54e-02
Gm20432	1.96	9.17	2.22	1.38e-02
Gm20633	1.96	12.23	2.64	2.46e-03
Gm20939	7.85	16.3	1.05	3.73e-02
Gm21055	0	5.09	4.82	4.49e-03
Gm2106	8.83	22.41	1.34	2.95e-03
Gm21092	354.34	425.86	0.27	1.16e-03
Gm21596	7.85	0	-5.39	1.14e-03
Gm21769	1.96	7.13	1.86	4.80e-02
Gm22009	3574.81	3427.22	-0.06	2.91e-02
Gm22131	114.84	191.53	0.74	9.04e-09
Gm22192	117.79	58.07	-1.02	5.83e-09
Gm22258	11.78	0	-5.97	2.37e-04
Gm23301	20.61	38.71	0.91	3.40e-03
Gm23711	47.11	65.2	0.47	3.56e-02
Gm23862	114.84	82.52	-0.48	3.92e-03
Gm2423	51.04	27.51	-0.89	9.21e-04
Gm24289	25.52	46.86	0.88	1.69e-03
Gm24339	1.96	8.15	2.05	2.55e-02
Gm24494	24.54	41.77	0.77	8.44e-03
Gm24610	8.83	17.32	0.97	4.47e-02
Gm24872	5.89	0	-4.97	3.05e-03
Gm24966	12.76	5.09	-1.32	3.09e-02
Gm25121	0	14.26	6.3	9.40e-05
[truncated: 4,082 more rows]
