# Supplementary material for: α-Cyclodextrin/Moringin Induces an Antioxidant Transcriptional Response Activating Nrf2 in Differentiated NSC-34 Motor Neurons
Source: Antioxidants (Basel). 2024 Jul 6;13(7):813. doi: 10.3390/antiox13070813 (PMC11274022; doi:10.3390/antiox13070813)
Supplement: Supplementary file 1 [file antioxidants-13-00813-s001.zip › Table S4.tsv]

Gene	Control	no_Control	Fold_Change	q-Value
0610009B22Rik	153.47	232.35	0.6	2.91e-07
0610030E20Rik	9.08	25.33	1.48	8.31e-04
1110059G10Rik	106.25	151.96	0.52	4.19e-04
1500002C15Rik	7.26	18.72	1.37	7.06e-03
1500009L16Rik	2.72	13.21	2.28	2.68e-03
1600012H06Rik	17.25	5.51	-1.65	5.53e-03
1600029O15Rik	19.98	41.85	1.07	6.49e-04
1700008J07Rik	9.99	0	-5.62	8.77e-04
1700029I15Rik	18.16	6.61	-1.46	8.15e-03
1700109H08Rik	1.82	15.42	3.09	4.60e-04
1810010H24Rik	0.91	6.61	2.86	2.72e-02
1810013L24Rik	4948.27	5144.77	0.06	1.83e-02
1810030O07Rik	108.06	81.49	-0.41	2.16e-02
1810049J17Rik	0	5.51	5.04	3.90e-03
1810058I24Rik	320.56	180.6	-0.83	7.08e-16
2300009A05Rik	92.63	63.87	-0.54	5.79e-03
2310022A10Rik	43.59	68.27	0.65	4.26e-03
2310022B05Rik	84.45	113.42	0.43	1.23e-02
2310061I04Rik	177.99	138.75	-0.36	7.87e-03
2610002M06Rik	31.78	13.21	-1.27	1.24e-03
2610008E11Rik	18.16	8.81	-1.04	3.88e-02
2610301B20Rik	57.21	35.24	-0.7	6.40e-03
2610507I01Rik	0	5.51	5.04	3.90e-03
2700062C07Rik	0.91	7.71	3.09	1.54e-02
2700078F05Rik	8.17	16.52	1.02	4.72e-02
2700099C18Rik	162.55	129.94	-0.32	2.30e-02
2810025M15Rik	2.72	8.81	1.69	3.83e-02
2810039B14Rik	0.91	9.91	3.45	5.63e-03
3110040N11Rik	0.91	6.61	2.86	2.72e-02
3110053B16Rik	11.81	2.2	-2.42	6.98e-03
4632404H12Rik	0	5.51	5.04	3.90e-03
4930430F08Rik	50.85	73.78	0.54	1.26e-02
4930522L14Rik	19.07	38.54	1.02	1.72e-03
4930534D22Rik	9.08	2.2	-2.04	2.80e-02
4931406C07Rik	63.57	35.24	-0.85	6.34e-04
4931414P19Rik	45.41	22.02	-1.04	7.33e-04
4931428F04Rik	22.7	44.05	0.96	1.37e-03
4932438A13Rik	7683.49	8030.99	0.06	6.23e-04
5430416N02Rik	7.26	1.1	-2.72	3.31e-02
5530601H04Rik	2.72	8.81	1.69	3.83e-02
5730455P16Rik	66.29	107.92	0.7	8.11e-05
5830417I10Rik	47.22	74.88	0.67	2.14e-03
5830444B04Rik	5.45	0	-4.75	6.30e-03
5S_rRNA	0.91	7.71	3.09	1.54e-02
5_8S_rRNA	1.82	11.01	2.6	4.39e-03
6030443J06Rik	0	11.01	6.04	3.34e-04
6330403K07Rik	243.37	177.29	-0.46	7.02e-05
6330418K02Rik	0	9.91	5.89	5.03e-04
6820431F20Rik	1335.83	1474.5	0.14	1.28e-03
7SK	928.99	1114.41	0.26	1.52e-07
8030474K03Rik	11.81	3.3	-1.84	1.61e-02
9130213A22Rik	26.34	47.35	0.85	2.74e-03
9330020H09Rik	0	5.51	5.04	3.90e-03
9330151L19Rik	78.1	58.36	-0.42	4.73e-02
9330159F19Rik	88.09	121.13	0.46	5.20e-03
9330171B17Rik	6.36	0	-4.97	3.92e-03
9530052E02Rik	0	7.71	5.53	1.26e-03
9530059O14Rik	17.25	30.83	0.84	1.83e-02
9530068E07Rik	9.08	22.02	1.28	5.20e-03
9630014M24Rik	2.72	19.82	2.86	6.80e-05
9630050E16Rik	0.91	6.61	2.86	2.72e-02
9930021J03Rik	2133.14	1924.88	-0.15	4.54e-05
A130010J15Rik	15.44	4.4	-1.81	5.87e-03
A230006K03Rik	19.98	0	-6.62	5.82e-05
A230056P14Rik	34.51	52.86	0.62	1.76e-02
A530083I20Rik	4.54	20.92	2.2	1.51e-04
A530083M17Rik	0	6.61	5.31	2.14e-03
A730011C13Rik	48.13	66.07	0.46	4.56e-02
A730098A19Rik	4.54	0	-4.49	1.08e-02
AA474408	1.82	8.81	2.28	1.55e-02
AI506816	0	7.71	5.53	1.26e-03
AI837181	108.06	136.55	0.34	2.85e-02
AV320801	0	5.51	5.04	3.90e-03
AW549877	326.92	270.89	-0.27	5.53e-03
Aak1	2311.13	2492	0.11	1.32e-03
Aar2	118.05	84.79	-0.48	4.91e-03
Aars	5375.99	5668.94	0.08	5.74e-04
Aasdhppt	97.17	73.78	-0.4	3.43e-02
Aatf	139.85	170.68	0.29	3.61e-02
Abcb10	58.12	98.01	0.75	6.59e-05
Abcb1a	131.68	170.68	0.37	6.15e-03
Abcb4	49.95	16.52	-1.6	1.41e-06
Abcc5	2500.02	2625.24	0.07	3.66e-02
Abcc8	35.42	16.52	-1.1	2.08e-03
Abcg1	35.42	58.36	0.72	3.78e-03
Abcg4	340.54	287.41	-0.24	1.06e-02
Abhd11	9.99	3.3	-1.6	4.30e-02
Abhd13	22.7	37.44	0.72	2.21e-02
Abhd17b	359.61	454.79	0.34	2.72e-05
Abhd3	0	5.51	5.04	3.90e-03
Abhd4	206.14	244.46	0.25	3.02e-02
Abhd5	1249.56	1078.07	-0.21	8.29e-06
Abi1	2182.18	2541.55	0.22	7.20e-12
Abl2	2797.88	2580.09	-0.12	2.37e-04
Ablim1	662.92	846.82	0.35	7.66e-10
Ablim2	691.07	799.47	0.21	5.07e-04
Abracl	98.08	135.45	0.47	2.66e-03
Abt1	0	5.51	5.04	3.90e-03
Abtb1	176.17	115.63	-0.61	1.18e-05
Acaa1b	49.95	28.63	-0.8	4.19e-03
Acad11	29.06	47.35	0.7	1.10e-02
Acad9	3.63	11.01	1.6	2.41e-02
Acadsb	373.23	448.19	0.26	1.26e-03
Acap1	10.9	1.1	-3.31	7.21e-03
Acbd3	2925.92	2766.19	-0.08	1.04e-02
Acbd4	580.28	639.79	0.14	4.24e-02
Ace	1565.58	1450.27	-0.11	1.11e-02
Acer2	11.81	3.3	-1.84	1.61e-02
Acer3	75.37	107.92	0.52	3.20e-03
Acin1	3676.02	3346.52	-0.14	6.20e-07
Acly	15796.52	15142.49	-0.06	2.66e-06
Aco2	8304.64	8065.13	-0.04	2.48e-02
Acot11	10.9	25.33	1.22	3.77e-03
Acot13	36.32	67.17	0.89	1.66e-04
Acot8	42.68	23.13	-0.88	4.25e-03
Acp2	137.12	84.79	-0.69	1.53e-05
Acp6	85.36	109.02	0.35	4.30e-02
Acrbp	2.72	8.81	1.69	3.83e-02
Acsl3	915.37	692.65	-0.4	5.31e-13
Acsl6	853.62	733.39	-0.22	1.89e-04
Actb	173101.52	181736.32	0.07	6.14e-90
Actg1	22878.84	25983.73	0.18	9.04e-85
Actg2	15.44	1.1	-3.81	1.60e-03
Actn1	10999.9	10569.24	-0.06	2.84e-04
Actn4	2719.78	2878.52	0.08	1.00e-02
Actr2	4780.27	4465.33	-0.1	4.28e-05
Actr3-ps	13.62	25.33	0.89	2.46e-02
Acvr2b	9042.93	7783.22	-0.22	6.92e-40
Acy1	71.74	51.76	-0.47	3.38e-02
Ada	10.9	22.02	1.02	2.01e-02
Adam11	119.87	77.08	-0.64	2.01e-04
Adam17	280.61	329.26	0.23	1.71e-02
Adam19	45.41	70.48	0.63	4.35e-03
Adam33	4.54	14.32	1.66	7.84e-03
Adam9	392.3	335.86	-0.22	1.17e-02
Adamts10	158.01	126.64	-0.32	2.70e-02
Adamts17	36.32	58.36	0.68	5.70e-03
Adamts3	56.3	95.8	0.77	6.24e-05
Adck2	7.26	18.72	1.37	7.06e-03
Adcy4	33.6	69.38	1.05	1.01e-05
Add1	4988.23	4205.45	-0.25	4.37e-28
Adgra3	147.11	223.54	0.6	4.09e-07
Adgrb1	417.73	305.03	-0.45	1.21e-07
Adgrb2	3412.67	2991.94	-0.19	7.52e-12
Adgrl1	8137.55	9003.35	0.15	9.13e-19
Adgrl2	439.52	527.47	0.26	4.60e-04
Adk	436.8	490.03	0.17	3.65e-02
Adnp2	42.68	16.52	-1.37	6.13e-05
Ado	174.36	136.55	-0.35	9.91e-03
Adpgk	425.9	505.45	0.25	1.32e-03
Adrm1	704.69	584.73	-0.27	3.18e-05
Adsl	258.81	305.03	0.24	1.86e-02
Adss	2095	2238.72	0.1	7.87e-03
Aebp2	1740.84	2046.01	0.23	9.73e-11
Aff1	30.88	62.77	1.02	3.98e-05
Aff4	5173.48	5480.63	0.08	2.18e-04
Afg1l	160.73	210.33	0.39	1.52e-03
Afg3l2	133.49	192.71	0.53	3.81e-05
Aftph	1693.62	1466.79	-0.21	3.12e-07
Agap3	3878.52	3705.51	-0.07	1.66e-02
Agfg1	3194.72	3401.58	0.09	1.76e-03
Agfg2	661.1	589.14	-0.17	1.42e-02
Aggf1	39.96	17.62	-1.18	5.16e-04
Agk	347.8	432.77	0.32	1.47e-04
Ago1	2196.71	1758.6	-0.32	2.07e-20
Ago2	3795.89	4269.32	0.17	4.90e-12
Ago3	689.25	563.81	-0.29	9.36e-06
Agpat2	43.59	83.69	0.94	7.94e-06
Agrn	1582.83	1488.81	-0.09	4.43e-02
Agtr1a	22.7	7.71	-1.56	1.92e-03
Agtrap	6.36	19.82	1.64	1.69e-03
Ahctf1	701.97	832.5	0.25	2.79e-05
Ahcyl1	11926.17	10759.75	-0.15	1.99e-25
Ahcyl2	1901.58	2082.35	0.13	3.89e-04
Ahi1	978.94	889.76	-0.14	1.27e-02
Ahnak	62006.45	67542.71	0.12	1.41e-101
Ahnak2	187.07	103.51	-0.85	6.58e-10
Ahsa1	1261.36	1116.61	-0.18	2.44e-04
Aifm3	7.26	1.1	-2.72	3.31e-02
Aip	286.96	350.18	0.29	2.11e-03
Ak2	3056.69	2808.04	-0.12	5.15e-05
Akap6	997.1	1082.47	0.12	2.45e-02
Akap8l	4508.75	4019.35	-0.17	4.95e-12
Akirin2	412.28	461.4	0.16	4.83e-02
Akna	3.63	11.01	1.6	2.41e-02
Akt3	13412.74	12586.62	-0.09	2.51e-11
Aldh18a1	1108.8	1028.51	-0.11	3.88e-02
Aldh1a3	44.5	78.18	0.81	1.55e-04
Aldh3a2	131.68	99.11	-0.41	1.01e-02
Aldh6a1	403.2	350.18	-0.2	2.07e-02
Alg10b	126.23	166.28	0.4	4.07e-03
Alg11	39.05	7.71	-2.34	3.81e-07
Alg12	14.53	28.63	0.98	9.41e-03
Alg2	58.12	26.43	-1.14	3.58e-05
Alg3	150.75	182.8	0.28	3.55e-02
Alg8	271.52	363.39	0.42	3.84e-06
Alg9	381.4	529.67	0.47	1.46e-10
Alkbh6	57.21	81.49	0.51	1.23e-02
Alkbh8	10.9	33.04	1.6	4.68e-05
Als2cl	29.06	46.25	0.67	1.65e-02
Ambra1	3561.6	3291.46	-0.11	4.64e-05
Amd-ps3	11.81	2.2	-2.42	6.98e-03
Amn1	193.43	145.36	-0.41	1.50e-03
Amotl1	878.14	636.49	-0.46	3.95e-16
Amt	246.1	169.58	-0.54	2.96e-06
Amz2	12.71	44.05	1.79	3.27e-07
Anapc16	731.93	666.22	-0.14	3.64e-02
Anapc5	3537.98	3836.55	0.12	1.19e-05
Anapc7	168.91	86.99	-0.96	1.18e-10
Angel1	138.03	98.01	-0.49	1.60e-03
Ank	528.52	586.94	0.15	3.64e-02
Ank3	2108.62	1968.93	-0.1	7.95e-03
Ankib1	1003.46	1089.08	0.12	2.45e-02
Ankk1	4.54	0	-4.49	1.08e-02
Ankrd11	8320.98	7804.15	-0.09	2.24e-07
Ankrd12	498.55	584.73	0.23	1.26e-03
Ankrd13b	723.76	630.98	-0.2	2.13e-03
Ankrd17	35891.11	34904.48	-0.04	2.83e-06
Ankrd23	30.88	18.72	-0.72	4.50e-02
Ankrd34a	10.9	0	-5.75	6.45e-04
Ankrd40	180.71	240.06	0.41	3.26e-04
Ankrd44	134.4	173.99	0.37	5.87e-03
Ankrd49	10.9	24.23	1.15	6.56e-03
Ankrd6	105.34	80.39	-0.39	2.99e-02
Ankrd61	0	7.71	5.53	1.26e-03
Anks1	785.51	694.85	-0.18	4.11e-03
Anks3	72.65	45.15	-0.69	2.36e-03
Anp32a	2750.66	2618.63	-0.07	3.13e-02
Anp32e	1557.4	1694.73	0.12	3.19e-03
Antkmt	1.82	11.01	2.6	4.39e-03
Antxr2	12.71	26.43	1.06	8.04e-03
Anxa2	4722.16	4493.96	-0.07	3.77e-03
Anxa5	1054.31	1178.28	0.16	1.24e-03
Anxa7	26.34	9.91	-1.41	1.64e-03
Aox1	49.95	81.49	0.71	6.82e-04
Ap1g1	9836.61	9472.45	-0.05	1.30e-03
Ap1s2	677.45	613.36	-0.14	3.35e-02
Ap2a2	3016.73	3585.48	0.25	4.88e-21
Ap2b1	5292.45	5117.24	-0.05	4.12e-02
Ap3b1	1725.4	1837.89	0.09	2.35e-02
Ap3d1	3255.56	3081.14	-0.08	7.82e-03
Ap3m1	629.32	548.39	-0.2	4.10e-03
Ap3m1-ps	0	6.61	5.31	2.14e-03
Ap3s1-ps1	0.91	8.81	3.28	9.14e-03
Ap3s1-ps2	1.82	13.21	2.86	1.37e-03
Ap3s2	1315.85	1231.13	-0.1	4.69e-02
Ap4e1	721.94	901.88	0.32	7.96e-09
Ap4s1	20.89	8.81	-1.25	1.07e-02
Ap5m1	105.34	70.48	-0.58	1.49e-03
Apba3	1.82	15.42	3.09	4.60e-04
Apbb1	2105.9	1944.7	-0.11	1.97e-03
Apbb2	2335.65	2618.63	0.16	2.87e-07
Apcdd1	45.41	23.13	-0.97	1.40e-03
Apex2	224.3	164.08	-0.45	1.73e-04
Aplnr	0	6.61	5.31	2.14e-03
Apoo	187.98	224.64	0.26	3.02e-02
Appl1	2263.91	2086.76	-0.12	9.82e-04
Aprt	44.5	62.77	0.5	3.44e-02
Aqr	450.42	535.18	0.25	8.58e-04
Arap1	2048.69	1821.37	-0.17	4.27e-06
Arap3	1027.07	866.64	-0.25	3.62e-06
Arcn1	8939.4	8545.25	-0.07	2.20e-04
Arel1	1628.24	1497.62	-0.12	4.41e-03
Arf1	5901.79	5447.6	-0.12	5.16e-08
Arf4	2971.33	2617.53	-0.18	1.03e-09
Arfgap1	1288.6	1029.61	-0.32	2.84e-12
Arfgef1	7984.98	7670.9	-0.06	2.14e-03
Arfgef3	5909.05	6469.5	0.13	4.78e-11
Arfip2	1670.92	1569.2	-0.09	3.30e-02
Arfrp1	1126.96	1031.82	-0.13	1.34e-02
Arglu1	3952.99	3475.36	-0.19	4.28e-13
Arhgap17	1032.52	1200.3	0.22	7.21e-06
Arhgap26	9607.77	9196.05	-0.06	1.95e-04
Arhgap27	20.89	40.74	0.96	2.02e-03
Arhgap39	131.68	172.89	0.39	3.84e-03
Arhgap9	7.26	0	-5.16	2.57e-03
Arhgdia	2085.01	2384.08	0.19	7.66e-09
Arhgef10l	1288.6	1111.1	-0.21	5.35e-06
Arhgef11	1683.63	1887.44	0.16	1.77e-05
Arhgef12	1683.63	1825.78	0.12	3.30e-03
Arhgef19	7.26	15.42	1.09	4.31e-02
Arhgef28	207.05	292.92	0.5	1.02e-06
Arhgef37	1.82	9.91	2.45	8.19e-03
Arhgef4	88.09	49.55	-0.83	6.54e-05
Arhgef40	395.93	474.61	0.26	1.01e-03
Arhgef9	297.86	197.11	-0.6	1.01e-08
Arid1a	23690.69	25287.77	0.09	2.84e-22
Arid3b	140.76	192.71	0.45	4.19e-04
Arid4a	1224.13	1326.94	0.12	1.36e-02
Arid4b	1922.46	1717.86	-0.16	2.23e-05
Arid5a	7.26	1.1	-2.72	3.31e-02
Arih2	1452.97	1598.93	0.14	1.15e-03
Arl1	2375.61	2250.84	-0.08	2.81e-02
Arl15	56.3	34.14	-0.72	5.48e-03
Arl2	569.38	474.61	-0.26	3.04e-04
Arl3	269.71	225.74	-0.26	1.79e-02
Arl4a	250.64	188.3	-0.41	2.61e-04
Arl4d	30.88	14.32	-1.11	3.90e-03
Arl6ip4	232.48	178.39	-0.38	1.16e-03
Arl6ip5	108.97	70.48	-0.63	4.90e-04
Arl8a	2727.95	2911.55	0.09	2.73e-03
Arl8b	1149.66	1025.21	-0.17	1.08e-03
Armc5	47.22	70.48	0.58	9.08e-03
Armc8	2361.08	2080.15	-0.18	7.89e-08
Armc9	174.36	235.66	0.43	1.58e-04
Armcx5	9.99	2.2	-2.18	1.74e-02
Armh3	426.81	514.26	0.27	4.09e-04
Arnt	1734.48	1851.1	0.09	1.87e-02
Arnt2	29.97	48.45	0.69	1.12e-02
Arpc1b	643.85	713.57	0.15	2.27e-02
Arpc4	1245.92	1136.43	-0.13	6.40e-03
Arrb1	773.71	695.95	-0.15	1.45e-02
Arrdc3	563.93	473.51	-0.25	5.70e-04
Arvcf	1700.88	1601.13	-0.09	3.88e-02
Arxes2	5.45	13.21	1.28	3.38e-02
Asap1	4472.43	4041.37	-0.15	1.69e-09
Asap2	276.06	321.55	0.22	2.53e-02
Asb6	74.46	53.96	-0.46	3.26e-02
Asb7	144.39	112.32	-0.36	1.66e-02
Asb8	106.25	133.24	0.33	3.67e-02
Ash1l	4895.6	4571.05	-0.1	3.01e-05
Asic3	9.08	2.2	-2.04	2.80e-02
Asns	5225.25	5768.04	0.14	1.23e-11
Asph	1019.8	899.67	-0.18	7.68e-04
Aspm	417.73	471.31	0.17	3.11e-02
Aspscr1	318.75	364.49	0.19	3.62e-02
Asrgl1	32.69	56.16	0.78	2.27e-03
Astn2	1305.86	1480	0.18	3.43e-05
Atad2b	859.07	790.66	-0.12	4.61e-02
Atf7	370.51	439.38	0.25	2.99e-03
Atg10	0.91	8.81	3.28	9.14e-03
Atg4b	513.99	460.3	-0.16	4.13e-02
Atg4c	76.28	131.04	0.78	1.42e-06
Atg5	896.3	755.42	-0.25	1.46e-05
Atg9a	1408.47	1290.6	-0.13	5.84e-03
Atg9b	101.71	71.58	-0.51	5.97e-03
Atic	225.21	172.89	-0.38	1.42e-03
Atl1	250.64	297.32	0.25	1.56e-02
Atl2	2195.8	2460.06	0.16	8.31e-07
Atl3	358.7	484.52	0.43	2.42e-08
Atm	316.93	364.49	0.2	2.86e-02
Atmin	79.91	125.54	0.65	6.79e-05
Atox1	97.17	160.77	0.73	4.48e-07
Atp11b	3230.14	3411.49	0.08	6.66e-03
Atp13a3	2177.64	2489.8	0.19	3.39e-09
Atp1a1	19576.97	20424.91	0.06	5.62e-08
Atp1a4	16.35	0	-6.33	1.34e-04
Atp1b2	470.4	411.85	-0.19	1.79e-02
Atp2a1	33.6	15.42	-1.12	2.30e-03
Atp2a2	6227.8	6443.07	0.05	2.14e-02
Atp2b3	2125.88	1959.02	-0.12	1.37e-03
Atp2c1	5423.21	5215.25	-0.06	1.50e-02
Atp5a1	1022.53	943.72	-0.12	3.40e-02
Atp5b	20752.06	21221.07	0.03	5.25e-03
Atp5d	49.95	84.79	0.76	1.89e-04
Atp5e	42.68	60.57	0.5	3.49e-02
Atp5g2	2405.58	2250.84	-0.1	5.84e-03
Atp5g3	2897.77	3087.74	0.09	2.60e-03
Atp5l	2419.2	2171.55	-0.16	4.21e-06
Atp5l2-ps	9.99	0	-5.62	8.77e-04
Atp5md	474.94	559.41	0.24	1.22e-03
Atp6v0a1	1851.63	1739.88	-0.09	2.56e-02
Atp6v0c-ps2	148.02	187.2	0.34	9.14e-03
Atp6v0d1	948.97	877.65	-0.11	4.83e-02
Atp6v0e2	205.23	244.46	0.25	2.61e-02
Atp6v1a	832.73	919.5	0.14	1.19e-02
Atp6v1b2	3053.96	3293.67	0.11	1.80e-04
Atp6v1f	564.84	471.31	-0.26	3.48e-04
Atp6v1fnb	5.45	0	-4.75	6.30e-03
Atp6v1g1	2059.59	1857.71	-0.15	5.86e-05
Atp8a1	2158.57	2291.58	0.09	1.58e-02
Atp8b2	5015.47	4356.32	-0.2	1.21e-19
Atpif1	8.17	16.52	1.02	4.72e-02
Atraid	707.42	566.01	-0.32	5.69e-07
Atxn7l1	181.62	227.95	0.33	5.13e-03
Aunip	18.16	33.04	0.86	1.19e-02
Auts2	1022.53	1105.6	0.11	3.08e-02
Avl9	662.92	551.7	-0.26	7.50e-05
Azi2	454.05	372.2	-0.29	4.74e-04
Azin2	901.75	711.37	-0.34	1.14e-09
B020018J22Rik	3.63	12.11	1.74	1.23e-02
B130046B21Rik	0	7.71	5.53	1.26e-03
B130055M24Rik	3.63	15.42	2.09	1.72e-03
B230209E15Rik	90.81	157.47	0.79	6.10e-08
B230216N24Rik	1.82	13.21	2.86	1.37e-03
B230219D22Rik	868.15	1053.84	0.28	5.37e-08
B3galt1	90.81	57.26	-0.67	8.74e-04
B3gnt8	39.05	63.87	0.71	2.70e-03
B4galt4	7.26	15.42	1.09	4.31e-02
B9d2	19.07	2.2	-3.11	2.92e-04
BC002059	32.69	61.67	0.92	2.19e-04
BC004004	622.96	509.85	-0.29	2.83e-05
BC005537	3637.88	3812.33	0.07	1.45e-02
BC024063	87.18	60.57	-0.53	8.77e-03
BC024978	7.26	0	-5.16	2.57e-03
BC051142	5.45	0	-4.75	6.30e-03
BC055324	244.28	294.02	0.27	9.07e-03
BC060293	0.91	9.91	3.45	5.63e-03
BC085271	125.32	93.6	-0.42	1.01e-02
BC106175	0	5.51	5.04	3.90e-03
Baalc	6.36	0	-4.97	3.92e-03
Bace1	568.47	626.58	0.14	4.56e-02
Bace2	461.32	545.09	0.24	1.14e-03
Bach1	3.63	11.01	1.6	2.41e-02
Bach2	154.38	187.2	0.28	3.32e-02
Bad	262.44	220.24	-0.25	2.16e-02
Bag1	198.88	162.98	-0.29	2.45e-02
Bag6	6572.88	6782.24	0.05	3.00e-02
Bahd1	371.42	427.26	0.2	1.68e-02
Banf1	1638.22	1442.56	-0.18	9.87e-06
Bax	170.72	101.31	-0.75	1.55e-07
Baz1b	3686.01	3278.25	-0.17	2.56e-10
Baz2a	9216.38	8469.27	-0.12	1.73e-13
Bbip1	130.77	177.29	0.44	1.08e-03
Bbs5	237.92	157.47	-0.6	4.13e-07
Bbs7	62.66	42.95	-0.54	2.33e-02
Bcan	47.22	66.07	0.48	3.37e-02
Bcap31	1877.06	1659.5	-0.18	4.17e-06
Bcar1	377.77	464.7	0.3	1.89e-04
Bcat1	5.45	20.92	1.94	3.67e-04
Bckdhb	59.94	36.34	-0.72	4.05e-03
Bcl2l13	26.34	42.95	0.71	1.57e-02
Bcl6	182.53	146.46	-0.32	1.72e-02
Bclaf1	11599.25	10632.01	-0.13	6.41e-18
Bco1	138.94	177.29	0.35	8.58e-03
Bcor	2678.92	2852.09	0.09	4.40e-03
Bcorl1	519.44	466.91	-0.15	4.79e-02
Bcr	1637.32	1733.28	0.08	5.00e-02
Bcs1l	220.67	263.18	0.25	1.96e-02
Bdkrb1	6.36	0	-4.97	3.92e-03
Bdnf	31.78	17.62	-0.85	1.81e-02
Becn1	3959.35	3764.98	-0.07	7.18e-03
Bend3	45.41	23.13	-0.97	1.40e-03
Bend5	221.58	187.2	-0.24	4.46e-02
Bend7	111.7	68.27	-0.71	7.70e-05
Bet1	79.91	53.96	-0.57	7.18e-03
Bex1	7.26	24.23	1.74	2.92e-04
Bex3	2726.14	2430.33	-0.17	1.62e-07
Bex4	9.08	18.72	1.04	2.93e-02
Bhlhb9	102.62	60.57	-0.76	5.92e-05
Bhlhe40	1423	1054.94	-0.43	8.22e-23
Bhlhe41	170.72	134.35	-0.35	1.24e-02
Bicd1	321.47	368.9	0.2	3.03e-02
Bicd2	612.97	686.04	0.16	1.40e-02
Bicdl1	2094.09	1892.95	-0.15	7.34e-05
Bin1	3236.49	2632.95	-0.3	4.19e-26
Birc2	527.61	414.05	-0.35	3.56e-06
Birc5	6.36	15.42	1.28	2.10e-02
Blcap	285.15	347.98	0.29	2.14e-03
Blm	1337.64	1493.22	0.16	2.83e-04
Bloc1s2	108.06	134.35	0.31	4.43e-02
Bloc1s6	10.9	22.02	1.02	2.01e-02
Blzf1	97.17	143.15	0.56	2.22e-04
Bmf	24.52	12.11	-1.02	1.71e-02
Bmi1	1717.23	1863.22	0.12	2.78e-03
Bmp8a	4.54	13.21	1.54	1.51e-02
Bmpr2	3249.21	3672.48	0.18	2.90e-11
Bnc2	133.49	77.08	-0.79	1.58e-06
Bnip1	201.6	137.65	-0.55	1.74e-05
Bnip3	9194.58	8759.98	-0.07	5.15e-05
Boc	16.35	34.14	1.06	2.28e-03
Bod1l	556.67	627.68	0.17	1.23e-02
Bola3	5.45	13.21	1.28	3.38e-02
Bop1	429.53	321.55	-0.42	7.30e-07
Borcs5	1.82	15.42	3.09	4.60e-04
Borcs6	133.49	78.18	-0.77	2.73e-06
Bpnt2	473.12	372.2	-0.35	1.51e-05
Bptf	2987.67	3161.52	0.08	6.88e-03
Brcc3	572.11	645.3	0.17	1.08e-02
Brd1	2425.55	1933.69	-0.33	2.57e-23
Brd4	3509.83	3292.56	-0.09	1.24e-03
Brd7	995.29	898.57	-0.15	6.98e-03
Brd9	80.82	41.85	-0.95	1.92e-05
Brf2	130.77	85.89	-0.61	1.97e-04
Brip1	101.71	72.68	-0.48	8.36e-03
Brip1os	7.26	1.1	-2.72	3.31e-02
Brms1l	111.7	139.85	0.32	3.33e-02
Brox	466.77	334.76	-0.48	2.72e-09
Brwd3	2399.22	2265.15	-0.08	1.81e-02
Bscl2	675.63	747.71	0.15	2.13e-02
Bsn	551.22	438.27	-0.33	7.09e-06
Btaf1	2836.93	2534.94	-0.16	1.60e-07
Btbd10	1277.71	1408.42	0.14	1.97e-03
Btbd19	9.99	3.3	-1.6	4.30e-02
Btf3	20614.93	21124.17	0.04	2.25e-03
Btf3l4	284.24	357.89	0.33	3.04e-04
Btg1	2533.62	2287.18	-0.15	8.28e-06
Bub1	94.44	47.35	-1	1.32e-06
Bub3	2650.76	2500.81	-0.08	1.15e-02
Bud13	151.65	104.61	-0.54	3.35e-04
Bud23	33.6	17.62	-0.93	8.64e-03
Bud31	716.5	898.57	0.33	4.56e-09
Bysl	45.41	64.97	0.52	2.50e-02
C030006K11Rik	1.82	9.91	2.45	8.19e-03
C1qbp	558.49	485.63	-0.2	6.30e-03
C1qtnf4	9.08	1.1	-3.04	1.49e-02
C1qtnf6	26.34	57.26	1.12	2.52e-05
C2cd2l	743.74	861.13	0.21	2.72e-04
C2cd3	612.97	721.28	0.23	2.24e-04
C2cd5	2298.42	2145.12	-0.1	5.15e-03
C4a	168	118.93	-0.5	4.09e-04
C4b	4.54	0	-4.49	1.08e-02
C87436	21.79	39.64	0.86	5.58e-03
C9orf72	454.05	344.67	-0.4	1.18e-06
Caap1	100.8	142.05	0.49	1.10e-03
Cab39	597.53	466.91	-0.36	4.35e-07
Cabin1	2040.52	2189.17	0.1	5.28e-03
Cabyr	0	8.81	5.72	7.83e-04
Cacna1a	1245.92	1060.45	-0.23	1.09e-06
Cacna1c	3257.38	2703.43	-0.27	1.05e-21
Cacna1f	14.53	31.93	1.14	1.90e-03
Cacna1h	5233.42	5042.36	-0.05	2.39e-02
Cacna1i	2230.31	2458.96	0.14	2.74e-05
Cacna2d1	986.2	1106.7	0.17	1.19e-03
Cacnb3	3979.32	3749.56	-0.09	1.35e-03
Cacng4	306.03	220.24	-0.47	3.04e-06
Cacng8	111.7	140.95	0.34	2.69e-02
Cactin	1980.58	1775.12	-0.16	2.79e-05
Cacybp	1598.27	1481.1	-0.11	1.07e-02
Cadm1	4228.15	4474.14	0.08	1.18e-03
Cadm2	49.95	23.13	-1.11	1.85e-04
Calcoco1	946.25	1114.41	0.24	2.65e-06
Calm2	3520.73	3269.44	-0.11	1.53e-04
Calm3	3329.12	3116.37	-0.1	1.16e-03
Calu	6478.43	5847.33	-0.15	8.76e-14
Camk1d	440.43	371.1	-0.25	3.07e-03
Camk2a	2655.3	2239.82	-0.25	5.75e-15
Camk2b	539.42	475.71	-0.18	1.61e-02
Camk2d	4002.94	3833.25	-0.06	2.13e-02
Camk2n2	437.71	329.26	-0.41	8.60e-07
Camkk1	316.93	236.76	-0.42	2.34e-05
Camkmt	389.58	488.93	0.33	2.46e-05
Camsap2	894.49	1029.61	0.2	1.20e-04
Cand1	3195.63	3621.82	0.18	1.41e-11
Cant1	110.79	74.88	-0.57	1.44e-03
Canx	11963.4	12790.34	0.1	5.87e-12
Capn1	585.73	649.7	0.15	2.89e-02
Capn10	70.83	49.55	-0.52	2.14e-02
Capn15	127.13	86.99	-0.55	8.77e-04
Capn5	1394.85	1166.16	-0.26	7.08e-09
Caprin1	5690.2	6034.53	0.08	7.04e-05
Caprin2	298.77	247.77	-0.27	8.43e-03
Capza1	2380.15	2197.98	-0.11	9.48e-04
Capza1-ps1	824.56	959.14	0.22	6.61e-05
Capza2	1837.1	1942.5	0.08	4.11e-02
Capzb	4595.02	4423.49	-0.05	3.08e-02
Car12	753.73	843.51	0.16	6.14e-03
Carm1	609.34	532.98	-0.19	6.16e-03
Carmil2	151.65	116.73	-0.38	1.05e-02
Carnmt1	214.31	180.6	-0.25	4.51e-02
Cars	693.79	585.83	-0.24	1.91e-04
Cask	1887.95	1661.7	-0.18	1.65e-06
Caskin2	49.95	75.98	0.61	4.50e-03
Casp2	385.04	529.67	0.46	4.88e-10
Casp8	15.44	35.24	1.19	6.82e-04
Castor2	254.27	216.93	-0.23	4.18e-02
Cat	101.71	156.37	0.62	1.84e-05
Catip	7.26	0	-5.16	2.57e-03
Catsper2	4.54	16.52	1.86	2.14e-03
Cavin1	589.36	669.52	0.18	5.82e-03
Cavin4	15.44	44.05	1.51	4.62e-06
Cbarp	148.02	117.83	-0.33	2.76e-02
Cbl	2031.44	2231.01	0.14	1.39e-04
Cblb	497.64	412.95	-0.27	5.75e-04
Cbll1	1163.28	1048.33	-0.15	2.86e-03
Cbr1	103.52	134.35	0.38	1.54e-02
Cbr3	14.53	35.24	1.28	3.30e-04
Cbs	20.89	42.95	1.04	7.07e-04
Cbwd1	910.83	818.19	-0.15	6.84e-03
Cbx7	628.41	508.75	-0.3	9.16e-06
Cbx8	258.81	301.73	0.22	2.95e-02
Cc2d2a	171.63	137.65	-0.32	2.10e-02
Ccar1	5642.07	5465.22	-0.05	4.67e-02
Ccar2	2191.26	2075.75	-0.08	3.49e-02
Ccdc102a	39.96	23.13	-0.79	1.23e-02
Ccdc112	79.01	39.64	-0.99	1.15e-05
Ccdc113	6.36	15.42	1.28	2.10e-02
Ccdc117	140.76	96.9	-0.54	5.37e-04
Ccdc120	40.86	16.52	-1.31	1.52e-04
Ccdc127	25.43	39.64	0.64	3.48e-02
Ccdc134	42.68	25.33	-0.75	1.28e-02
Ccdc136	869.06	940.42	0.11	4.61e-02
Ccdc157	49.04	100.21	1.03	9.93e-08
Ccdc159	57.21	25.33	-1.18	2.63e-05
Ccdc174	256.09	203.72	-0.33	3.03e-03
Ccdc18	105.34	70.48	-0.58	1.49e-03
Ccdc24	0	5.51	5.04	3.90e-03
Ccdc43	192.52	127.74	-0.59	7.21e-06
Ccdc50	82.64	115.63	0.48	4.07e-03
Ccdc58	2781.53	2431.43	-0.19	3.73e-10
Ccdc6	1148.76	1299.41	0.18	1.47e-04
Ccdc61	180.71	129.94	-0.48	4.39e-04
Ccdc77	111.7	63.87	-0.81	9.55e-06
Ccdc86	0.91	13.21	3.86	1.55e-03
Ccdc88a	3100.28	2899.44	-0.1	1.48e-03
Ccdc93	279.7	358.99	0.36	8.63e-05
Cchcr1	90.81	115.63	0.35	3.88e-02
Ccnb1	101.71	131.04	0.37	2.02e-02
Ccnc	464.95	529.67	0.19	1.27e-02
Ccnd3	216.13	283.01	0.39	1.90e-04
Ccndbp1	103.52	131.04	0.34	3.09e-02
Ccng1	71.74	44.05	-0.7	2.05e-03
Ccng2	47.22	69.38	0.55	1.27e-02
Ccni	6524.75	7766.71	0.25	2.41e-46
Ccnj	53.58	23.13	-1.21	3.30e-05
Ccnjl	260.63	332.56	0.35	2.37e-04
Ccnk	1965.14	2151.73	0.13	3.08e-04
Ccnl1	5943.56	5554.41	-0.1	4.85e-06
Ccnt1	679.26	764.23	0.17	6.31e-03
Ccnt2	2354.72	2188.07	-0.11	2.51e-03
Ccny	1178.72	1089.08	-0.11	2.42e-02
Ccnyl1	228.84	313.84	0.46	3.78e-06
Ccp110	1391.22	1054.94	-0.4	2.24e-19
Ccpg1os	1.82	8.81	2.28	1.55e-02
Ccser2	92.63	136.55	0.56	3.14e-04
Cct3	3862.18	2957.8	-0.38	2.98e-50
Cct4	9143.73	8576.08	-0.09	5.09e-08
Cct5	2504.56	2267.35	-0.14	1.70e-05
Cct6a	629.32	723.48	0.2	1.64e-03
Cct8	2157.66	1941.4	-0.15	2.39e-05
Cd200	4.54	0	-4.49	1.08e-02
Cd276	320.56	277.5	-0.21	3.64e-02
Cd320	0	6.61	5.31	2.14e-03
Cd40	12.71	2.2	-2.53	4.53e-03
Cd47	188.89	229.05	0.28	1.74e-02
Cd9	3142.96	3008.46	-0.06	4.16e-02
Cd99l2	9.08	1.1	-3.04	1.49e-02
Cda	0.91	14.32	3.98	1.06e-03
Cdan1	466.77	405.24	-0.2	1.20e-02
Cdc123	61.75	91.4	0.57	3.31e-03
Cdc14a	139.85	185	0.4	2.10e-03
Cdc14b	126.23	98.01	-0.37	2.50e-02
Cdc25a	154.38	187.2	0.28	3.32e-02
Cdc34	2189.45	1937	-0.18	6.48e-07
Cdc40	4334.39	4007.24	-0.11	6.60e-06
Cdc42	8670.6	7876.83	-0.14	3.21e-16
Cdc42bpb	579.37	523.07	-0.15	4.46e-02
Cdc42se1	264.26	309.43	0.23	2.31e-02
Cdc7	324.19	258.78	-0.33	9.37e-04
Cdc73	2154.94	2269.56	0.07	3.99e-02
Cdh10	3.63	9.91	1.45	4.70e-02
Cdh2	449.51	399.73	-0.17	4.30e-02
Cdh24	283.33	224.64	-0.33	1.52e-03
Cdipt	225.21	276.4	0.3	5.20e-03
Cdk11b	3772.28	3513.9	-0.1	1.73e-04
Cdk12	1266.81	1352.26	0.09	4.72e-02
Cdk13	987.11	1110	0.17	9.35e-04
Cdk18	464.95	546.19	0.23	1.67e-03
Cdk19	1873.42	2173.75	0.21	8.77e-10
Cdk2ap1	292.41	179.49	-0.7	3.21e-11
Cdk2ap2	451.33	384.32	-0.23	4.91e-03
Cdk4	4469.7	3956.58	-0.18	2.52e-13
Cdk5r2	1530.16	1780.63	0.22	2.11e-08
Cdk5rap2	351.44	408.54	0.22	1.19e-02
Cdk5rap3	1929.73	1361.07	-0.5	8.00e-41
Cdkal1	155.29	107.92	-0.53	3.68e-04
Cdkl2	53.58	35.24	-0.6	2.14e-02
Cdkn1a	9.99	2.2	-2.18	1.74e-02
Cdkn2a	173.45	127.74	-0.44	1.37e-03
Cdkn2c	101.71	69.38	-0.55	2.88e-03
Cdv3	427.72	483.42	0.18	2.66e-02
Cdyl	126.23	95.8	-0.4	1.46e-02
Cebpb	178.9	224.64	0.33	5.38e-03
Cebpg	45.41	72.68	0.68	2.09e-03
Cebpz	42.68	70.48	0.72	1.30e-03
Cela1	69.92	93.6	0.42	2.59e-02
Celf3	9684.96	8979.12	-0.11	1.67e-11
Celf5	255.18	213.63	-0.26	2.18e-02
Celsr2	625.69	476.82	-0.39	1.12e-08
Celsr3	3567.04	3352.03	-0.09	1.54e-03
Cemip2	1406.66	1304.91	-0.11	1.88e-02
Cenpb	190.7	241.16	0.34	2.86e-03
Cenpe	117.15	159.67	0.45	1.65e-03
Cenpf	108.97	136.55	0.33	3.49e-02
Cenpl	35.42	52.86	0.58	2.55e-02
Cenpp	84.45	50.65	-0.74	4.46e-04
Cep131	69.92	102.41	0.55	2.36e-03
Cep135	232.48	189.41	-0.3	1.16e-02
Cep152	3.63	27.53	2.92	1.81e-06
Cep170	5932.66	5686.56	-0.06	5.47e-03
Cep250	146.21	176.19	0.27	4.69e-02
Cep290	159.83	238.96	0.58	4.24e-07
Cep350	1230.48	1051.64	-0.23	2.45e-06
Cep43	497.64	428.36	-0.22	5.78e-03
Cep55	1.82	9.91	2.45	8.19e-03
Cep57l1	27.24	58.36	1.1	2.79e-05
Cep68	80.82	105.71	0.39	2.84e-02
Cep70	13.62	4.4	-1.63	1.51e-02
Cep78	367.78	305.03	-0.27	3.29e-03
Cep83	613.88	518.66	-0.24	5.07e-04
Cers6	110.79	64.97	-0.77	2.32e-05
Cetn2	185.25	221.34	0.26	3.18e-02
Cfap221	2.72	8.81	1.69	3.83e-02
Cfap298	107.16	82.59	-0.38	3.47e-02
Cfap36	432.26	371.1	-0.22	9.14e-03
Cfap45	463.13	329.26	-0.49	1.22e-09
Cfap46	73.56	105.71	0.52	3.22e-03
Cfap74	1.82	8.81	2.28	1.55e-02
Cfap91	4.54	0	-4.49	1.08e-02
Cfap97	138.03	173.99	0.33	1.34e-02
Cfl2	2906.85	2671.49	-0.12	8.86e-05
Cflar	0	6.61	5.31	2.14e-03
Cfp	69.02	48.45	-0.51	2.47e-02
Cggbp1	244.28	295.12	0.27	7.57e-03
Cgrrf1	20.89	52.86	1.34	3.56e-06
Chaf1a	257.9	308.33	0.26	9.95e-03
Chaserr	0.91	8.81	3.28	9.14e-03
Chchd3	543.05	442.68	-0.29	7.36e-05
Chchd5	0.91	7.71	3.09	1.54e-02
Chd2	3720.51	3464.35	-0.1	1.77e-04
Chd5	1585.55	1358.87	-0.22	1.09e-07
Chd7	6153.33	5814.29	-0.08	1.17e-04
Chd8	4955.54	5208.64	0.07	2.11e-03
Chek1	146.21	224.64	0.62	1.91e-07
Chek2	29.06	13.21	-1.14	4.38e-03
Chga	1040.69	912.89	-0.19	3.66e-04
Chgb	186.16	342.47	0.88	1.05e-19
Chic2	1296.78	1461.28	0.17	9.09e-05
Chid1	150.75	117.83	-0.36	1.61e-02
Chka	394.12	332.56	-0.25	5.65e-03
Chmp1a	87.18	66.07	-0.4	4.50e-02
Chmp2a	1255	1101.19	-0.19	8.23e-05
Chmp5	69.92	92.5	0.4	3.37e-02
Chmp6	29.06	61.67	1.09	1.94e-05
Chpf2	1084.28	984.47	-0.14	7.80e-03
Chrna3	306.03	367.8	0.27	3.55e-03
Chrna7	85.36	55.06	-0.63	2.12e-03
Chrnb2	1989.66	1607.74	-0.31	4.04e-17
Chst11	566.66	673.93	0.25	1.45e-04
Chst3	3.63	24.23	2.74	1.07e-05
Chst5	10.9	2.2	-2.31	1.09e-02
Chtop	3138.42	3357.53	0.1	7.98e-04
Churc1	22.7	40.74	0.84	5.83e-03
Ciart	69.02	45.15	-0.61	7.59e-03
Cilp	7.26	1.1	-2.72	3.31e-02
Cinp	5.45	13.21	1.28	3.38e-02
Cip2a	213.41	269.79	0.34	1.59e-03
Cipc	22.7	6.61	-1.78	8.00e-04
Cited2	2095.91	1943.6	-0.11	3.48e-03
Ckap2	184.35	224.64	0.29	1.57e-02
Ckap4	517.62	419.55	-0.3	7.12e-05
Ckmt1	2869.62	2423.72	-0.24	6.26e-16
Cks1b	1323.11	1484.41	0.17	1.47e-04
Cks2	1443.89	1291.7	-0.16	3.29e-04
Clcf1	16.35	5.51	-1.57	8.81e-03
Clcn1	25.43	8.81	-1.53	1.13e-03
Clcn3	3236.49	2844.38	-0.19	6.80e-11
Clcn4	230.66	189.41	-0.28	1.56e-02
Clcn6	2420.1	2282.77	-0.08	1.57e-02
Cldn14	0.91	7.71	3.09	1.54e-02
Cldnd1	134.4	103.51	-0.38	1.66e-02
Clec16a	777.34	709.17	-0.13	3.52e-02
Clgn	111.7	80.39	-0.47	6.56e-03
Clic1	903.57	984.47	0.12	2.53e-02
Clic4	266.08	317.14	0.25	1.01e-02
Clint1	5932.66	5409.05	-0.13	1.84e-10
Clk1	3790.44	3561.25	-0.09	1.04e-03
Clk2	3405.4	3266.14	-0.06	4.30e-02
Clk4	2934.09	2596.61	-0.18	5.56e-09
Clns1a	657.47	526.37	-0.32	1.66e-06
Clptm1l	171.63	214.73	0.32	7.44e-03
Clpx	866.33	975.66	0.17	1.74e-03
Cltb	958.05	1048.33	0.13	1.47e-02
Cltc	14362.62	15359.43	0.1	2.22e-14
Clu	1.82	7.71	2.09	3.05e-02
Cluh	404.11	475.71	0.24	3.07e-03
Cmas	390.49	255.48	-0.61	8.89e-12
Cmbl	0	8.81	5.72	7.83e-04
Cmc1	4.54	16.52	1.86	2.14e-03
Cmpk1	434.08	302.83	-0.52	6.43e-10
Cmtm4	199.78	146.46	-0.45	4.65e-04
Cnbp	4502.39	4663.55	0.05	4.56e-02
Cnep1r1	685.62	606.76	-0.18	7.87e-03
Cnga3	1971.5	1706.85	-0.21	2.49e-08
Cnih2	198.88	281.91	0.5	1.49e-06
Cnn2	331.46	247.77	-0.42	1.52e-05
Cnnm3	346.9	294.02	-0.24	1.18e-02
Cnot2	10469.56	10760.85	0.04	1.56e-02
Cnot3	2964.06	2515.12	-0.24	1.30e-15
Cnot4	1768.99	1946.91	0.14	2.92e-04
Cnot6	5732.88	5449.8	-0.07	1.01e-03
Cnot6l	5816.42	6057.66	0.06	6.98e-03
Cnot7	1839.82	1710.15	-0.11	8.31e-03
Cnot8	256.99	346.88	0.43	3.56e-06
Cnpy2	622.05	700.36	0.17	8.79e-03
Cnr1	1047.05	1200.3	0.2	5.10e-05
Cnrip1	107.16	136.55	0.35	2.33e-02
Cnst	41.77	69.38	0.73	1.27e-03
Cntd1	35.42	20.92	-0.76	2.36e-02
Cntnap1	1208.69	1070.36	-0.18	3.52e-04
Cntnap2	8.17	0	-5.33	1.75e-03
Cntrl	316.93	240.06	-0.4	5.58e-05
Cntrob	758.27	678.33	-0.16	1.08e-02
Coa4	21.79	6.61	-1.72	1.28e-03
Cog5	6896.16	6459.59	-0.09	1.80e-06
Cog7	502.18	608.96	0.28	5.96e-05
Coil	29.97	15.42	-0.96	1.13e-02
Col11a2	236.11	305.03	0.37	2.24e-04
Col15a1	3.63	11.01	1.6	2.41e-02
Col1a1	10.9	2.2	-2.31	1.09e-02
Col24a1	23.61	12.11	-0.96	2.57e-02
Col6a1	2.72	16.52	2.6	4.16e-04
Col6a5	3130.24	2603.22	-0.27	1.95e-20
Col7a1	168	137.65	-0.29	3.99e-02
Colgalt1	755.54	669.52	-0.17	5.67e-03
Commd1	53.58	36.34	-0.56	3.23e-02
Commd2	47.22	75.98	0.69	1.43e-03
Commd3	1177.81	1355.57	0.2	8.21e-06
Comtd1	20.89	36.34	0.8	1.34e-02
Copa	27965.15	26899.92	-0.06	4.66e-09
Copb1	11706.41	11003.11	-0.09	1.68e-09
Cops2	5119.91	5363.91	0.07	3.57e-03
Cops4	1056.13	916.19	-0.21	9.19e-05
Cops6	3025.81	2844.38	-0.09	3.90e-03
Cops7b	1233.21	1132.03	-0.12	1.19e-02
Cops8	328.73	475.71	0.53	1.10e-11
Copz2	477.66	370	-0.37	3.66e-06
Coq7	72.65	52.86	-0.46	3.73e-02
Coro1a	32.69	51.76	0.66	1.18e-02
Coro2b	1671.82	1565.89	-0.09	2.58e-02
Coro7	115.33	146.46	0.34	2.01e-02
Cox20	546.68	479.02	-0.19	1.08e-02
Cox4i1	488.56	388.72	-0.33	2.74e-05
Cox4i2	61.75	42.95	-0.52	3.00e-02
Cox5a	2463.69	2264.05	-0.12	3.34e-04
Cox5b	667.46	866.64	0.38	2.81e-11
Cox6b1	55.39	36.34	-0.61	1.84e-02
Cox7a2	0.91	18.72	4.37	2.58e-04
Cox7b	1181.45	1080.27	-0.13	1.01e-02
Cox8a	24.52	66.07	1.43	3.97e-08
Cpa2	39.05	20.92	-0.9	5.68e-03
Cpeb1	3863.99	3378.46	-0.19	7.48e-14
Cpeb2	809.12	743.3	-0.12	4.81e-02
Cpeb3	338.72	397.53	0.23	8.26e-03
Cpeb4	7654.43	8176.35	0.1	1.12e-07
Cplane1	266.98	351.28	0.4	1.95e-05
Cpne1	6.36	17.62	1.47	6.04e-03
Cpne3	1077.92	1278.48	0.25	1.21e-07
Cpne8	0	6.61	5.31	2.14e-03
Cpne9	31.78	7.71	-2.04	1.64e-05
Cpsf2	247.91	175.09	-0.5	1.10e-05
Cpsf7	2342.01	2520.63	0.11	1.65e-03
Cpt2	79.91	102.41	0.36	4.73e-02
Cpxm1	49.95	77.08	0.63	3.16e-03
Cracd	117.15	90.3	-0.38	2.69e-02
Cramp1	465.86	552.8	0.25	7.68e-04
Crcp	3.63	12.11	1.74	1.23e-02
Creb3l2	820.93	672.83	-0.29	1.41e-06
Crebbp	16167.03	15772.37	-0.04	7.23e-03
Crebrf	1122.42	937.11	-0.26	2.28e-07
Creg2	12.71	1.1	-3.53	3.85e-03
Cript	290.59	360.09	0.31	7.63e-04
Crk	740.11	654.11	-0.18	5.15e-03
Crmp1	5715.62	6382.51	0.16	7.98e-16
Crnkl1	527.61	365.6	-0.53	2.71e-12
Crocc	553.04	495.54	-0.16	3.44e-02
Crtc2	1827.11	1946.91	0.09	1.86e-02
Crybb1	0	5.51	5.04	3.90e-03
Crybg2	20.89	42.95	1.04	7.07e-04
Cryzl1	811.85	712.47	-0.19	1.89e-03
Csad	228.84	180.6	-0.34	3.90e-03
Cse1l	554.85	665.12	0.26	7.76e-05
Csgalnact2	349.62	291.82	-0.26	5.70e-03
Csk	1066.12	972.35	-0.13	1.21e-02
Csnk1d	10417.8	9396.47	-0.15	2.54e-22
Csnk1g3	1239.57	1157.35	-0.1	4.68e-02
Csnk2a1	9232.72	9929.45	0.1	5.05e-11
Csnk2a1-ps3	111.7	167.38	0.58	2.78e-05
Csrp1	774.62	873.25	0.17	2.88e-03
Csrp2	357.79	300.63	-0.25	6.98e-03
Cstf1	71.74	124.43	0.79	1.88e-06
Cstf2t	726.49	838.01	0.21	4.80e-04
Cstf3	1147.85	994.38	-0.21	3.55e-05
Ctbs	39.96	24.23	-0.72	2.09e-02
Ctnna2	82.64	55.06	-0.59	4.80e-03
Ctnnb1	35863.87	37501.09	0.06	1.09e-15
Ctnnd2	435.89	320.45	-0.44	1.15e-07
Ctsa	998.92	1106.7	0.15	4.02e-03
Cttnbp2nl	329.64	262.08	-0.33	6.82e-04
Ctu2	45.41	79.29	0.8	1.60e-04
Cuedc1	692.89	566.01	-0.29	7.60e-06
Cuedc2	1749.01	1552.68	-0.17	1.91e-05
Cul2	845.45	695.95	-0.28	1.64e-06
Cul3	4820.23	4574.35	-0.08	1.91e-03
Cul7	1334.01	1241.04	-0.1	2.84e-02
Cul9	1102.44	983.36	-0.16	1.41e-03
Cwc22	5393.25	5623.79	0.06	7.48e-03
Cwc25	179.81	132.14	-0.44	1.04e-03
Cwc27	87.18	125.54	0.53	1.19e-03
Cwf19l1	113.51	145.36	0.36	1.65e-02
Cxxc4	251.55	189.41	-0.41	2.84e-04
Cxxc5	646.57	744.41	0.2	1.24e-03
Cyb5r1	1869.79	1499.82	-0.32	3.88e-17
Cyb5r3	1054.31	1144.14	0.12	2.10e-02
Cyb5r4	39.05	57.26	0.55	2.56e-02
Cycs	226.12	314.94	0.48	1.19e-06
Cyfip1	867.24	788.45	-0.14	2.01e-02
Cygb	124.41	75.98	-0.71	2.70e-05
Cyp27b1	1.82	8.81	2.28	1.55e-02
Cyp4f16	86.27	64.97	-0.41	4.13e-02
Cyp4f37	1.82	9.91	2.45	8.19e-03
Cyp51	187.07	237.86	0.35	2.46e-03
Cyth2	1653.66	1504.23	-0.14	1.12e-03
D130062J10Rik	1.82	9.91	2.45	8.19e-03
D16Ertd472e	0.91	13.21	3.86	1.55e-03
Dach2	25.43	7.71	-1.72	4.70e-04
Dact3	252.45	188.3	-0.42	1.71e-04
Dars	2046.87	1929.29	-0.09	2.55e-02
Daxx	24.52	44.05	0.85	3.96e-03
Dazap1	3188.36	2993.04	-0.09	2.38e-03
Dazap2	1757.19	1972.23	0.17	8.85e-06
Dbh	300.58	249.97	-0.27	9.23e-03
Dbn1	1822.57	1573.6	-0.21	5.18e-08
Dbt	5.45	14.32	1.39	1.80e-02
Dcaf17	520.35	594.64	0.19	6.58e-03
Dcaf6	3174.74	2892.83	-0.13	5.28e-06
Dcaf7	1824.39	1694.73	-0.11	8.04e-03
Dcbld1	1.82	7.71	2.09	3.05e-02
Dclk1	333.28	270.89	-0.3	2.03e-03
Dclk2	1600.08	1507.53	-0.09	4.95e-02
Dclre1b	108.06	52.86	-1.03	8.35e-08
Dctn4	634.77	746.61	0.23	1.76e-04
Dctn6	35.42	52.86	0.58	2.55e-02
Dctpp1	61.75	39.64	-0.64	8.89e-03
Dcun1d1	624.78	697.05	0.16	1.61e-02
Dcun1d2	4.54	15.42	1.76	4.05e-03
Dcun1d4	486.75	405.24	-0.26	8.34e-04
Dcun1d5	1895.22	1651.79	-0.2	2.12e-07
Ddc	0	7.71	5.53	1.26e-03
Ddhd1	256.09	213.63	-0.26	1.89e-02
Ddias	0.91	6.61	2.86	2.72e-02
Ddost	4383.43	4797.89	0.13	2.73e-08
Ddr2	3629.7	3936.76	0.12	8.44e-06
Ddx1	4259.93	4518.19	0.08	6.70e-04
Ddx18	34.51	62.77	0.86	4.01e-04
Ddx21	704.69	768.63	0.13	4.78e-02
Ddx23	6651.88	6054.35	-0.14	4.77e-12
Ddx27	570.29	655.21	0.2	2.92e-03
Ddx28	0.91	7.71	3.09	1.54e-02
Ddx39b	3544.34	3796.91	0.1	2.52e-04
Ddx42	4335.3	4536.91	0.07	9.31e-03
Ddx46	3718.7	3897.12	0.07	1.32e-02
Ddx49	340.54	400.83	0.24	6.85e-03
Ddx55	24.52	41.85	0.77	9.85e-03
Ddx56	152.56	190.51	0.32	1.28e-02
Ddx6	4208.17	3987.42	-0.08	2.88e-03
Def8	111.7	74.88	-0.58	1.12e-03
Dele1	140.76	181.7	0.37	5.31e-03
Denn2b	87.18	38.54	-1.18	1.21e-07
Dennd1b	64.48	20.92	-1.62	2.07e-08
Dennd2d	47.22	31.93	-0.56	4.45e-02
Dennd4b	878.14	762.02	-0.2	4.18e-04
Dennd5a	5091.76	5411.26	0.09	1.00e-04
Dennd5b	416.82	551.7	0.4	2.41e-08
Dennd6a	506.72	580.33	0.2	6.39e-03
Depdc1b	50.85	29.73	-0.77	5.13e-03
Deptor	235.2	300.63	0.35	4.60e-04
Derl1	506.72	605.66	0.26	2.22e-04
Desi1	460.41	537.38	0.22	2.78e-03
Dexi	234.29	199.32	-0.23	4.73e-02
Dgcr8	1379.41	1256.46	-0.13	3.53e-03
Dgkb	4.54	12.11	1.42	2.89e-02
Dgkq	62.66	45.15	-0.47	4.82e-02
Dhcr24	787.33	667.32	-0.24	9.58e-05
Dhcr7	617.51	532.98	-0.21	2.36e-03
Dhps	223.39	165.18	-0.44	2.95e-04
Dhrs13	17.25	7.71	-1.16	2.86e-02
Dhrs4	84.45	61.67	-0.45	2.54e-02
Dhx16	1076.11	956.94	-0.17	1.22e-03
Dhx29	79.91	34.14	-1.23	1.94e-07
Dhx32	28.15	45.15	0.68	1.63e-02
Dhx34	98.98	64.97	-0.61	1.34e-03
Dhx35	407.74	350.18	-0.22	1.17e-02
Dhx36	2821.49	3035.99	0.11	5.27e-04
Dhx57	1115.16	969.05	-0.2	6.91e-05
Dhx8	1218.68	1092.38	-0.16	1.29e-03
Diaph1	403.2	506.55	0.33	1.56e-05
Diaph3	857.25	961.34	0.17	2.75e-03
Dicer1	1905.21	1780.63	-0.1	1.31e-02
Dipk1a	8.17	16.52	1.02	4.72e-02
Diras1	205.23	153.07	-0.42	7.83e-04
Dis3l	114.42	169.58	0.57	3.95e-05
Dis3l2	489.47	382.11	-0.36	5.39e-06
Disp2	396.84	452.59	0.19	2.11e-02
Dixdc1	621.15	516.46	-0.27	1.22e-04
Dkc1	675.63	744.41	0.14	2.84e-02
Dlc1	9.08	0	-5.49	1.24e-03
Dlg2	7275.75	6428.76	-0.18	3.58e-22
Dlg3	445.88	262.08	-0.77	1.96e-19
Dlg4	5460.45	4819.92	-0.18	5.77e-17
Dlg5	573.02	498.84	-0.2	6.02e-03
Dlgap4	1395.76	1516.34	0.12	6.39e-03
Dlgap5	1.82	13.21	2.86	1.37e-03
Dll1	20.89	8.81	-1.25	1.07e-02
Dll3	0	12.11	6.18	2.29e-04
Dlst	1868.88	1726.67	-0.11	3.88e-03
Dlx1	26.34	13.21	-0.99	1.50e-02
Dmpk	133.49	189.41	0.5	1.00e-04
Dmrta2	6.36	24.23	1.93	1.19e-04
Dmxl2	1836.19	2152.83	0.23	5.72e-11
Dna2	1.82	7.71	2.09	3.05e-02
Dnaaf9	237.92	281.91	0.24	1.99e-02
Dnah1	1132.41	1052.74	-0.11	4.32e-02
Dnah2	19.07	7.71	-1.31	1.17e-02
Dnai2	7.26	0	-5.16	2.57e-03
Dnaja3	714.68	638.69	-0.16	1.27e-02
Dnajb14	37.23	64.97	0.8	7.19e-04
Dnajb2	128.04	101.31	-0.34	3.66e-02
Dnajb4	145.3	175.09	0.27	4.76e-02
Dnajb5	1035.24	940.42	-0.14	9.89e-03
Dnajb6	2760.64	2330.12	-0.24	1.87e-15
Dnajb6-ps	16.35	29.73	0.86	1.74e-02
Dnajc12	21.79	8.81	-1.31	6.76e-03
Dnajc15	31.78	70.48	1.15	1.51e-06
Dnajc2	353.25	416.25	0.24	5.54e-03
Dnajc8	2144.95	1808.16	-0.25	3.15e-12
Dnhd1	16.35	27.53	0.75	4.47e-02
Dnm1	3621.53	3431.31	-0.08	5.88e-03
Dnm2	2293.88	2098.87	-0.13	2.76e-04
Dnpep	556.67	453.69	-0.3	5.81e-05
Dnttip1	375.96	260.98	-0.53	7.20e-09
Dnttip2	57.21	78.18	0.45	3.04e-02
Dock10	0.91	12.11	3.74	2.32e-03
Dock2	474.94	342.47	-0.47	3.47e-09
Dock3	1271.35	1398.51	0.14	2.53e-03
Dock4	6878.91	6575.22	-0.07	1.31e-03
Dok1	35.42	73.78	1.06	4.00e-06
Dok4	354.16	462.5	0.39	1.43e-06
Dolpp1	345.99	301.73	-0.2	3.89e-02
Dop1a	1479.31	1359.97	-0.12	6.49e-03
Dop1b	90.81	134.35	0.57	3.14e-04
Dot1l	838.18	717.98	-0.22	1.62e-04
Dph1	737.38	660.72	-0.16	1.34e-02
Dph6	8.17	50.65	2.63	6.35e-11
Dph7	8.17	2.2	-1.89	4.60e-02
Dpm2	68.11	37.44	-0.86	3.29e-04
Dpp7	4.54	0	-4.49	1.08e-02
Dpp8	722.85	809.38	0.16	7.00e-03
Dpy19l3	24.52	41.85	0.77	9.85e-03
Dpy19l4	335.09	414.05	0.31	3.39e-04
Dpysl2	2545.42	2300.39	-0.15	1.00e-05
Dpysl3	7591.77	7191.88	-0.08	3.93e-05
Dpysl5	1486.57	1667.2	0.17	5.63e-05
Dr1	473.12	401.94	-0.24	3.44e-03
Drd2	69.02	48.45	-0.51	2.47e-02
Drg2	1338.55	1443.66	0.11	1.59e-02
Drosha	1661.84	1770.72	0.09	2.56e-02
Dscam	1367.61	1245.45	-0.13	3.59e-03
Dscaml1	9.08	31.93	1.81	1.56e-05
Dstyk	191.61	120.03	-0.67	4.24e-07
Dtl	1442.98	1646.28	0.19	3.63e-06
Dtx1	39.96	64.97	0.7	2.75e-03
Dtx2	88.99	150.86	0.76	3.57e-07
Dtx4	288.78	338.07	0.23	1.72e-02
Dtymk	2.72	14.32	2.39	1.43e-03
Duox2	20.89	1.1	-4.25	3.52e-04
Dus3l	44.5	29.73	-0.58	4.53e-02
Dusp10	199.78	155.27	-0.36	4.21e-03
Dusp4	363.24	433.87	0.26	2.14e-03
Dusp8	500.37	583.63	0.22	1.89e-03
Dym	51.76	31.93	-0.7	1.01e-02
Dync1h1	12892.39	13346.45	0.05	5.33e-04
Dync1i2	2051.41	2204.59	0.1	4.05e-03
Dync1li2	2229.4	2069.14	-0.11	2.83e-03
Dync2i2	15.44	26.43	0.78	4.33e-02
Dynlt1-ps1	2.72	11.01	2.02	9.91e-03
Dynlt1f	11.81	51.76	2.13	9.21e-10
Dyrk1a	1033.43	895.27	-0.21	9.49e-05
Dyrk3	0	6.61	5.31	2.14e-03
Dyrk4	2.72	8.81	1.69	3.83e-02
Dzank1	121.69	149.76	0.3	4.20e-02
Dzip1l	242.46	191.61	-0.34	3.05e-03
Dzip3	721.94	843.51	0.22	1.25e-04
E130311K13Rik	1.82	11.01	2.6	4.39e-03
E2f3	270.62	388.72	0.52	2.50e-09
E2f4	858.16	976.76	0.19	6.22e-04
E430018J23Rik	4.54	0	-4.49	1.08e-02
ENSMUSG00000095041	104.43	162.98	0.64	6.02e-06
ENSMUSG00002074904	5.45	0	-4.75	6.30e-03
ENSMUSG00002075068	5.45	22.02	2.02	1.86e-04
ENSMUSG00002075113	7.26	0	-5.16	2.57e-03
ENSMUSG00002075214	26.34	8.81	-1.58	7.07e-04
ENSMUSG00002075524	212.5	269.79	0.34	1.30e-03
ENSMUSG00002075532	18.16	5.51	-1.72	3.47e-03
ENSMUSG00002075711	2.72	9.91	1.86	1.93e-02
ENSMUSG00002076445	9.99	1.1	-3.18	1.03e-02
Eaf1	102.62	150.86	0.56	1.57e-04
Ears2	10.9	20.92	0.94	3.41e-02
Ebag9	197.06	146.46	-0.43	8.82e-04
Ech1	177.08	146.46	-0.27	4.45e-02
Echs1	251.55	322.65	0.36	2.20e-04
Ecscr	0.91	7.71	3.09	1.54e-02
Ecsit	0	15.42	6.53	8.47e-05
Eda	118.05	64.97	-0.86	1.35e-06
Edc3	384.13	445.98	0.22	8.99e-03
Edc4	1778.07	1653.99	-0.1	1.04e-02
Edem2	370.51	420.66	0.18	3.26e-02
Edem3	993.47	1096.79	0.14	5.83e-03
Eea1	1662.74	1519.64	-0.13	1.94e-03
Eed	1434.81	1172.77	-0.29	2.92e-11
Eef1a1	54308.42	56922.81	0.07	3.12e-26
Eef1a2	5827.32	5486.14	-0.09	6.36e-05
Eef1akmt3	14.53	31.93	1.14	1.90e-03
Eef1g	13864.98	12937.9	-0.1	1.03e-13
Eef2	29359.1	30672.6	0.06	2.20e-12
Eef2k	325.1	406.34	0.32	1.80e-04
Eepd1	0.91	6.61	2.86	2.72e-02
Efcab5	4.54	0	-4.49	1.08e-02
Efhd2	741.02	590.24	-0.33	1.67e-07
Efl1	417.73	510.95	0.29	1.34e-04
Efna3	398.66	279.7	-0.51	6.38e-09
Efr3b	180.71	145.36	-0.31	1.92e-02
Eftud2	6912.51	6351.68	-0.12	2.83e-10
Egln1	4418.85	4230.78	-0.06	1.47e-02
Egln3	1028.89	910.69	-0.18	1.01e-03
Ehd3	12.71	23.13	0.86	3.83e-02
Ehmt2	1390.31	1203.6	-0.21	4.05e-06
Eif1ax	1290.42	1459.08	0.18	5.62e-05
Eif2d	92.63	59.46	-0.64	1.19e-03
Eif2s2	2933.19	2675.9	-0.13	1.67e-05
Eif3a	14947.44	12625.17	-0.24	8.69e-83
Eif3b	1744.47	1847.8	0.08	3.97e-02
Eif3c	24812.2	25624.74	0.05	4.93e-06
Eif3d	8594.32	7765.61	-0.15	7.33e-18
Eif3e	4678.57	4493.96	-0.06	2.05e-02
Eif3h	9667.71	9149.8	-0.08	1.81e-06
Eif3j2	8.17	1.1	-2.89	2.19e-02
Eif3m	1729.94	1555.98	-0.15	1.69e-04
Eif4a-ps4	50.85	71.58	0.49	2.41e-02
Eif4b	19976.54	19428.33	-0.04	6.71e-04
Eif4e	6186.93	5654.62	-0.13	2.33e-10
Eif4ebp1	1100.63	1023.01	-0.11	4.60e-02
Eif4enif1	733.75	633.19	-0.21	8.57e-04
Eif4g1	8201.11	7891.14	-0.06	2.81e-03
Eif4g2	48170.53	49778.28	0.05	1.93e-11
Eif4g3	2901.4	3035.99	0.07	3.70e-02
Eif5	1598.27	1313.72	-0.28	7.39e-12
Eif5a	20028.3	20368.75	0.02	4.42e-02
Eif5al3-ps	16.35	31.93	0.97	6.41e-03
Eif5b	2951.35	2700.12	-0.13	2.93e-05
Eipr1	52.67	72.68	0.46	3.20e-02
Elavl1	2156.75	2347.74	0.12	4.27e-04
Elk3	2499.11	2725.45	0.13	9.23e-05
Elk4	120.78	160.77	0.41	3.48e-03
Elmo2	1554.68	1709.05	0.14	8.59e-04
Elmod3	89.9	63.87	-0.49	1.21e-02
Elovl1	127.13	173.99	0.45	8.53e-04
Emb	93.54	66.07	-0.5	9.21e-03
Emc1	1410.29	1549.38	0.14	1.68e-03
Emc10	446.79	376.61	-0.25	2.90e-03
Emc2	869.06	1052.74	0.28	7.70e-08
Emc7	523.07	584.73	0.16	2.60e-02
Eme1	0	6.61	5.31	2.14e-03
Eml2	1236.84	1400.72	0.18	6.49e-05
Eml5	6400.34	5961.85	-0.1	5.59e-07
Emp3	0.91	16.52	4.19	5.06e-04
Eng	86.27	125.54	0.54	8.62e-04
Enkd1	8.17	1.1	-2.89	2.19e-02
Eno1	5988.96	6430.96	0.1	4.30e-07
Eno2	6801.72	5977.27	-0.19	1.63e-22
Enoph1	123.5	79.29	-0.64	1.50e-04
Enpp3	6.36	22.02	1.79	4.60e-04
Entpd6	49.95	106.82	1.1	5.95e-09
Entpd7	166.18	116.73	-0.51	3.29e-04
Entr1	21.79	37.44	0.78	1.39e-02
Eny2	2537.25	2403.9	-0.08	2.29e-02
Eola1	20.89	8.81	-1.25	1.07e-02
Ep300	7820.62	8864.6	0.18	5.84e-28
Ep400	2925.92	3602	0.3	5.68e-30
Epas1	10.9	33.04	1.6	4.68e-05
Epb41l1	2862.35	2520.63	-0.18	1.98e-09
Epb41l2	5698.37	5271.41	-0.11	2.16e-07
Epb41l3	492.19	562.71	0.19	8.18e-03
Epc1	711.05	626.58	-0.18	5.03e-03
Epc2	470.4	420.66	-0.16	4.90e-02
Epdr1	0.91	6.61	2.86	2.72e-02
Epha10	78.1	138.75	0.83	1.47e-07
Epha5	69.02	123.33	0.84	6.49e-07
Ephb4	238.83	281.91	0.24	2.30e-02
Ephx4	18.16	6.61	-1.46	8.15e-03
Epm2aip1	104.43	150.86	0.53	3.05e-04
Epn1	691.98	630.98	-0.13	4.72e-02
Eps15l1	1516.54	1382	-0.13	2.26e-03
Eps8l2	19.07	31.93	0.74	3.08e-02
Erap1	23.61	46.25	0.97	8.82e-04
Erc1	584.82	516.46	-0.18	1.29e-02
Ercc3	114.42	80.39	-0.51	3.28e-03
Ercc6l2	620.24	529.67	-0.23	1.09e-03
Erf	1009.81	1260.86	0.32	4.81e-12
Ergic2	634.77	563.81	-0.17	1.34e-02
Ergic3	1911.57	1766.31	-0.11	3.51e-03
Erh	909.92	809.38	-0.17	3.12e-03
Erlin1	665.64	546.19	-0.29	1.86e-05
Erlin2	2106.81	1896.25	-0.15	3.23e-05
Ern1	450.42	534.08	0.25	1.01e-03
Ero1a	962.59	877.65	-0.13	1.72e-02
Ero1b	39.05	16.52	-1.24	3.75e-04
Erp29	1256.82	1135.33	-0.15	2.41e-03
Erp44	665.64	535.18	-0.31	2.26e-06
Esco2	150.75	110.12	-0.45	2.32e-03
Esrp1	4.54	14.32	1.66	7.84e-03
Etf1	2304.78	2114.29	-0.12	4.10e-04
Etfdh	144.39	94.7	-0.61	8.14e-05
Etnk2	49.95	25.33	-0.98	7.33e-04
Ets2	97.17	74.88	-0.38	4.57e-02
Etv1	1550.14	1454.67	-0.09	3.83e-02
Etv3	814.57	692.65	-0.23	9.84e-05
Etv5	6213.27	6015.81	-0.05	3.30e-02
Etv6	437.71	514.26	0.23	2.31e-03
Evc	10.9	24.23	1.15	6.56e-03
Evl	533.06	452.59	-0.24	1.76e-03
Exd2	403.2	476.82	0.24	2.30e-03
Exo1	3.63	24.23	2.74	1.07e-05
Exo5	32.69	18.72	-0.8	2.25e-02
Exoc3	108.06	64.97	-0.73	6.34e-05
Exoc4	707.42	784.05	0.15	1.63e-02
Exosc5	43.59	61.67	0.5	3.47e-02
Exosc7	428.63	364.49	-0.23	5.79e-03
Exosc8	146.21	198.21	0.44	5.14e-04
Ext1	5711.08	5474.03	-0.06	6.37e-03
Extl1	46.31	25.33	-0.87	3.24e-03
Ezr	310.57	422.86	0.45	1.07e-07
F2r	14.53	25.33	0.8	4.18e-02
F2rl2	5.45	13.21	1.28	3.38e-02
F5	55.39	77.08	0.48	2.32e-02
F830112A20Rik	5.45	23.13	2.09	9.59e-05
F8a	84.45	128.84	0.61	1.50e-04
Faah	129.86	185	0.51	1.02e-04
Fabp5	10.9	1.1	-3.31	7.21e-03
Fads1	4347.11	4562.24	0.07	5.45e-03
Fads2	1897.04	2101.07	0.15	5.32e-05
Faf1	1933.36	1612.15	-0.26	2.22e-12
Faf2	876.32	981.16	0.16	2.85e-03
Fahd1	32.69	13.21	-1.31	7.93e-04
Fahd2a	22.7	12.11	-0.91	3.81e-02
Fam104a	42.68	63.87	0.58	1.27e-02
Fam111a	1.82	8.81	2.28	1.55e-02
Fam114a1	75.37	53.96	-0.48	2.57e-02
Fam117b	221.58	280.8	0.34	1.12e-03
Fam126a	138.03	182.8	0.41	2.14e-03
Fam133b	283.33	235.66	-0.27	1.17e-02
Fam135a	1065.21	1161.76	0.13	1.31e-02
Fam135b	7.26	0	-5.16	2.57e-03
Fam13b	1765.36	1476.7	-0.26	5.02e-11
Fam160a2	899.03	802.77	-0.16	4.51e-03
Fam162a	510.36	583.63	0.19	6.85e-03
Fam184b	5.45	0	-4.75	6.30e-03
Fam189b	731.03	624.38	-0.23	3.61e-04
Fam193a	2230.31	2382.98	0.1	6.16e-03
Fam193b	2570.85	2227.71	-0.21	1.42e-10
Fam199x	1939.72	2205.69	0.19	1.23e-07
Fam204a	387.76	449.29	0.21	9.71e-03
Fam210a	3.63	11.01	1.6	2.41e-02
Fam214a	232.48	190.51	-0.29	1.42e-02
Fam214b	313.3	363.39	0.21	2.01e-02
Fam220a	8.17	2.2	-1.89	4.60e-02
Fam43b	3.63	17.62	2.28	4.69e-04
Fam71f1	8.17	0	-5.33	1.75e-03
Fam71f2	15.44	6.61	-1.22	3.22e-02
Fancd2	50.85	71.58	0.49	2.41e-02
Fance	19.98	2.2	-3.18	2.02e-04
Far1	3251.93	3492.98	0.1	2.70e-04
Farp1	217.95	286.31	0.39	1.44e-04
Farp2	124.41	162.98	0.39	5.42e-03
Farsb	343.26	300.63	-0.19	4.70e-02
Fasn	2262.09	2482.09	0.13	6.45e-05
Fastk	226.12	276.4	0.29	6.17e-03
Fastkd1	4.54	15.42	1.76	4.05e-03
Fbf1	68.11	90.3	0.41	3.45e-02
Fbln1	1787.15	1928.19	0.11	4.69e-03
Fbln2	270.62	232.35	-0.22	4.36e-02
Fbn1	38.14	22.02	-0.79	1.43e-02
Fbxl17	691.07	597.95	-0.21	1.52e-03
Fbxl18	96.26	128.84	0.42	8.10e-03
Fbxl19	881.77	784.05	-0.17	3.56e-03
Fbxl3	373.23	325.95	-0.2	3.33e-02
Fbxl4	46.31	90.3	0.96	2.03e-06
Fbxl6	188.89	146.46	-0.37	5.13e-03
Fbxl7	8.17	18.72	1.2	1.49e-02
Fbxo11	2924.1	3110.87	0.09	3.26e-03
Fbxo2	401.38	483.42	0.27	6.48e-04
Fbxo27	5.45	0	-4.75	6.30e-03
Fbxo3	326.01	265.39	-0.3	2.42e-03
Fbxo30	1215.96	1125.42	-0.11	2.51e-02
Fbxo32	151.65	107.92	-0.49	9.81e-04
Fbxo44	190.7	224.64	0.24	4.75e-02
Fbxo6	14.53	5.51	-1.4	2.26e-02
Fbxo8	437.71	509.85	0.22	4.07e-03
Fbxw10	14.53	34.14	1.23	6.01e-04
Fbxw11	2918.66	3285.96	0.17	1.48e-09
Fbxw2	2159.48	1930.39	-0.16	6.74e-06
Fbxw4	272.43	322.65	0.24	1.24e-02
Fbxw7	650.2	556.1	-0.23	9.01e-04
Fbxw8	820.93	667.32	-0.3	4.87e-07
Fcgrt	0	9.91	5.89	5.03e-04
Fchsd1	438.62	386.52	-0.18	3.05e-02
Fcsk	38.14	58.36	0.61	1.24e-02
Fdxr	64.48	133.24	1.05	2.62e-10
Fech	314.2	271.99	-0.21	3.85e-02
Fem1c	401.38	494.44	0.3	1.02e-04
Fez2	9.99	2.2	-2.18	1.74e-02
Ffar3	67.2	99.11	0.56	2.36e-03
Ffar4	24.52	13.21	-0.89	3.28e-02
Fgd2	73.56	53.96	-0.45	4.11e-02
Fgd3	10.9	3.3	-1.72	2.63e-02
Fgf11	826.38	926.1	0.16	3.54e-03
Fgf12	95.35	128.84	0.43	6.30e-03
Fgf17	9.99	1.1	-3.18	1.03e-02
Fgf9	3.63	9.91	1.45	4.70e-02
Fgfr1	1945.16	1759.7	-0.14	1.58e-04
Fgfr1op2	306.94	220.24	-0.48	2.40e-06
Fggy	425.9	502.14	0.24	2.13e-03
Fhit	177.99	138.75	-0.36	7.87e-03
Fhl1	0	6.61	5.31	2.14e-03
Fignl2	62.66	84.79	0.44	2.84e-02
Fis1	410.46	345.77	-0.25	4.25e-03
Fitm2	11.81	29.73	1.33	7.27e-04
Fjx1	55.39	23.13	-1.26	1.35e-05
Fkbp1a	2759.74	2914.86	0.08	1.26e-02
Fkbp2	11.81	22.02	0.9	3.62e-02
Fkbp3	2820.58	2552.56	-0.14	4.16e-06
Fkbp4	1343.09	1158.45	-0.21	3.45e-06
Fkbp5	9.99	20.92	1.07	1.84e-02
Fkbp8	289.69	341.37	0.24	1.25e-02
Fkbp9	717.4	787.35	0.13	3.05e-02
Fktn	258.81	218.04	-0.25	2.59e-02
Flii	865.43	999.88	0.21	1.00e-04
Flnb	783.7	655.21	-0.26	2.39e-05
Flot1	1282.25	1091.28	-0.23	7.27e-07
Flot2	1178.72	1024.11	-0.2	4.00e-05
Flywch2	166.18	109.02	-0.61	2.14e-05
Fmnl3	667.46	591.34	-0.17	9.48e-03
Fn3krp	24.52	4.4	-2.48	6.01e-05
Fnbp4	1940.62	2140.72	0.14	9.16e-05
Fndc3b	1552.86	1744.29	0.17	2.79e-05
Fndc5	10.9	23.13	1.09	1.16e-02
Fnip1	6032.55	6242.66	0.05	2.26e-02
Folr1	275.16	372.2	0.44	1.22e-06
Folr2	0	17.62	6.72	4.77e-05
Fos	59.94	34.14	-0.81	1.46e-03
Foxa1	98.98	134.35	0.44	4.56e-03
Foxd1	2795.15	3151.61	0.17	2.11e-09
Foxj2	435.89	357.89	-0.28	6.97e-04
Foxl1	138.94	86.99	-0.68	2.13e-05
Foxn3	249.73	212.53	-0.23	4.03e-02
Foxo3	7177.68	7495.81	0.06	1.24e-03
Foxo4	128.04	181.7	0.5	1.42e-04
Foxo6	9.99	26.43	1.4	9.87e-04
Foxp1	1406.66	1635.27	0.22	1.10e-07
Foxp4	261.53	218.04	-0.26	1.72e-02
Foxred2	98.08	74.88	-0.39	3.72e-02
Fpgt	1.82	8.81	2.28	1.55e-02
Frg1	946.25	841.31	-0.17	2.44e-03
Frmd4a	1867.98	2070.24	0.15	5.43e-05
Frmd4b	199.78	254.38	0.35	1.61e-03
Fry	129.86	185	0.51	1.02e-04
Frzb	4.54	0	-4.49	1.08e-02
Fscn1	1129.68	1047.23	-0.11	3.52e-02
Fscn3	13.62	5.51	-1.31	3.58e-02
Fst	11.81	1.1	-3.42	5.23e-03
Fth1	12767.98	13162.55	0.04	2.69e-03
Ftl1	310.57	418.45	0.43	3.30e-07
Ftx	1.82	8.81	2.28	1.55e-02
Fubp1	5372.36	5093.01	-0.08	7.83e-04
Fut11	30.88	7.71	-2	2.65e-05
Fut8	407.74	507.65	0.32	3.32e-05
Fuz	11.81	22.02	0.9	3.62e-02
Fxr1	16534.81	15796.6	-0.07	1.68e-07
Fyco1	1360.34	1620.95	0.25	5.44e-10
Fyn	1936.08	2139.62	0.14	6.62e-05
Fzd2	230.66	283.01	0.3	4.69e-03
Fzd3	1205.97	1038.42	-0.22	9.37e-06
G2e3	180.71	251.07	0.47	2.00e-05
G3bp2	3132.06	2817.95	-0.15	2.28e-07
G6pc3	64.48	86.99	0.43	2.77e-02
Gaa	276.06	332.56	0.27	5.13e-03
Gab3	28.15	9.91	-1.51	6.57e-04
Gabarapl1	468.58	403.04	-0.22	7.14e-03
Gabarapl2	3481.68	3255.12	-0.1	6.84e-04
Gabpa	1372.15	1212.41	-0.18	9.57e-05
Gabrb3	698.33	780.75	0.16	9.14e-03
Gabrr2	13.62	4.4	-1.63	1.51e-02
Gadd45a	39.05	66.07	0.76	1.19e-03
Galc	13.62	28.63	1.07	5.13e-03
Gale	1089.73	926.1	-0.23	4.73e-06
Galk1	973.49	832.5	-0.23	3.54e-05
Galnt12	58.12	38.54	-0.59	1.82e-02
Galnt16	1.82	14.32	2.98	7.90e-04
Galnt3	60.84	42.95	-0.5	3.88e-02
Galnt4	9.08	2.2	-2.04	2.80e-02
Galt	501.28	567.11	0.18	1.47e-02
Ganc	21.79	38.54	0.82	8.86e-03
Gapdh	43349.39	44158.9	0.03	7.47e-04
Gar1	31.78	18.72	-0.76	3.18e-02
Garem1	232.48	283.01	0.28	6.53e-03
Garem2	312.39	357.89	0.2	3.54e-02
Garnl3	1527.44	1677.12	0.13	1.14e-03
Gars	8360.94	8786.41	0.07	4.73e-05
Gart	118.05	93.6	-0.33	4.79e-02
Gas2	62.66	45.15	-0.47	4.82e-02
Gas8	1054.31	823.69	-0.36	5.18e-12
Gata3	552.13	494.44	-0.16	3.36e-02
Gata4	484.02	432.77	-0.16	4.52e-02
Gatad1	486.75	540.69	0.15	4.53e-02
Gatad2a	271.52	336.96	0.31	1.07e-03
Gatb	158.92	209.23	0.4	1.23e-03
Gatd3a	36.32	17.62	-1.04	2.69e-03
Gbf1	6173.31	5771.35	-0.1	3.55e-06
Gcat	158.92	214.73	0.43	3.34e-04
Gcc2	708.32	628.78	-0.17	8.45e-03
Gcfc2	0	5.51	5.04	3.90e-03
Gck	35.42	16.52	-1.1	2.08e-03
Gckr	0.91	7.71	3.09	1.54e-02
Gclm	507.63	590.24	0.22	2.18e-03
Gcn1	3005.83	3195.66	0.09	3.17e-03
Gcsh	16.35	7.71	-1.08	4.46e-02
Gdap1l1	654.75	770.83	0.24	1.24e-04
Gdf7	37.23	61.67	0.73	2.58e-03
Gdi1	3040.34	3175.84	0.06	4.05e-02
Gdi2	586.64	695.95	0.25	1.40e-04
Gdpd1	203.42	142.05	-0.52	4.64e-05
Gem	249.73	204.82	-0.29	1.12e-02
Gemin5	236.11	288.51	0.29	5.15e-03
Gemin7	3.63	11.01	1.6	2.41e-02
Gemin8	1.82	7.71	2.09	3.05e-02
Gfpt1	1240.47	1093.48	-0.18	1.63e-04
Gfus	182.53	148.66	-0.3	2.67e-02
Gga1	1151.48	1028.51	-0.16	1.26e-03
Ggnbp2	2535.43	2781.61	0.13	2.20e-05
Ggt7	1049.77	1154.05	0.14	6.72e-03
Ghitm	1406.66	1503.13	0.1	3.22e-02
Ghr	18.16	5.51	-1.72	3.47e-03
Gid4	573.02	660.72	0.21	2.15e-03
Gid8	354.16	309.43	-0.19	3.93e-02
Gigyf1	7944.12	6993.67	-0.18	1.34e-25
Gigyf2	6205.09	5939.83	-0.06	3.30e-03
Gins1	64.48	36.34	-0.83	7.83e-04
Gipc1	242.46	189.41	-0.36	1.92e-03
Gjc1	161.64	222.44	0.46	1.05e-04
Gk5	11.81	4.4	-1.42	3.94e-02
Gkap1	372.32	281.91	-0.4	1.06e-05
Glb1l	19.07	33.04	0.79	1.98e-02
Glcci1	18.16	5.51	-1.72	3.47e-03
Glg1	7581.78	7377.99	-0.04	4.83e-02
Glis1	6.36	17.62	1.47	6.04e-03
Glis3	14.53	27.53	0.92	1.56e-02
Glod4	513.08	362.29	-0.5	5.64e-11
Glrx2	0.91	9.91	3.45	5.63e-03
Glrx3	7308.44	6916.59	-0.08	4.00e-05
Glrx5	490.38	386.52	-0.34	1.21e-05
Gls	3286.44	3425.81	0.06	4.30e-02
Gls2	260.63	220.24	-0.24	2.81e-02
Gltp	49.95	123.33	1.3	5.15e-13
Glud1	3700.54	3970.9	0.1	1.19e-04
Glyctk	88.99	113.42	0.35	4.02e-02
Gm10039	63.57	26.43	-1.27	2.58e-06
Gm10052	758.27	902.98	0.25	7.20e-06
Gm10069	4.54	13.21	1.54	1.51e-02
Gm10073	9.99	1.1	-3.18	1.03e-02
Gm10076	472.22	421.76	-0.16	4.59e-02
Gm10095	484.02	422.86	-0.19	1.45e-02
Gm10110	7.26	17.62	1.28	1.30e-02
Gm10123	3251.93	3951.08	0.28	4.63e-29
Gm10130	23.61	8.81	-1.42	2.78e-03
Gm10132	9.08	1.1	-3.04	1.49e-02
Gm10145	4.54	16.52	1.86	2.14e-03
Gm10171	12.71	0	-5.97	3.61e-04
Gm10177	43.59	24.23	-0.85	5.33e-03
Gm10221	14.53	37.44	1.37	9.60e-05
Gm10241	19.98	53.96	1.43	8.36e-07
Gm10257	8.17	0	-5.33	1.75e-03
Gm10288	191.61	269.79	0.49	4.01e-06
Gm10357	19.07	6.61	-1.53	5.15e-03
Gm10499	196.15	147.56	-0.41	1.44e-03
Gm10509	12.71	2.2	-2.53	4.53e-03
Gm10557	809.12	670.63	-0.27	6.40e-06
Gm10638	0	6.61	5.31	2.14e-03
Gm10642	3.63	14.32	1.98	3.30e-03
Gm10644	18.16	8.81	-1.04	3.88e-02
Gm10705	5.45	15.42	1.5	9.53e-03
Gm10718	1.82	12.11	2.74	2.44e-03
Gm10736	1415.74	1285.09	-0.14	2.14e-03
Gm10800	19.98	229.05	3.52	9.13e-51
Gm10801	23.61	42.95	0.86	3.86e-03
Gm11127	211.59	168.48	-0.33	7.60e-03
Gm11223	406.83	335.86	-0.28	1.48e-03
Gm11400	138.94	95.8	-0.54	6.23e-04
Gm11405	9.99	3.3	-1.6	4.30e-02
Gm11440	29.06	53.96	0.89	7.78e-04
Gm11451	79.91	46.25	-0.79	2.93e-04
Gm11478	27.24	57.26	1.07	4.89e-05
Gm11539	4.54	14.32	1.66	7.84e-03
Gm11605	4.54	14.32	1.66	7.84e-03
Gm11694	5.45	0	-4.75	6.30e-03
Gm11808	365.97	434.97	0.25	2.76e-03
Gm11889	0	7.71	5.53	1.26e-03
Gm11942	360.52	312.74	-0.21	2.80e-02
Gm11971	0	15.42	6.53	8.47e-05
Gm11973	5.45	0	-4.75	6.30e-03
Gm11993	5.45	13.21	1.28	3.38e-02
Gm12104	3.63	13.21	1.86	6.30e-03
Gm12112	8.17	22.02	1.43	2.43e-03
Gm12166	27.24	12.11	-1.17	4.95e-03
Gm12183	90.81	121.13	0.42	1.13e-02
Gm12191	591.18	744.41	0.33	7.48e-08
Gm12229	64.48	37.44	-0.78	1.33e-03
Gm12312	2.72	20.92	2.94	3.81e-05
Gm12337	0	6.61	5.31	2.14e-03
Gm12346	51.76	88.1	0.77	1.29e-04
Gm12411	3.63	12.11	1.74	1.23e-02
Gm12418	16.35	6.61	-1.31	2.05e-02
Gm12481	39.96	20.92	-0.93	3.90e-03
Gm12543	15.44	6.61	-1.22	3.22e-02
Gm12592	69.02	103.51	0.58	1.22e-03
Gm12669	110.79	159.67	0.53	2.14e-04
Gm12715	464.04	596.85	0.36	1.81e-07
Gm12758	28.15	13.21	-1.09	6.61e-03
Gm12804	4.54	0	-4.49	1.08e-02
Gm12842	4.54	0	-4.49	1.08e-02
Gm12905	4.54	0	-4.49	1.08e-02
Gm12940	1.82	9.91	2.45	8.19e-03
Gm12969	5.45	0	-4.75	6.30e-03
Gm12988	1.82	17.62	3.28	1.59e-04
Gm13092	12.71	4.4	-1.53	2.46e-02
Gm13136	1.82	7.71	2.09	3.05e-02
Gm13230	12.71	26.43	1.06	8.04e-03
Gm13252	1.82	13.21	2.86	1.37e-03
Gm13394	969.86	1347.86	0.47	1.95e-26
Gm13416	9.99	3.3	-1.6	4.30e-02
Gm13422	22.7	2.2	-3.37	7.11e-05
Gm13456	79.91	143.15	0.84	6.09e-08
Gm13461	15.44	27.53	0.83	2.71e-02
Gm13525	26.34	41.85	0.67	2.39e-02
Gm13607	0	5.51	5.04	3.90e-03
Gm13680	48.13	75.98	0.66	2.14e-03
Gm13771	40.86	22.02	-0.89	4.94e-03
Gm14044	6.36	0	-4.97	3.92e-03
Gm14048	18.16	8.81	-1.04	3.88e-02
Gm14049	10.9	2.2	-2.31	1.09e-02
Gm14127	10.9	2.2	-2.31	1.09e-02
Gm14165	106.25	144.26	0.44	3.22e-03
Gm14239	21.79	7.71	-1.5	3.00e-03
Gm14253	2.72	8.81	1.69	3.83e-02
Gm14269	6.36	16.52	1.38	1.12e-02
Gm14277	0	11.01	6.04	3.34e-04
Gm14288	14.53	1.1	-3.72	2.14e-03
Gm14292	343.26	398.63	0.22	1.36e-02
Gm14326	148.93	104.61	-0.51	7.15e-04
Gm14393	2.72	13.21	2.28	2.68e-03
Gm14403	40.86	25.33	-0.69	2.48e-02
Gm14409	21.79	35.24	0.69	3.31e-02
Gm14410	185.25	138.75	-0.42	1.71e-03
Gm14411	14.53	26.43	0.86	2.59e-02
Gm14415	1.82	8.81	2.28	1.55e-02
Gm14418	12.71	56.16	2.14	1.39e-10
Gm14421	0	11.01	6.04	3.34e-04
Gm14586	86.27	142.05	0.72	2.98e-06
Gm14964	57.21	31.93	-0.84	1.37e-03
Gm15264	12.71	4.4	-1.53	2.46e-02
Gm15265	323.29	278.6	-0.21	2.99e-02
Gm15398	0	5.51	5.04	3.90e-03
Gm15452	14.53	5.51	-1.4	2.26e-02
Gm15459	4921.94	5170.1	0.07	2.45e-03
Gm15519	0	6.61	5.31	2.14e-03
Gm15528	6.36	22.02	1.79	4.60e-04
Gm15530	4.54	13.21	1.54	1.51e-02
Gm15547	39.96	25.33	-0.66	3.38e-02
Gm15564	495.83	733.39	0.56	9.88e-20
Gm15566	24.52	52.86	1.11	6.43e-05
Gm15587	3.63	15.42	2.09	1.72e-03
Gm15651	0	6.61	5.31	2.14e-03
Gm15666	9.08	28.63	1.66	1.17e-04
Gm15710	1.82	8.81	2.28	1.55e-02
Gm15720	0	7.71	5.53	1.26e-03
Gm15733	4.54	17.62	1.96	1.12e-03
Gm15903	4.54	0	-4.49	1.08e-02
Gm15918	11.81	0	-5.86	4.78e-04
Gm16074	226.12	159.67	-0.5	2.84e-05
Gm16104	5.45	0	-4.75	6.30e-03
Gm16378	3.63	14.32	1.98	3.30e-03
Gm16386	8.17	17.62	1.11	2.68e-02
Gm16439	69.92	93.6	0.42	2.59e-02
Gm16536	118.96	73.78	-0.69	6.87e-05
Gm16537	8.17	1.1	-2.89	2.19e-02
Gm16580	456.78	516.46	0.18	2.11e-02
Gm16589	25.43	12.11	-1.07	1.13e-02
Gm16701	0	5.51	5.04	3.90e-03
Gm16973	13.62	28.63	1.07	5.13e-03
Gm17068	96.26	147.56	0.62	3.71e-05
Gm17082	184.35	102.41	-0.85	1.12e-09
Gm17383	53.58	78.18	0.55	9.07e-03
Gm17494	6.36	0	-4.97	3.92e-03
Gm17655	1.82	15.42	3.09	4.60e-04
Gm17805	5.45	0	-4.75	6.30e-03
Gm17809	33.6	50.65	0.59	2.55e-02
Gm17823	30.88	13.21	-1.22	1.91e-03
Gm17833	0	6.61	5.31	2.14e-03
Gm18180	9.08	0	-5.49	1.24e-03
Gm18194	0	8.81	5.72	7.83e-04
Gm18734	0	5.51	5.04	3.90e-03
Gm18883	24.52	1.1	-4.48	1.45e-04
Gm18889	0	9.91	5.89	5.03e-04
Gm18939	6.36	16.52	1.38	1.12e-02
Gm19353	19.98	8.81	-1.18	1.64e-02
Gm19587	6.36	0	-4.97	3.92e-03
Gm19710	12.71	4.4	-1.53	2.46e-02
Gm19774	4.54	14.32	1.66	7.84e-03
Gm19810	0	6.61	5.31	2.14e-03
Gm20008	36.32	57.26	0.66	8.41e-03
Gm20075	9.08	18.72	1.04	2.93e-02
Gm20555	9.99	0	-5.62	8.77e-04
Gm20628	120.78	84.79	-0.51	2.42e-03
Gm20632	12.71	23.13	0.86	3.83e-02
Gm20652	5.45	0	-4.75	6.30e-03
Gm21092	447.7	547.29	0.29	7.72e-05
Gm21781	11.81	36.34	1.62	1.52e-05
Gm22009	5720.17	5254.89	-0.12	1.21e-08
Gm22131	278.79	146.46	-0.93	1.54e-16
Gm2223	95.35	172.89	0.86	8.93e-10
Gm22303	16.35	1.1	-3.89	1.23e-03
Gm22511	10.9	0	-5.75	6.45e-04
Gm22571	27.24	15.42	-0.82	3.52e-02
Gm22771	16.35	3.3	-2.31	1.61e-03
Gm22806	13.62	35.24	1.37	1.52e-04
Gm22996	16.35	7.71	-1.08	4.46e-02
Gm23862	187.98	246.67	0.39	4.84e-04
Gm24091	114.42	44.05	-1.38	5.44e-12
Gm24219	0	13.21	6.31	1.60e-04
Gm24220	8.17	1.1	-2.89	2.19e-02
Gm2423	9.99	27.53	1.46	5.23e-04
Gm24289	58.12	33.04	-0.81	1.69e-03
Gm24339	19.98	9.91	-1.01	3.38e-02
Gm24872	4.54	15.42	1.76	4.05e-03
Gm24920	385.95	283.01	-0.45	5.62e-07
Gm25017	0	13.21	6.31	1.60e-04
Gm25121	34.51	12.11	-1.51	1.37e-04
Gm2531	6.36	0	-4.97	3.92e-03
Gm25463	0	8.81	5.72	7.83e-04
Gm25523	1.82	11.01	2.6	4.39e-03
Gm25646	0	13.21	6.31	1.60e-04
Gm25710	5.45	0	-4.75	6.30e-03
Gm2606	5.45	13.21	1.28	3.38e-02
Gm2614	43.59	61.67	0.5	3.47e-02
Gm26283	2.72	8.81	1.69	3.83e-02
Gm26336	21.79	7.71	-1.5	3.00e-03
Gm26366	5.45	0	-4.75	6.30e-03
Gm26390	12.71	1.1	-3.53	3.85e-03
Gm26493	199.78	155.27	-0.36	4.21e-03
Gm26670	0.91	6.61	2.86	2.72e-02
Gm26871	56.3	96.9	0.78	3.96e-05
Gm26885	5.45	0	-4.75	6.30e-03
Gm2693	10.9	22.02	1.02	2.01e-02
Gm26944	0	5.51	5.04	3.90e-03
Gm28187	4.54	14.32	1.66	7.84e-03
Gm28192	74.46	36.34	-1.04	1.15e-05
Gm2830	14.53	28.63	0.98	9.41e-03
Gm28321	22.7	40.74	0.84	5.83e-03
Gm28381	7.26	15.42	1.09	4.31e-02
Gm28661	0	9.91	5.89	5.03e-04
Gm29036	4.54	0	-4.49	1.08e-02
Gm29041	0	7.71	5.53	1.26e-03
Gm29170	0	5.51	5.04	3.90e-03
Gm29216	0	8.81	5.72	7.83e-04
Gm29246	6.36	0	-4.97	3.92e-03
Gm30531	9.08	2.2	-2.04	2.80e-02
Gm30835	1.82	23.13	3.67	1.48e-05
Gm3226	461.32	627.68	0.44	4.24e-11
Gm3375	438.62	340.27	-0.37	1.11e-05
Gm3379	6.36	17.62	1.47	6.04e-03
Gm3555	0.91	11.01	3.6	3.58e-03
Gm36298	4.54	0	-4.49	1.08e-02
Gm36445	7.26	17.62	1.28	1.30e-02
Gm3650	24.52	49.55	1.02	3.34e-04
Gm37018	2.72	8.81	1.69	3.83e-02
Gm37078	0	6.61	5.31	2.14e-03
Gm37195	0	8.81	5.72	7.83e-04
Gm37297	5.45	0	-4.75	6.30e-03
Gm37339	18.16	8.81	-1.04	3.88e-02
Gm37342	2.72	8.81	1.69	3.83e-02
Gm37352	0	6.61	5.31	2.14e-03
Gm37367	1.82	9.91	2.45	8.19e-03
Gm37536	0.91	9.91	3.45	5.63e-03
Gm37553	0	6.61	5.31	2.14e-03
Gm37558	2.72	12.11	2.15	5.13e-03
Gm3756	73.56	99.11	0.43	1.87e-02
Gm37728	9.08	1.1	-3.04	1.49e-02
Gm37784	0	14.32	6.42	1.16e-04
Gm37864	4.54	13.21	1.54	1.51e-02
Gm37868	1.82	7.71	2.09	3.05e-02
Gm37940	5.45	0	-4.75	6.30e-03
Gm37941	0	6.61	5.31	2.14e-03
Gm37943	2.72	17.62	2.69	2.23e-04
Gm38042	8.17	2.2	-1.89	4.60e-02
Gm38057	2.72	11.01	2.02	9.91e-03
Gm38092	14.53	1.1	-3.72	2.14e-03
Gm38120	0.91	6.61	2.86	2.72e-02
Gm38146	0	5.51	5.04	3.90e-03
Gm38190	22.7	36.34	0.68	3.36e-02
Gm38223	5.45	0	-4.75	6.30e-03
Gm38225	226.12	363.39	0.68	8.97e-14
Gm38253	0.91	6.61	2.86	2.72e-02
Gm38319	0	7.71	5.53	1.26e-03
Gm38336	7.26	15.42	1.09	4.31e-02
Gm3839	9.99	2.2	-2.18	1.74e-02
Gm39469	8.17	2.2	-1.89	4.60e-02
Gm42522	22.7	38.54	0.76	1.43e-02
Gm42547	4.54	0	-4.49	1.08e-02
Gm42576	5.45	0	-4.75	6.30e-03
Gm42583	0	5.51	5.04	3.90e-03
Gm42664	19.98	38.54	0.95	3.07e-03
Gm42727	6.36	0	-4.97	3.92e-03
Gm42732	0	5.51	5.04	3.90e-03
Gm42783	0	7.71	5.53	1.26e-03
Gm42814	5.45	14.32	1.39	1.80e-02
Gm42930	2.72	9.91	1.86	1.93e-02
Gm43011	0	5.51	5.04	3.90e-03
Gm43059	1.82	7.71	2.09	3.05e-02
Gm43141	4.54	0	-4.49	1.08e-02
Gm43168	0	6.61	5.31	2.14e-03
Gm43462	0	7.71	5.53	1.26e-03
Gm43588	0.91	6.61	2.86	2.72e-02
Gm43658	0.91	8.81	3.28	9.14e-03
Gm43789	0.91	6.61	2.86	2.72e-02
Gm44022	1.82	7.71	2.09	3.05e-02
Gm44146	187.07	275.3	0.56	1.51e-07
Gm44168	0	6.61	5.31	2.14e-03
Gm44291	0	7.71	5.53	1.26e-03
Gm4459	11.81	28.63	1.28	1.32e-03
Gm44700	0	7.71	5.53	1.26e-03
Gm44777	0.91	6.61	2.86	2.72e-02
Gm4478	7.26	0	-5.16	2.57e-03
Gm4482	7.26	17.62	1.28	1.30e-02
Gm44901	4.54	12.11	1.42	2.89e-02
Gm44986	0.91	7.71	3.09	1.54e-02
Gm4518	4.54	0	-4.49	1.08e-02
Gm45184	1.82	7.71	2.09	3.05e-02
Gm45221	2.72	14.32	2.39	1.43e-03
Gm45222	0.91	6.61	2.86	2.72e-02
Gm45342	0	7.71	5.53	1.26e-03
Gm45353	2.72	17.62	2.69	2.23e-04
Gm45380	14.53	4.4	-1.72	9.40e-03
Gm45477	0.91	8.81	3.28	9.14e-03
Gm45589	6.36	33.04	2.38	5.61e-07
Gm45762	0	6.61	5.31	2.14e-03
Gm45779	0	6.61	5.31	2.14e-03
Gm45809	0.91	7.71	3.09	1.54e-02
Gm45855	8.17	1.1	-2.89	2.19e-02
Gm45867	0	6.61	5.31	2.14e-03
Gm45871	19.07	55.06	1.53	1.87e-07
Gm45902	51.76	72.68	0.49	2.40e-02
Gm4596	23.61	38.54	0.71	2.27e-02
Gm4609	0.91	7.71	3.09	1.54e-02
Gm46430	19.98	8.81	-1.18	1.64e-02
Gm46565	1.82	11.01	2.6	4.39e-03
Gm4673	8.17	16.52	1.02	4.72e-02
Gm47026	5.45	0	-4.75	6.30e-03
Gm4705	365.06	277.5	-0.4	1.73e-05
Gm47121	12.71	2.2	-2.53	4.53e-03
Gm47135	6.36	15.42	1.28	2.10e-02
Gm47246	5.45	0	-4.75	6.30e-03
Gm4735	1180.54	1353.36	0.2	1.52e-05
Gm4737	108.06	83.69	-0.37	3.75e-02
Gm47483	1.82	8.81	2.28	1.55e-02
Gm47496	15.44	33.04	1.1	2.12e-03
Gm4750	0.91	6.61	2.86	2.72e-02
Gm47508	1.82	11.01	2.6	4.39e-03
Gm47572	0	7.71	5.53	1.26e-03
Gm4760	0	5.51	5.04	3.90e-03
Gm47766	6.36	0	-4.97	3.92e-03
Gm47817	0.91	9.91	3.45	5.63e-03
Gm4786	5.45	0	-4.75	6.30e-03
Gm4799	29.97	13.21	-1.18	2.88e-03
Gm48017	21.79	8.81	-1.31	6.76e-03
Gm48063	0	6.61	5.31	2.14e-03
Gm4815	0.91	7.71	3.09	1.54e-02
Gm48231	0	7.71	5.53	1.26e-03
Gm4824	10.9	3.3	-1.72	2.63e-02
Gm48334	0	6.61	5.31	2.14e-03
Gm48529	10.9	30.83	1.5	1.73e-04
Gm49027	33.6	51.76	0.62	1.74e-02
Gm49105	0	6.61	5.31	2.14e-03
Gm49216	4.54	0	-4.49	1.08e-02
Gm49376	0	7.71	5.53	1.26e-03
Gm4939	20.89	3.3	-2.66	1.82e-04
Gm49442	20.89	37.44	0.84	8.48e-03
Gm49601	2.72	9.91	1.86	1.93e-02
Gm4972	6.36	17.62	1.47	6.04e-03
Gm49745	4.54	0	-4.49	1.08e-02
Gm49759	385.04	449.29	0.22	6.59e-03
Gm49883	1.82	8.81	2.28	1.55e-02
Gm49971	2.72	8.81	1.69	3.83e-02
Gm50027	0	7.71	5.53	1.26e-03
Gm5141	6.36	16.52	1.38	1.12e-02
Gm5269	0.91	9.91	3.45	5.63e-03
Gm527	96.26	47.35	-1.02	5.70e-07
Gm5279	5.45	0	-4.75	6.30e-03
Gm53055	0	5.51	5.04	3.90e-03
Gm5454	72.65	159.67	1.14	8.76e-14
Gm5461	9.08	0	-5.49	1.24e-03
Gm5499	5.45	19.82	1.86	7.15e-04
Gm5503	1.82	15.42	3.09	4.60e-04
Gm5564	5.45	0	-4.75	6.30e-03
Gm5578	0.91	6.61	2.86	2.72e-02
Gm5620	48.13	70.48	0.55	1.27e-02
Gm5643	25.43	9.91	-1.36	2.55e-03
Gm5781	0	5.51	5.04	3.90e-03
Gm5835	31.78	67.17	1.08	8.37e-06
Gm5837	0.91	12.11	3.74	2.32e-03
Gm5857	7.26	0	-5.16	2.57e-03
Gm5884	0.91	6.61	2.86	2.72e-02
Gm5900	47.22	23.13	-1.03	6.45e-04
Gm5909	0.91	7.71	3.09	1.54e-02
Gm6051	17.25	7.71	-1.16	2.86e-02
Gm6063	1.82	8.81	2.28	1.55e-02
Gm6119	4.54	12.11	1.42	2.89e-02
Gm6136	1.82	13.21	2.86	1.37e-03
Gm6158	12.71	24.23	0.93	2.32e-02
Gm6169	0	11.01	6.04	3.34e-04
Gm6203	409.56	575.92	0.49	3.51e-12
Gm6252	2.72	14.32	2.39	1.43e-03
Gm6263	5.45	0	-4.75	6.30e-03
Gm6296	43.59	17.62	-1.31	8.80e-05
Gm6344	5.45	0	-4.75	6.30e-03
Gm6363	0.91	7.71	3.09	1.54e-02
Gm6382	1.82	7.71	2.09	3.05e-02
Gm6421	47.22	85.89	0.86	2.68e-05
Gm6450	11.81	0	-5.86	4.78e-04
Gm6467	69.92	36.34	-0.94	8.39e-05
Gm6477	11.81	30.83	1.39	3.93e-04
Gm6478	5.45	0	-4.75	6.30e-03
Gm6483	232.48	294.02	0.34	9.27e-04
Gm6493	30.88	46.25	0.58	3.61e-02
Gm6501	14.53	40.74	1.49	1.41e-05
Gm6540	6.36	15.42	1.28	2.10e-02
Gm6542	61.75	111.22	0.85	1.94e-06
Gm6560	204.32	329.26	0.69	1.27e-12
Gm6627	148.93	192.71	0.37	3.72e-03
Gm6682	119.87	86.99	-0.46	5.95e-03
Gm6745	23.61	3.3	-2.84	5.33e-05
Gm6789	5.45	17.62	1.69	2.62e-03
Gm6813	14.53	42.95	1.56	3.84e-06
Gm6828	5.45	0	-4.75	6.30e-03
Gm6863	71.74	105.71	0.56	1.70e-03
Gm6871	21.79	37.44	0.78	1.39e-02
Gm6916	86.27	60.57	-0.51	1.12e-02
Gm6937	7.26	1.1	-2.72	3.31e-02
Gm6969	2070.48	2255.24	0.12	5.09e-04
Gm7072	30.88	56.16	0.86	8.56e-04
Gm7129	0	5.51	5.04	3.90e-03
Gm7177	13.62	2.2	-2.63	2.99e-03
Gm7206	13.62	29.73	1.13	2.95e-03
Gm7285	104.43	72.68	-0.52	4.04e-03
Gm7327	9.08	18.72	1.04	2.93e-02
Gm7331	33.6	15.42	-1.12	2.30e-03
Gm7334	6.36	0	-4.97	3.92e-03
Gm7399	85.36	63.87	-0.42	3.80e-02
Gm7413	8.17	0	-5.33	1.75e-03
Gm7435	19.07	44.05	1.21	1.05e-04
Gm7488	16.35	41.85	1.36	3.74e-05
Gm7498	0	9.91	5.89	5.03e-04
Gm7588	4.54	0	-4.49	1.08e-02
Gm7593	4.54	0	-4.49	1.08e-02
Gm7658	178.9	212.53	0.25	4.27e-02
Gm7664	6.36	24.23	1.93	1.19e-04
Gm7666	253.36	189.41	-0.42	1.85e-04
Gm7701	57.21	93.6	0.71	2.31e-04
Gm7730	1.82	8.81	2.28	1.55e-02
Gm7780	27.24	15.42	-0.82	3.52e-02
Gm7785	2.72	14.32	2.39	1.43e-03
Gm7808	25.43	42.95	0.76	1.01e-02
Gm7867	15.44	1.1	-3.81	1.60e-03
Gm7964	593.9	693.75	0.22	5.75e-04
Gm7993	67.2	30.83	-1.12	9.42e-06
Gm8034	12.71	4.4	-1.53	2.46e-02
Gm8121	0	8.81	5.72	7.83e-04
Gm8254	7.26	0	-5.16	2.57e-03
Gm8258	2.72	8.81	1.69	3.83e-02
Gm8276	4.54	23.13	2.35	4.03e-05
Gm8290	54.49	31.93	-0.77	3.87e-03
Gm8494	13.62	25.33	0.89	2.46e-02
Gm8730	767.35	682.74	-0.17	7.02e-03
Gm8797	66.29	140.95	1.09	1.67e-11
Gm8894	1.82	17.62	3.28	1.59e-04
Gm8899	171.63	133.24	-0.37	8.08e-03
Gm9104	1.82	12.11	2.74	2.44e-03
Gm9169	4.54	27.53	2.6	3.17e-06
Gm9260	24.52	12.11	-1.02	1.71e-02
Gm9294	0.91	6.61	2.86	2.72e-02
Gm9358	1.82	7.71	2.09	3.05e-02
Gm9385	47.22	82.59	0.81	1.10e-04
Gm9392	0.91	16.52	4.19	5.06e-04
Gm9514	9.08	18.72	1.04	2.93e-02
Gm9525	2.72	11.01	2.02	9.91e-03
Gm9616	68.11	162.98	1.26	2.68e-16
Gm9794	117.15	213.63	0.87	4.15e-12
Gm9816	0.91	8.81	3.28	9.14e-03
Gm9833	184.35	225.74	0.29	1.30e-02
Gm9843	163.46	260.98	0.68	8.05e-10
Gm9892	116.24	84.79	-0.46	7.68e-03
Gm9916	9.08	27.53	1.6	2.27e-04
Gm9918	5.45	0	-4.75	6.30e-03
Gm9958	0	5.51	5.04	3.90e-03
Gm9974	8.17	2.2	-1.89	4.60e-02
Gmcl1	502.18	411.85	-0.29	2.29e-04
Gmeb2	68.11	95.8	0.49	8.36e-03
Gmppb	161.64	124.43	-0.38	8.07e-03
Gmps	1743.57	1939.2	0.15	5.41e-05
Gna12	151.65	106.82	-0.51	6.95e-04
Gnaq	3680.56	3825.54	0.06	4.69e-02
Gnas	53462.98	58411.63	0.13	5.92e-94
Gnb3	227.03	169.58	-0.42	4.19e-04
Gnb5	438.62	358.99	-0.29	5.43e-04
Gng5	2667.11	2864.2	0.1	1.11e-03
Gng8	39.05	14.32	-1.45	7.28e-05
Gnl1	879.05	804.97	-0.13	3.11e-02
Gnl2	840	686.04	-0.29	6.49e-07
Gnpnat1	80.82	103.51	0.36	4.67e-02
Gnptab	52.67	77.08	0.55	9.08e-03
Golga1	1472.95	1221.22	-0.27	4.02e-10
Golga3	334.18	395.33	0.24	5.68e-03
Golga4	784.6	698.16	-0.17	6.40e-03
Golga7	204.32	241.16	0.24	3.67e-02
Golga7b	13.62	3.3	-2.04	6.30e-03
Golgb1	593.9	488.93	-0.28	7.60e-05
Golm1	2.72	9.91	1.86	1.93e-02
Golph3	1838.92	1551.58	-0.25	1.76e-10
Golt1b	1060.67	972.35	-0.13	1.85e-02
Gorab	108.97	44.05	-1.31	9.73e-11
Gorasp2	345.08	459.2	0.41	2.69e-07
Gosr1	396.84	341.37	-0.22	1.40e-02
Got1	79.91	110.12	0.46	7.48e-03
Got2	2032.34	1890.75	-0.1	6.02e-03
Got2-ps1	7.26	23.13	1.67	5.66e-04
Gpaa1	84.45	145.36	0.78	3.06e-07
Gpat3	41.77	60.57	0.54	2.54e-02
Gpatch8	6110.65	5886.97	-0.05	1.35e-02
Gpbp1l1	493.1	399.73	-0.3	1.11e-04
Gpc1	527.61	469.11	-0.17	2.69e-02
Gpc6	104.43	160.77	0.62	1.29e-05
Gpd1l	618.42	430.57	-0.52	4.97e-14
Gper1	108.97	84.79	-0.36	4.02e-02
Gpi-ps	45.41	83.69	0.88	2.42e-05
Gpi1	11023.51	11546	0.07	1.20e-05
Gpkow	30.88	48.45	0.65	1.70e-02
Gpn1	358.7	291.82	-0.3	1.37e-03
Gpn3	35.42	22.02	-0.69	3.90e-02
Gpr108	112.61	145.36	0.37	1.32e-02
Gpr12	3.63	11.01	1.6	2.41e-02
Gpr137	200.69	132.14	-0.6	3.05e-06
Gpr156	0	6.61	5.31	2.14e-03
Gpr173	494.01	656.31	0.41	4.76e-10
Gpr19	0.91	6.61	2.86	2.72e-02
Gpr3	134.4	77.08	-0.8	1.11e-06
Gpr4	0.91	7.71	3.09	1.54e-02
Gpr6	42.68	27.53	-0.63	3.38e-02
Gpr89	1100.63	986.67	-0.16	2.32e-03
Gprasp1	80.82	145.36	0.85	3.92e-08
Gprasp2	49.95	75.98	0.61	4.50e-03
Gprin1	18.16	4.4	-2.04	1.45e-03
Gps1	182.53	150.86	-0.27	4.00e-02
Gps2	386.85	529.67	0.45	8.76e-10
Gpx2-ps1	7.26	15.42	1.09	4.31e-02
Gpx4	2231.22	2430.33	0.12	2.95e-04
Gpx4-ps2	94.44	133.24	0.5	1.54e-03
Gramd1a	1977.86	1867.62	-0.08	3.39e-02
Gramd4	253.36	295.12	0.22	3.26e-02
Grb2	538.51	603.45	0.16	2.05e-02
Greb1	83.55	53.96	-0.63	2.40e-03
Greb1l	138.03	204.82	0.57	4.99e-06
Grhpr	201.6	168.48	-0.26	4.17e-02
Grid2ip	7292.1	6952.93	-0.07	4.57e-04
Grik3	8.17	0	-5.33	1.75e-03
Grin1	1525.62	1393.01	-0.13	2.72e-03
Grina	8582.52	8213.79	-0.06	4.48e-04
Grip1	2787.89	2924.77	0.07	3.00e-02
Gripap1	722.85	593.54	-0.28	8.16e-06
Grk2	1620.06	1509.73	-0.1	1.76e-02
Grk3	436.8	578.13	0.4	1.02e-08
Grk5	233.38	162.98	-0.52	1.15e-05
Grk6	527.61	635.39	0.27	7.60e-05
Grn	220.67	311.64	0.5	4.85e-07
Grsf1	1921.55	1771.82	-0.12	2.61e-03
Gsdme	33.6	14.32	-1.23	1.12e-03
Gsg1l	4.54	13.21	1.54	1.51e-02
Gspt1	5490.41	5173.4	-0.09	1.37e-04
Gss	50.85	35.24	-0.53	4.93e-02
Gsta3	16.35	6.61	-1.31	2.05e-02
Gstm4	167.09	128.84	-0.38	7.32e-03
Gstm5	187.07	148.66	-0.33	1.17e-02
Gsto1	5.45	0	-4.75	6.30e-03
Gstz1	4.54	13.21	1.54	1.51e-02
Gtf2a2	462.23	560.51	0.28	1.24e-04
Gtf2e1	301.49	354.58	0.23	1.18e-02
Gtf2e2	1695.44	1869.82	0.14	2.89e-04
Gtf2h2	586.64	687.14	0.23	4.86e-04
Gtf2h3	43.59	22.02	-0.98	1.60e-03
Gtf2ird2	28.15	14.32	-0.98	1.30e-02
Gtf3a	65.38	139.85	1.1	1.51e-11
Gtf3c2	243.37	296.22	0.28	5.43e-03
[truncated: 3,006 more rows]
