# Supplementary material for: α-Cyclodextrin/Moringin Induces an Antioxidant Transcriptional Response Activating Nrf2 in Differentiated NSC-34 Motor Neurons
Source: Antioxidants (Basel). 2024 Jul 6;13(7):813. doi: 10.3390/antiox13070813 (PMC11274022; doi:10.3390/antiox13070813)
Supplement: Supplementary file 1 [file antioxidants-13-00813-s001.zip › Table S5.tsv]

Gene	Control	no_Control	Fold_Change	q-Value
0610012G03Rik	1.92	8.34	2.12	2.41e-02
0610030E20Rik	9.59	32.33	1.75	2.40e-05
1110004F10Rik	1186.96	1308.96	0.14	2.59e-03
1110017D15Rik	5.75	14.6	1.34	2.04e-02
1110038B12Rik	0	6.26	5.15	2.74e-03
1110059E24Rik	213.81	153.32	-0.48	8.35e-05
1500002C15Rik	7.67	21.9	1.51	1.78e-03
1600029O15Rik	21.09	39.63	0.91	3.69e-03
1700029I15Rik	19.18	7.3	-1.39	6.88e-03
1700066M21Rik	111.22	146.02	0.39	7.67e-03
1700088E04Rik	1.92	9.39	2.29	1.30e-02
1810030O07Rik	114.09	82.4	-0.47	5.74e-03
2010204K13Rik	1.92	7.3	1.93	4.54e-02
2010315B03Rik	26.85	44.85	0.74	9.52e-03
2300009A05Rik	97.79	57.36	-0.77	5.98e-05
2310022B05Rik	89.17	113.69	0.35	3.83e-02
2310061I04Rik	187.92	139.76	-0.43	1.07e-03
2410002F23Rik	7.67	2.09	-1.88	4.84e-02
2410006H16Rik	3.84	10.43	1.44	4.22e-02
2510039O18Rik	157.24	248.23	0.66	5.34e-09
2610005L07Rik	1837.01	2033.85	0.15	6.88e-05
2610020C07Rik	35.47	17.73	-1	3.50e-03
2610021A01Rik	95.88	123.07	0.36	2.61e-02
2610301B20Rik	60.4	37.55	-0.69	4.98e-03
2810004N23Rik	0.96	12.52	3.71	2.32e-03
2810021J22Rik	11.51	3.13	-1.88	1.37e-02
2810025M15Rik	2.88	9.39	1.71	3.23e-02
2810403D21Rik	0.96	6.26	2.71	3.63e-02
2810404M03Rik	6.71	0	-5.13	2.74e-03
2810429I04Rik	0.96	6.26	2.71	3.63e-02
2810457G06Rik	46.02	75.1	0.71	1.13e-03
3110040N11Rik	0.96	8.34	3.12	1.26e-02
3110053B16Rik	12.46	1.04	-3.58	3.16e-03
3110067C02Rik	0.96	6.26	2.71	3.63e-02
4921524J17Rik	439.12	344.19	-0.35	2.00e-05
4930448E22Rik	1.92	8.34	2.12	2.41e-02
4930520O04Rik	0	8.34	5.56	1.04e-03
4932438A13Rik	8112.18	8796.66	0.12	4.38e-12
4933421A08Rik	12.46	2.09	-2.58	3.70e-03
4933439C10Rik	5.75	0	-4.91	4.40e-03
5330406M23Rik	6.71	18.77	1.48	4.42e-03
5430403G16Rik	39.31	13.56	-1.54	2.38e-05
5430420F09Rik	1.92	7.3	1.93	4.54e-02
5830444B04Rik	5.75	0	-4.91	4.40e-03
5930430L01Rik	1.92	7.3	1.93	4.54e-02
5S_rRNA	0.96	6.26	2.71	3.63e-02
5_8S_rRNA	1.92	14.6	2.93	8.66e-04
6330403K07Rik	256.95	143.93	-0.84	2.73e-13
6330418K02Rik	0	8.34	5.56	1.04e-03
6720483E21Rik	0	9.39	5.73	6.80e-04
6820431F20Rik	1410.36	1724.08	0.29	1.25e-13
7330423F06Rik	1.92	8.34	2.12	2.41e-02
7SK	980.82	1311.05	0.42	2.04e-20
9030025P20Rik	7.67	0	-5.32	1.75e-03
9130213A22Rik	27.8	5.21	-2.41	1.19e-05
9130401M01Rik	6.71	0	-5.13	2.74e-03
9330171B17Rik	6.71	0	-5.13	2.74e-03
9430087J23Rik	0	6.26	5.15	2.74e-03
9530056E24Rik	0	5.21	4.89	4.84e-03
9530059O14Rik	18.22	35.46	0.96	4.16e-03
9530068E07Rik	9.59	23.99	1.32	2.78e-03
A130012E19Rik	6.71	1.04	-2.69	3.60e-02
A230006K03Rik	21.09	0	-6.78	3.35e-05
A230056P14Rik	36.43	14.6	-1.32	2.60e-04
A230057D06Rik	6.71	15.64	1.22	2.50e-02
A230072E10Rik	9.59	3.13	-1.62	4.09e-02
A230103L15Rik	0.96	7.3	2.93	2.11e-02
A630072M18Rik	0	6.26	5.15	2.74e-03
A630089N07Rik	10.55	35.46	1.75	9.29e-06
A730017L22Rik	26.85	14.6	-0.88	2.41e-02
A730018C14Rik	8.63	1.04	-3.05	1.43e-02
A830082K12Rik	5.75	28.16	2.29	8.02e-06
A930001C03Rik	4.79	0	-4.64	7.62e-03
AI480526	0.96	7.3	2.93	2.11e-02
AI661453	15.34	26.07	0.77	4.70e-02
AI837181	114.09	79.27	-0.53	2.21e-03
AV320801	0	6.26	5.15	2.74e-03
AW146154	2.88	13.56	2.24	2.78e-03
AW209491	46.98	20.86	-1.17	1.24e-04
AW549877	345.16	274.31	-0.33	4.20e-04
Aacs	144.77	208.6	0.53	1.83e-05
Aak1	2440.08	2694.07	0.14	6.78e-06
Aamp	1186.96	1090.98	-0.12	1.42e-02
Aars	5675.94	5213.96	-0.12	1.02e-08
Aasdhppt	102.59	54.24	-0.92	1.47e-06
Aatf	147.65	207.56	0.49	6.56e-05
Abca1	1332.69	1458.11	0.13	3.38e-03
Abca3	565.68	676.91	0.26	7.25e-05
Abcb1a	139.02	170.01	0.29	3.36e-02
Abcb1b	101.63	67.79	-0.58	1.48e-03
Abcb7	384.47	306.64	-0.33	2.32e-04
Abcb8	94.92	66.75	-0.51	6.97e-03
Abcc10	107.38	84.48	-0.35	4.88e-02
Abcc5	2639.5	3145.69	0.25	4.42e-19
Abcd1	147.65	217.99	0.56	3.00e-06
Abcd2	4.79	0	-4.64	7.62e-03
Abce1	3994.25	3679.7	-0.12	5.17e-06
Abcf2	1015.34	836.49	-0.28	9.66e-08
Abcg1	37.39	63.62	0.77	1.33e-03
Abcg4	359.54	306.64	-0.23	1.25e-02
Abhd13	23.97	61.54	1.36	4.02e-07
Abhd17c	279	162.71	-0.78	7.61e-13
Abhd2	1162.99	1366.33	0.23	1.98e-07
Abhd5	1319.27	878.21	-0.59	3.80e-37
Abi1	2303.93	2493.81	0.11	6.62e-04
Abl2	2953.98	2639.83	-0.16	6.48e-08
Ablim2	729.63	845.87	0.21	2.54e-04
Ablim3	146.69	189.83	0.37	3.76e-03
Abr	3261.75	2961.08	-0.14	1.17e-06
Abraxas1	1.92	8.34	2.12	2.41e-02
Abraxas2	1713.33	1534.25	-0.16	8.09e-05
Acaa1b	52.73	32.33	-0.71	7.44e-03
Acaa2	5.75	14.6	1.34	2.04e-02
Acacb	139.02	175.22	0.33	1.26e-02
Acad8	129.43	91.78	-0.5	1.93e-03
Acad9	3.84	14.6	1.93	3.63e-03
Acads	82.45	128.29	0.64	7.69e-05
Acadvl	144.77	98.04	-0.56	2.08e-04
Acat1	1785.24	1569.71	-0.19	2.24e-06
Acat2	50.81	31.29	-0.7	9.19e-03
Acbd5	511.03	583.04	0.19	7.45e-03
Accs	48.9	30.25	-0.69	1.15e-02
Ace	1652.92	1803.35	0.13	1.55e-03
Acer3	79.58	106.39	0.42	1.67e-02
Ache	239.69	296.21	0.31	2.60e-03
Acin1	3881.11	3523.25	-0.14	8.85e-08
Acly	16677.86	15009.81	-0.15	1.52e-37
Aco1	102.59	71.97	-0.51	4.68e-03
Aco2	8767.98	8276.2	-0.08	1.55e-06
Acot11	11.51	21.9	0.93	3.18e-02
Acot13	38.35	57.36	0.58	1.84e-02
Acot2	37.39	14.6	-1.36	1.56e-04
Acp2	144.77	99.08	-0.55	3.02e-04
Acrbp	2.88	11.47	2	9.13e-03
Acsl1	112.18	163.75	0.55	1.01e-04
Acsl3	966.44	790.59	-0.29	7.23e-08
Acsl4	6391.18	6726.31	0.07	2.58e-04
Acta1	11.51	1.04	-3.46	4.47e-03
Actb	182759.39	187236.19	0.03	3.24e-23
Actg1	24155.33	25675.53	0.09	6.05e-20
Actg2	16.3	1.04	-3.97	9.23e-04
Actl6a	274.21	220.07	-0.32	2.75e-03
Actn1	11613.62	11306.12	-0.04	1.31e-02
Actn4	2871.53	3002.8	0.06	3.95e-02
Actr10	1081.5	981.46	-0.14	6.89e-03
Actr2	5046.98	4433.79	-0.19	5.08e-17
Actr3b	226.27	188.78	-0.26	2.65e-02
Actr6	214.77	143.93	-0.58	2.45e-06
Actr8	387.34	332.72	-0.22	1.31e-02
Acvr2b	9547.46	8422.22	-0.18	4.42e-30
Acyp1	0.96	7.3	2.93	2.11e-02
Adam11	126.56	90.74	-0.48	2.91e-03
Adam17	296.26	243.02	-0.29	4.84e-03
Adam19	47.94	84.48	0.82	7.46e-05
Adam9	414.19	483.95	0.22	4.13e-03
Adamts3	59.44	85.53	0.52	7.87e-03
Adamts4	236.82	170.01	-0.48	3.38e-05
Adamts6	61.36	37.55	-0.71	3.64e-03
Adar	267.5	225.29	-0.25	2.14e-02
Adcy5	2.88	9.39	1.71	3.23e-02
Add1	5266.54	5022.04	-0.07	2.93e-03
Adgra3	155.32	226.33	0.54	3.95e-06
Adgrb1	441.04	493.34	0.16	3.96e-02
Adgrb2	3603.07	3286.49	-0.13	1.15e-06
Adgrg1	121.76	204.43	0.75	3.57e-09
Adgrl2	464.05	558	0.27	2.41e-04
Adgrl3	46.02	63.62	0.47	4.40e-02
Adh5	313.52	220.07	-0.51	2.60e-07
Adipor2	287.63	344.19	0.26	5.56e-03
Adm	0	11.47	6.02	3.15e-04
Adm2	23.01	11.47	-1	2.03e-02
Ado	184.08	149.15	-0.3	2.07e-02
Adora2a	621.28	545.49	-0.19	6.48e-03
Adrm1	744.01	619.54	-0.26	2.20e-05
Adsl	273.25	321.24	0.23	1.64e-02
Aebp1	770.85	859.43	0.16	6.99e-03
Aebp2	1837.97	2045.32	0.15	2.62e-05
Aff1	32.6	47.98	0.56	3.99e-02
Aff4	5462.13	5871.05	0.1	8.96e-07
Afg1l	169.7	212.77	0.33	6.79e-03
Afg3l2	140.94	173.14	0.3	2.81e-02
Aftph	1788.11	1683.4	-0.09	3.23e-02
Agap1	2318.31	2587.68	0.16	8.66e-07
Agap2	164.91	114.73	-0.52	2.02e-04
Agfg2	697.99	589.29	-0.24	1.55e-04
Agl	326.94	374.44	0.2	3.03e-02
Agrn	1671.14	1519.65	-0.14	9.00e-04
Ahcy	1045.06	922.01	-0.18	5.81e-04
Ahcyl1	12591.57	12093.58	-0.06	6.82e-05
Ahdc1	917.55	1004.41	0.13	1.56e-02
Ahi1	1033.56	950.17	-0.12	2.34e-02
Ahnak	65465.98	81589.7	0.32	0.00e+00
Ahsa1	1331.74	1088.89	-0.29	1.32e-10
Aida	2501.44	2132.93	-0.23	1.15e-12
Aifm1	743.05	613.28	-0.28	8.55e-06
Aifm3	7.67	0	-5.32	1.75e-03
Aig1	10.55	19.82	0.91	4.58e-02
Aimp2	74.78	43.81	-0.77	5.08e-04
Aip	302.97	359.83	0.25	6.60e-03
Ak2	3227.23	2971.51	-0.12	4.37e-05
Ak6	177.37	129.33	-0.46	7.29e-04
Akap1	320.23	232.59	-0.46	2.45e-06
Akap10	876.32	1010.67	0.21	1.03e-04
Akap5	0	9.39	5.73	6.80e-04
Akap6	1052.73	1172.33	0.16	1.71e-03
Akap8	395.97	293.08	-0.43	6.24e-07
Akap8l	4760.31	4215.81	-0.18	3.01e-14
Akip1	102.59	76.14	-0.43	1.67e-02
Akirin1	220.52	270.14	0.29	5.81e-03
Akt1	3454.46	3239.56	-0.09	1.15e-03
Akt3	14161.08	12842.46	-0.14	1.51e-27
Alad	438.16	333.76	-0.39	1.91e-06
Alas1	324.07	257.62	-0.33	6.64e-04
Aldh16a1	1.92	7.3	1.93	4.54e-02
Aldh1l2	885.91	1000.24	0.18	1.10e-03
Aldh3a2	139.02	112.64	-0.3	4.72e-02
Aldh7a1	52.73	22.95	-1.2	3.12e-05
Aldh9a1	273.25	203.38	-0.43	6.40e-05
Aldoa	39813.05	40609.2	0.03	4.79e-04
Aldoc	3245.45	2945.43	-0.14	1.16e-06
Alg10b	133.27	210.69	0.66	8.53e-08
Alg8	286.67	352.53	0.3	1.26e-03
Alkbh1	17.26	33.38	0.95	5.83e-03
Alkbh3	348.99	407.81	0.22	8.64e-03
Alkbh5	4524.45	4340.97	-0.06	1.78e-02
Alkbh8	11.51	21.9	0.93	3.18e-02
Alox5ap	0	6.26	5.15	2.74e-03
Aloxe3	4.79	0	-4.64	7.62e-03
Alpl	85.33	137.68	0.69	9.78e-06
Als2cl	30.68	69.88	1.19	9.68e-07
Alyref	58.49	41.72	-0.49	4.65e-02
Ambra1	3760.31	3961.31	0.08	4.84e-03
Amd-ps4	7.67	1.04	-2.88	2.25e-02
Amdhd2	161.07	123.07	-0.39	5.81e-03
Ammecr1	139.98	198.17	0.5	7.12e-05
Amotl1	927.13	851.09	-0.12	2.96e-02
Ampd3	1002.88	882.38	-0.18	5.79e-04
Amz2	13.42	55.28	2.04	8.53e-10
Anapc1	4682.65	4866.64	0.06	2.24e-02
Anapc10	285.71	326.46	0.19	4.84e-02
Anapc15	809.2	697.77	-0.21	3.60e-04
Anapc16	772.77	652.92	-0.24	6.92e-05
Anapc2	782.36	656.05	-0.25	2.77e-05
Anapc7	178.33	118.9	-0.58	1.62e-05
Angel2	253.12	214.86	-0.24	3.36e-02
Ank	558.01	678.99	0.28	1.33e-05
Ank2	4296.26	3944.63	-0.12	7.45e-07
Ankmy2	107.38	80.31	-0.42	1.68e-02
Ankrd12	526.37	614.33	0.22	1.26e-03
Ankrd13b	764.14	670.65	-0.19	2.38e-03
Ankrd13c	1101.63	1014.84	-0.12	2.24e-02
Ankrd27	259.83	182.52	-0.51	3.58e-06
Ankrd28	3765.1	3982.17	0.08	2.34e-03
Ankrd34a	11.51	3.13	-1.88	1.37e-02
Ankrd37	14.38	6.26	-1.2	3.82e-02
Ankrd40	190.8	143.93	-0.41	1.65e-03
Ankrd42	27.8	16.69	-0.74	4.96e-02
Ankrd52	8680.73	9148.15	0.08	9.03e-06
Ankrd6	111.22	75.1	-0.57	1.18e-03
Ankzf1	163.95	204.43	0.32	9.69e-03
Ano6	1355.71	1238.04	-0.13	4.47e-03
Anp32-ps	50.81	69.88	0.46	3.68e-02
Anp32b	3064.24	2488.6	-0.3	2.11e-25
Antxr1	40.27	67.79	0.75	1.11e-03
Anxa5	1113.14	1235.95	0.15	1.72e-03
Anxa6	5051.77	4867.68	-0.05	2.52e-02
Ap1b1	3211.89	3375.15	0.07	1.40e-02
Ap1g1	10385.43	9855.3	-0.08	2.08e-06
Ap1g2	203.26	163.75	-0.31	1.21e-02
Ap1m1	616.49	546.53	-0.17	1.24e-02
Ap1s2	715.24	645.62	-0.15	2.23e-02
Ap2a2	3185.04	3341.77	0.07	1.83e-02
Ap2b1	5587.73	5873.13	0.07	9.51e-04
Ap2m1	4840.84	4537.05	-0.09	8.21e-05
Ap3m1	664.43	835.44	0.33	1.06e-08
Ap3m2	125.6	156.45	0.32	2.62e-02
Ap3s1-ps1	0.96	8.34	3.12	1.26e-02
Ap3s2	1389.26	1301.66	-0.09	4.28e-02
Ap4e1	762.22	893.85	0.23	4.59e-05
Ap4s1	22.05	10.43	-1.08	1.60e-02
Ap5b1	6.71	1.04	-2.69	3.60e-02
Ap5m1	111.22	68.84	-0.69	9.30e-05
Ap5s1	0	5.21	4.89	4.84e-03
Apbb1	2223.39	1854.45	-0.26	2.34e-14
Apbb2	2465.96	2669.04	0.11	4.16e-04
Apbb3	69.03	91.78	0.41	3.04e-02
Apc	3192.71	2917.27	-0.13	8.08e-06
Apc2	413.23	362.96	-0.19	2.97e-02
Apcdd1	47.94	18.77	-1.35	1.59e-05
Apex1	250.24	154.36	-0.7	9.83e-10
Apex2	236.82	195.04	-0.28	1.45e-02
Aph1a	2316.4	2018.2	-0.2	4.62e-09
Aplnr	0	7.3	5.37	1.65e-03
Aplp1	1674.02	1791.87	0.1	1.45e-02
App	6737.3	7235.29	0.1	5.42e-08
Appbp2	691.28	832.31	0.27	4.29e-06
Appl2	245.45	308.73	0.33	8.59e-04
Aptx	241.61	292.04	0.27	7.30e-03
Aqp1	2.88	11.47	2	9.13e-03
Aqr	475.55	569.48	0.26	2.87e-04
Araf	1056.57	1155.64	0.13	9.74e-03
Arap1	2162.99	2467.74	0.19	6.31e-09
Arf1	6231.07	5860.62	-0.09	2.12e-05
Arf4	3137.11	2896.41	-0.12	1.03e-04
Arfgap1	1360.5	1275.59	-0.09	4.78e-02
Arfgef1	8430.49	8044.66	-0.07	1.69e-04
Arfgef3	6238.74	6932.82	0.15	8.21e-16
Arfip2	1764.14	1624.99	-0.12	3.21e-03
Arglu1	4173.54	3552.46	-0.23	2.48e-21
Arhgap11a	320.23	264.92	-0.27	4.95e-03
Arhgap17	1090.12	1172.33	0.1	3.74e-02
Arhgap19	792.91	726.97	-0.13	4.26e-02
Arhgap31	67.11	111.6	0.73	2.94e-05
Arhgap32	262.7	211.73	-0.31	4.11e-03
Arhgap33	756.47	1008.58	0.41	1.50e-15
Arhgap39	139.02	201.3	0.53	2.07e-05
Arhgap5	2562.8	2409.33	-0.09	7.57e-03
Arhgdia	2201.34	2064.1	-0.09	1.01e-02
Arhgef1	1368.17	1519.65	0.15	4.48e-04
Arhgef10	34.52	53.19	0.62	1.54e-02
Arhgef11	1777.57	1953.54	0.14	3.25e-04
Arhgef12	1777.57	1897.22	0.09	1.61e-02
Arhgef18	229.15	191.91	-0.26	2.89e-02
Arhgef37	1.92	11.47	2.58	4.14e-03
Arhgef4	93	70.92	-0.39	3.93e-02
Arhgef40	418.03	499.6	0.26	8.36e-04
Arhgef7	211.89	259.71	0.29	6.79e-03
Arid3b	148.61	183.57	0.3	1.99e-02
Arl1	2508.15	2244.54	-0.16	1.08e-06
Arl10	15.34	29.2	0.93	1.20e-02
Arl13b	262.7	213.81	-0.3	6.05e-03
Arl14ep	649.09	531.93	-0.29	1.75e-05
Arl15	59.44	37.55	-0.66	7.04e-03
Arl2	601.15	431.8	-0.48	6.59e-12
Arl6	48.9	20.86	-1.23	4.74e-05
Arl6ip1	3529.24	3790.26	0.1	1.30e-04
Arl6ip4	245.45	154.36	-0.67	5.71e-09
Arl8a	2880.15	3197.84	0.15	1.58e-07
Armc1	466.92	362.96	-0.36	5.07e-06
Armc10	3.84	19.82	2.37	1.87e-04
Armc7	0	11.47	6.02	3.15e-04
Armc8	2492.81	2330.06	-0.1	3.92e-03
Armh3	450.62	505.85	0.17	3.10e-02
Arnt2	31.64	60.49	0.94	2.01e-04
Arpc1b	679.77	750.96	0.14	2.24e-02
Arpp19	424.74	359.83	-0.24	4.42e-03
Arpp21	6.71	0	-5.13	2.74e-03
Arrb2	1634.71	1535.3	-0.09	3.35e-02
Arsa	116.97	158.54	0.44	2.00e-03
Arsb	7.67	17.73	1.21	1.73e-02
Arvcf	1795.78	1549.9	-0.21	4.44e-08
As3mt	116.97	160.62	0.46	1.19e-03
Asah1	168.74	135.59	-0.32	2.17e-02
Asap2	291.47	250.32	-0.22	3.36e-02
Asb13	0.96	8.34	3.12	1.26e-02
Asb3	173.54	135.59	-0.36	8.34e-03
Asb6	78.62	51.11	-0.62	3.23e-03
Ascc3	6359.54	5828.28	-0.13	3.66e-10
Asf1b	317.35	373.39	0.23	8.82e-03
Ash1l	5168.75	4814.49	-0.1	6.99e-06
Ash2l	918.5	817.71	-0.17	2.86e-03
Asic1	661.55	743.66	0.17	7.09e-03
Asic4	193.67	279.52	0.53	4.43e-07
Asl	2399.81	2098.52	-0.19	6.24e-09
Asns	5516.78	5904.42	0.1	3.93e-06
Asnsd1	6.71	1.04	-2.69	3.60e-02
Aspg	62.32	39.63	-0.65	6.41e-03
Asphd2	805.37	638.32	-0.34	1.50e-08
Aspm	441.04	385.91	-0.19	2.03e-02
Asrgl1	34.52	52.15	0.6	2.20e-02
Astn1	4725.79	4465.08	-0.08	7.47e-04
Astn2	1378.72	1471.67	0.09	3.60e-02
Atad2b	907	794.77	-0.19	7.56e-04
Atf2	3353.79	3165.5	-0.08	4.11e-03
Atf4	3152.45	2962.12	-0.09	2.72e-03
Atf6	888.78	816.67	-0.12	3.59e-02
Atf6b	202.3	245.1	0.28	1.34e-02
Atg12	127.52	91.78	-0.47	3.13e-03
Atg13	837.01	1009.62	0.27	2.43e-07
Atg14	53.69	35.46	-0.6	2.05e-02
Atg2b	779.48	925.14	0.25	7.53e-06
Atg3	1683.61	1542.6	-0.13	2.23e-03
Atg4a	407.48	338.97	-0.27	2.03e-03
Atg4b	542.67	631.01	0.22	1.42e-03
Atg7	183.13	217.99	0.25	3.61e-02
Atic	237.78	188.78	-0.33	3.61e-03
Atl3	378.72	456.83	0.27	7.99e-04
Atox1	102.59	164.79	0.68	1.34e-06
Atp1a1	20669.23	21343.95	0.05	3.26e-05
Atp1a3	3723.87	3459.63	-0.11	9.22e-05
Atp1a4	17.26	0	-6.49	7.99e-05
Atp2a1	35.47	21.9	-0.7	3.33e-02
Atp2a2	6575.27	7052.76	0.1	1.41e-07
Atp2b1	11924.26	11512.63	-0.05	8.65e-04
Atp2b4	458.29	392.17	-0.22	5.32e-03
Atp5b	21909.88	21290.75	-0.04	1.97e-04
Atp5e	45.06	70.92	0.65	3.15e-03
Atp5g2	2539.79	2086	-0.28	5.10e-19
Atp5l	2554.17	2389.51	-0.1	3.95e-03
Atp5pb	205.18	134.55	-0.61	1.34e-06
Atp6ap1	397.89	503.77	0.34	7.70e-06
Atp6v0b	1485.14	1584.32	0.09	3.07e-02
Atp6v0c-ps2	156.28	197.13	0.33	7.62e-03
Atp6v1fnb	5.75	0	-4.91	4.40e-03
Atp6v1g2	38.35	16.69	-1.2	4.61e-04
Atp6v1h	1797.7	1695.92	-0.08	3.85e-02
Atp8a1	2279	2007.77	-0.18	1.02e-07
Atp8b2	5295.3	5114.87	-0.05	3.31e-02
Atraid	746.88	597.64	-0.32	1.89e-07
Atrn	783.32	881.33	0.17	2.99e-03
Atrnl1	3327.9	2878.68	-0.21	5.12e-14
Atxn1l	744.97	841.7	0.18	2.74e-03
Atxn2l	21203.26	19532.26	-0.12	2.53e-29
Atxn3	79.58	58.41	-0.45	3.08e-02
Atxn7l2	597.32	531.93	-0.17	1.82e-02
Atxn7l3b	579.1	517.33	-0.16	2.41e-02
Auh	213.81	254.49	0.25	2.26e-02
Aup1	3627.04	3796.52	0.07	1.65e-02
Aurka	5.75	17.73	1.62	3.44e-03
Auts2	1079.58	1292.28	0.26	1.58e-08
Avpi1	5.75	0	-4.91	4.40e-03
Azi2	479.39	409.9	-0.23	4.21e-03
Azin1	4090.13	3900.82	-0.07	9.45e-03
B130055M24Rik	3.84	13.56	1.82	6.60e-03
B230209E15Rik	95.88	74.05	-0.37	4.58e-02
B230216N24Rik	1.92	14.6	2.93	8.66e-04
B230219D22Rik	916.59	1047.17	0.19	2.30e-04
B230369F24Rik	4.79	14.6	1.61	8.64e-03
B3galnt2	35.47	62.58	0.82	7.50e-04
B3galt1	95.88	126.2	0.4	1.29e-02
B3galt4	7.67	0	-5.32	1.75e-03
B3galt6	7.67	0	-5.32	1.75e-03
B3gnt3	3.84	11.47	1.58	2.28e-02
B4galnt4	272.29	314.99	0.21	3.36e-02
B4galt1	224.35	262.84	0.23	3.59e-02
B4galt2	125.6	99.08	-0.34	3.39e-02
B4galt6	335.57	443.27	0.4	8.04e-07
B630019K06Rik	10.55	19.82	0.91	4.58e-02
B930095G15Rik	0.96	6.26	2.71	3.63e-02
B9d1	49.86	71.97	0.53	1.47e-02
BC002059	34.52	54.24	0.65	1.07e-02
BC004004	657.72	549.66	-0.26	1.00e-04
BC024978	7.67	2.09	-1.88	4.84e-02
BC048403	148.61	105.34	-0.5	8.45e-04
BC065397	1.92	7.3	1.93	4.54e-02
Baalc	6.71	1.04	-2.69	3.60e-02
Bace2	487.06	643.53	0.4	1.47e-09
Bach1	3.84	10.43	1.44	4.22e-02
Bad	277.09	221.12	-0.33	2.05e-03
Bag3	5263.66	4690.37	-0.17	3.01e-14
Bag6	6939.6	7173.75	0.05	1.63e-02
Bahd1	392.14	454.75	0.21	8.18e-03
Baiap2	405.56	456.83	0.17	3.56e-02
Baiap2l1	910.83	834.4	-0.13	2.71e-02
Baiap3	1.92	7.3	1.93	4.54e-02
Bap1	1391.18	1225.52	-0.18	4.70e-05
Bax	180.25	144.98	-0.31	1.78e-02
Baz1b	3891.66	3369.93	-0.21	4.24e-16
Baz2a	9730.59	8717.39	-0.16	8.62e-24
Baz2b	1225.31	1106.62	-0.15	2.47e-03
Bbc3	56.57	100.13	0.82	1.23e-05
Bbip1	138.06	216.94	0.65	7.74e-08
Bbof1	37.39	22.95	-0.7	2.67e-02
Bbs9	58.49	31.29	-0.9	4.82e-04
Bcan	49.86	79.27	0.67	1.44e-03
Bcar1	398.85	500.64	0.33	1.77e-05
Bcas3	698.95	631.01	-0.15	2.42e-02
Bcat1	5.75	19.82	1.78	1.07e-03
Bcat2	18.22	7.3	-1.32	1.14e-02
Bccip	76.7	47.98	-0.68	1.71e-03
Bche	46.98	22.95	-1.03	5.13e-04
Bckdhb	63.28	34.42	-0.88	3.71e-04
Bcl10	1178.33	1030.48	-0.19	8.01e-05
Bcl2l1	142.86	182.52	0.35	6.89e-03
Bcl6	192.71	140.8	-0.45	4.46e-04
Bcl7c	315.44	252.41	-0.32	1.11e-03
Bcl9l	2010.55	2199.69	0.13	2.72e-04
Bclaf1	12246.41	10645.9	-0.2	7.17e-48
Bcor	2828.38	2955.86	0.06	4.43e-02
Bdh1	52.73	30.25	-0.8	2.77e-03
Bdkrb2	4.79	0	-4.64	7.62e-03
Becn1	4180.25	3718.29	-0.17	9.44e-12
Bend4	602.11	432.84	-0.48	7.06e-12
Bend5	233.94	178.35	-0.39	7.33e-04
Bend7	117.93	57.36	-1.04	8.61e-09
Bex2	47.94	68.84	0.52	1.90e-02
Bex3	2878.24	2548.05	-0.18	6.72e-09
Bex4	9.59	27.12	1.5	5.08e-04
Bfar	369.13	305.6	-0.27	2.66e-03
Bhlhe41	180.25	213.81	0.25	4.22e-02
Bicd1	339.41	450.58	0.41	3.99e-07
Bicd2	647.17	711.33	0.14	3.61e-02
Bin1	3417.07	3146.73	-0.12	2.57e-05
Birc2	557.05	490.21	-0.18	1.17e-02
Birc5	6.71	23.99	1.84	2.26e-04
Blm	1412.27	1723.04	0.29	2.23e-13
Blmh	497.6	396.34	-0.33	2.04e-05
Bloc1s2	114.09	143.93	0.34	2.44e-02
Bmerb1	22.05	34.42	0.64	4.96e-02
Bmi1	1813.04	1981.7	0.13	6.73e-04
Bmpr2	3430.49	3691.18	0.11	1.05e-04
Bnc2	140.94	184.61	0.39	2.80e-03
Bnip1	212.85	141.85	-0.59	2.01e-06
Bnip3	9707.58	10153.6	0.06	6.88e-05
Bnip3l-ps	34.52	21.9	-0.66	4.71e-02
Bod1	308.72	377.57	0.29	1.13e-03
Bola2	4261.75	3960.27	-0.11	2.75e-05
Bola3	5.75	20.86	1.86	5.81e-04
Bop1	453.5	400.51	-0.18	2.88e-02
Bora	167.79	201.3	0.26	3.58e-02
Braf	4261.75	4079.17	-0.06	1.48e-02
Brd1	2560.88	2146.49	-0.25	1.16e-15
Brd2	1529.24	1397.62	-0.13	2.74e-03
Brd4	3705.66	3245.82	-0.19	3.74e-13
Brd7	1050.82	842.74	-0.32	5.58e-10
Brd8	5001.92	4801.97	-0.06	1.37e-02
Brf1	40.27	63.62	0.66	4.88e-03
Brinp2	803.45	641.44	-0.32	4.36e-08
Brix1	1003.84	894.89	-0.17	2.06e-03
Brox	492.81	391.12	-0.33	1.67e-05
Brsk1	1122.72	968.95	-0.21	2.27e-05
Brsk2	1113.14	1213.01	0.12	1.12e-02
Bsg	920.42	1015.88	0.14	7.62e-03
Btbd1	2155.32	2006.73	-0.1	4.59e-03
Btbd2	149.57	214.86	0.52	1.57e-05
Btbd8	69.99	146.02	1.06	2.34e-11
Btbd9	61.36	39.63	-0.63	8.76e-03
Btf3	21765.11	20973.68	-0.05	1.01e-06
Btf3-ps3	0	6.26	5.15	2.74e-03
Btg1	2674.98	2366.57	-0.18	2.10e-08
Btg2	67.11	43.81	-0.62	7.21e-03
Btg3	230.11	167.92	-0.45	1.03e-04
Bub3	2798.66	2667.99	-0.07	3.33e-02
Bud23	35.47	14.6	-1.28	4.27e-04
Bves	233.94	171.05	-0.45	9.86e-05
Bzw2	1453.5	1149.39	-0.34	3.23e-15
C1qbp	589.65	522.54	-0.17	1.42e-02
C1ql1	23.01	1.04	-4.46	1.45e-04
C2cd2	38.35	62.58	0.71	3.05e-03
C2cd3	647.17	783.29	0.28	4.70e-06
C4a	177.37	131.42	-0.43	1.31e-03
C77080	16.3	7.3	-1.16	3.08e-02
C8g	0	7.3	5.37	1.65e-03
Cab39	630.87	452.66	-0.48	1.51e-12
Cables1	170.66	120.99	-0.5	3.23e-04
Cacfd1	26.85	56.32	1.07	6.23e-05
Cacna1c	3439.12	2905.8	-0.24	3.62e-19
Cacna1i	2354.75	2577.25	0.13	6.73e-05
Cacna2d1	1041.23	1130.61	0.12	1.99e-02
Cacna2d2	357.62	283.7	-0.33	2.88e-04
Cacnb3	4201.34	3721.42	-0.17	1.35e-12
Cacng2	344.2	259.71	-0.41	1.54e-05
Cacng4	323.11	232.59	-0.47	1.14e-06
Cacng7	1213.81	1097.24	-0.15	2.79e-03
Cacng8	117.93	194	0.72	3.14e-08
Cactin	2091.08	1914.95	-0.13	5.51e-04
Cacybp	1687.44	1471.67	-0.2	9.83e-07
Cadm2	52.73	36.5	-0.53	4.09e-02
Cadps	441.04	529.84	0.26	3.82e-04
Cald1	65.2	94.91	0.54	3.88e-03
Calhm2	42.19	18.77	-1.17	3.06e-04
Calm2	3717.16	3441.9	-0.11	4.22e-05
Calm3	3514.86	3205.14	-0.13	1.46e-06
Calr	2887.82	3140.47	0.12	4.07e-05
Calu	6839.89	6470.77	-0.08	5.74e-05
Camk2n2	462.13	361.92	-0.35	1.08e-05
Camk4	163.95	216.94	0.4	7.58e-04
Camkv	2605.94	2291.47	-0.19	6.14e-09
Cand1	3373.92	3560.8	0.08	5.71e-03
Cap1	1424.74	1318.35	-0.11	1.32e-02
Capn1	618.41	738.44	0.26	3.96e-05
Capn10	74.78	51.11	-0.55	1.05e-02
Capn2	1021.09	896.98	-0.19	4.32e-04
Capn7	567.59	512.11	-0.15	4.30e-02
Capns1	742.09	661.26	-0.17	8.15e-03
Caprin1	6007.67	5678.09	-0.08	1.35e-04
Caprin2	315.44	275.35	-0.2	4.87e-02
Capzb	4851.39	4422.32	-0.13	8.25e-09
Car12	795.78	929.31	0.22	5.13e-05
Car5b	0	5.21	4.89	4.84e-03
Carhsp1	312.56	357.75	0.19	3.57e-02
Carmil2	160.12	118.9	-0.43	2.51e-03
Carmn	11.51	0	-5.91	4.12e-04
Casc3	530.2	604.94	0.19	6.35e-03
Caskin1	571.43	666.48	0.22	8.01e-04
Casp2	406.52	561.13	0.47	8.22e-11
Casp8ap2	110.26	149.15	0.44	2.88e-03
Cast	27.8	52.15	0.91	8.30e-04
Cat	107.38	164.79	0.62	1.11e-05
Catip	7.67	0	-5.32	1.75e-03
Catsper2	4.79	13.56	1.5	1.60e-02
Catsperg1	48.9	33.38	-0.55	4.20e-02
Cav3	8.63	0	-5.49	1.17e-03
Cavin1	622.24	715.5	0.2	1.61e-03
Cavin2	266.54	360.88	0.44	1.55e-06
Cavin4	16.3	36.5	1.16	7.08e-04
Cbfb	984.66	828.14	-0.25	3.10e-06
Cbl	2144.78	2362.39	0.14	4.39e-05
Cblb	525.41	417.2	-0.33	8.67e-06
Cbll1	1228.19	1064.9	-0.21	1.69e-05
Cbwd1	961.65	745.74	-0.37	8.66e-12
Cbx2	721	608.07	-0.25	1.07e-04
Cbx5	2851.39	2989.24	0.07	2.93e-02
Cbx7	663.47	550.7	-0.27	4.89e-05
Cc2d2a	181.21	137.68	-0.4	2.77e-03
Ccar1	5956.86	5377.71	-0.15	8.04e-13
Ccar2	2313.52	2005.69	-0.21	1.22e-09
Ccdc102a	42.19	21.9	-0.95	2.29e-03
Ccdc107	58.49	39.63	-0.56	2.24e-02
Ccdc112	83.41	59.45	-0.49	1.53e-02
Ccdc113	6.71	15.64	1.22	2.50e-02
Ccdc117	148.61	104.3	-0.51	6.02e-04
Ccdc125	0	6.26	5.15	2.74e-03
Ccdc130	54.65	84.48	0.63	1.83e-03
Ccdc137	19.18	8.34	-1.2	1.52e-02
Ccdc149	2.88	9.39	1.71	3.23e-02
Ccdc159	60.4	28.16	-1.1	2.78e-05
Ccdc171	58.49	27.12	-1.11	3.45e-05
Ccdc174	270.37	217.99	-0.31	3.61e-03
Ccdc184	20.13	10.43	-0.95	3.95e-02
Ccdc186	554.17	635.19	0.2	3.77e-03
Ccdc189	10.55	0	-5.78	5.71e-04
Ccdc191	44.1	65.71	0.58	1.19e-02
Ccdc25	334.61	411.98	0.3	4.22e-04
Ccdc28a	257.91	321.24	0.32	1.11e-03
Ccdc28b	14.38	32.33	1.17	1.44e-03
Ccdc33	0	6.26	5.15	2.74e-03
Ccdc43	203.26	123.07	-0.72	1.58e-08
Ccdc50	87.25	119.94	0.46	5.13e-03
Ccdc57	39.31	58.41	0.57	1.92e-02
Ccdc6	1212.85	1305.84	0.11	2.47e-02
Ccdc8	47.94	68.84	0.52	1.90e-02
Ccdc82	67.11	38.59	-0.8	7.27e-04
Ccdc85b	43.14	23.99	-0.85	4.79e-03
Ccdc86	0.96	9.39	3.29	7.78e-03
Ccdc88b	8.63	31.29	1.86	1.82e-05
Ccdc88c	9.59	2.09	-2.2	1.64e-02
Ccdc93	295.3	364.01	0.3	9.07e-04
Cchcr1	95.88	159.58	0.74	3.70e-07
Ccm2	449.66	503.77	0.16	3.48e-02
Ccn1	5.75	19.82	1.78	1.07e-03
Ccnd1	1038.35	928.27	-0.16	2.24e-03
Ccnd3	228.19	326.46	0.52	8.01e-08
Ccndbp1	109.3	139.76	0.35	1.90e-02
Ccng2	49.86	97	0.96	8.84e-07
Ccni	6888.78	7318.73	0.09	4.47e-06
Ccnjl	275.17	317.07	0.2	3.82e-02
Ccnk	2074.78	2208.03	0.09	1.28e-02
Ccnl1	6275.17	5971.17	-0.07	6.55e-04
Ccnl2	2558.97	2360.31	-0.12	4.30e-04
Ccnq	95.88	45.89	-1.06	1.61e-07
Ccnt1	717.16	804.15	0.17	6.03e-03
Ccny	1244.49	1090.98	-0.19	6.74e-05
Ccp110	1468.84	1277.67	-0.2	3.66e-06
Ccser2	97.79	125.16	0.36	2.66e-02
Cct2	12787.16	12240.65	-0.06	1.24e-05
Cct3	4077.66	3247.9	-0.33	5.69e-40
Cct4	9653.89	8867.58	-0.12	2.05e-14
Cct5	2644.3	2371.78	-0.16	9.07e-07
Cd151	152.44	212.77	0.48	7.41e-05
Cd164	174.5	237.8	0.45	9.17e-05
Cd1d1	5.75	13.56	1.24	3.63e-02
Cd2bp2	1555.13	1327.74	-0.23	5.09e-08
Cd320	0	9.39	5.73	6.80e-04
Cd47	199.42	285.78	0.52	5.33e-07
Cd74	36.43	59.45	0.71	3.96e-03
Cd81	1780.44	1970.23	0.15	9.93e-05
Cda	0.96	6.26	2.71	3.63e-02
Cdadc1	139.98	89.7	-0.64	3.61e-05
Cdan1	492.81	558	0.18	1.40e-02
Cdc123	65.2	98.04	0.59	1.52e-03
Cdc16	1901.25	1773.1	-0.1	9.60e-03
Cdc25c	2.88	9.39	1.71	3.23e-02
Cdc34	2311.6	2200.73	-0.07	4.83e-02
Cdc37	908.92	769.73	-0.24	1.86e-05
Cdc40	4576.22	4288.82	-0.09	1.32e-04
Cdc42	9154.36	8311.67	-0.14	1.89e-17
Cdc42bpa	15780.44	15481.25	-0.03	4.22e-02
Cdc42ep1	173.54	229.46	0.4	5.36e-04
Cdc42ep4	10.55	25.03	1.25	3.39e-03
Cdc7	342.28	260.75	-0.39	3.11e-05
Cdca3	14.38	34.42	1.26	4.89e-04
Cdca5	0.96	10.43	3.44	4.98e-03
Cdca7	6.71	1.04	-2.69	3.60e-02
Cdh24	299.14	239.89	-0.32	1.68e-03
Cdh6	353.79	306.64	-0.21	2.68e-02
Cdip1	200.38	156.45	-0.36	4.40e-03
Cdipt	237.78	335.85	0.5	1.45e-07
Cdk11b	3982.74	3400.18	-0.23	1.19e-19
Cdk12	1337.49	1456.03	0.12	5.74e-03
Cdk13	1042.19	1138.96	0.13	1.12e-02
Cdk14	622.24	791.64	0.35	5.15e-09
Cdk19	1977.95	1859.67	-0.09	2.06e-02
Cdk4	4719.08	4209.55	-0.16	1.33e-12
Cdk5	892.62	999.19	0.16	2.50e-03
Cdk5r2	1615.53	1903.47	0.24	2.32e-10
Cdk5rap3	2037.39	1872.18	-0.12	1.08e-03
Cdk6	63.28	43.81	-0.53	2.40e-02
Cdk8	3428.57	3117.53	-0.14	9.23e-07
Cdk9	209.01	250.32	0.26	1.91e-02
Cdkal1	163.95	108.47	-0.6	2.72e-05
Cdkn2a	183.13	142.89	-0.36	6.42e-03
Cdr2l	353.79	433.89	0.29	3.75e-04
Cds2	3324.07	3106.05	-0.1	7.51e-04
Cdv3-ps	0	5.21	4.89	4.84e-03
Cdyl	133.27	102.21	-0.38	1.40e-02
Cebpb	188.88	330.63	0.81	1.94e-16
Cebpz	45.06	68.84	0.61	6.32e-03
Cecr2	212.85	317.07	0.57	4.71e-09
Cela1	73.83	122.03	0.73	1.46e-05
Celf3	10225.31	9108.52	-0.17	1.41e-27
Celf4	3340.37	3636.94	0.12	6.52e-06
Celsr2	660.59	530.89	-0.32	1.83e-06
Cend1	10.55	19.82	0.91	4.58e-02
Cenpa	14.38	39.63	1.46	2.68e-05
Cenpc1	20.13	32.33	0.68	4.43e-02
Cenpe	123.68	157.49	0.35	1.38e-02
Cenpf	115.05	172.09	0.58	2.23e-05
Cenph	3.84	16.69	2.12	1.11e-03
Cenpi	54.65	31.29	-0.8	2.29e-03
Cenpk	11.51	29.2	1.34	8.08e-04
Cenpl	37.39	67.79	0.86	2.42e-04
Cenpn	0.96	7.3	2.93	2.11e-02
Cenpw	7.67	2.09	-1.88	4.84e-02
Cep104	110.26	136.63	0.31	4.40e-02
Cep128	10.55	19.82	0.91	4.58e-02
Cep164	52.73	26.07	-1.02	2.66e-04
Cep192	61.36	81.35	0.41	4.49e-02
Cep250	154.36	207.56	0.43	5.10e-04
Cep295	155.32	192.95	0.31	1.38e-02
Cep43	525.41	585.12	0.16	3.04e-02
Cep76	209.97	166.88	-0.33	6.60e-03
Cep89	2.88	10.43	1.86	1.71e-02
Cep95	8.63	22.95	1.41	2.29e-03
Cep97	49.86	32.33	-0.62	2.05e-02
Cercam	28.76	43.81	0.61	3.39e-02
Cerk	78.62	120.99	0.62	1.85e-04
Cers2	836.05	927.23	0.15	7.62e-03
Cers5	15.34	32.33	1.08	2.77e-03
Cetn2	195.59	257.62	0.4	2.78e-04
Cfap126	1.92	9.39	2.29	1.30e-02
Cfap20	1930.01	2041.15	0.08	3.35e-02
Cfap298	113.14	84.48	-0.42	1.34e-02
Cfap36	456.38	394.25	-0.21	9.14e-03
Cfap45	488.97	358.79	-0.45	8.95e-09
Cfap46	77.66	110.56	0.51	3.13e-03
Cfl1	5214.77	4907.31	-0.09	1.30e-04
Cfl2	3069.03	2912.06	-0.08	1.32e-02
Cfp	72.87	37.55	-0.96	3.55e-05
Cggbp1	257.91	367.14	0.51	1.67e-08
Cgrrf1	22.05	43.81	0.99	1.04e-03
Chaf1a	272.29	234.67	-0.21	4.57e-02
Chaf1b	110.26	70.92	-0.64	3.20e-04
Chd1	1356.66	1228.65	-0.14	1.89e-03
Chd4	16352.83	15323.75	-0.09	1.92e-14
Chd5	1674.02	1498.79	-0.16	9.66e-05
Chd8	5232.02	4997.01	-0.07	4.24e-03
Chfr	492.81	548.62	0.15	3.72e-02
Chga	1098.75	1193.19	0.12	1.62e-02
Chgb	196.55	357.75	0.86	8.49e-20
Chic2	1369.13	1223.44	-0.16	3.73e-04
Chkb	0.96	6.26	2.71	3.63e-02
Chm	325.02	406.77	0.32	1.53e-04
Chmp1b	437.2	516.28	0.24	1.53e-03
Chmp2a	1325.02	1218.22	-0.12	9.48e-03
Chmp7	973.15	1076.38	0.15	4.90e-03
Chn1	488.97	390.08	-0.33	2.76e-05
Chn2	74.78	113.69	0.6	4.38e-04
Chordc1	811.12	697.77	-0.22	2.81e-04
Chpf2	1144.77	1422.65	0.31	4.49e-13
Chrm4	337.49	292.04	-0.21	2.91e-02
Chrna3	323.11	148.11	-1.13	4.22e-26
Chrna4	15.34	7.3	-1.07	4.96e-02
Chrna7	90.12	30.25	-1.58	1.48e-11
Chrnb2	2100.67	1837.77	-0.19	7.19e-08
Chst2	0.96	6.26	2.71	3.63e-02
Chst3	3.84	18.77	2.29	3.39e-04
Chst5	11.51	1.04	-3.46	4.47e-03
Chuk	5218.6	5425.68	0.06	1.42e-02
Cibar1	190.8	233.63	0.29	1.09e-02
Cibar2	14.38	25.03	0.8	4.32e-02
Cic	4286.67	4472.38	0.06	1.55e-02
Cir1	572.39	492.3	-0.22	2.53e-03
Cisd1	1.92	8.34	2.12	2.41e-02
Cisd2	0	13.56	6.26	1.60e-04
Cisd3	69.99	91.78	0.39	3.95e-02
Cish	9.59	1.04	-3.2	9.45e-03
Cit	3084.37	3472.15	0.17	4.17e-10
Cited2	2212.85	1822.12	-0.28	3.34e-16
Ckap2	194.63	161.66	-0.27	3.62e-02
Ckap2l	26.85	41.72	0.64	3.08e-02
Ckap5	6413.23	6624.09	0.05	2.53e-02
Ckmt1	3029.72	1976.48	-0.62	3.72e-93
Cks2	1524.45	1366.33	-0.16	2.46e-04
Clasp2	3733.46	3963.4	0.09	1.16e-03
Clcn1	26.85	15.64	-0.78	4.27e-02
Clcn4	243.53	190.87	-0.35	1.89e-03
Clcn6	2555.13	2421.85	-0.08	2.21e-02
Clcn7	146.69	194	0.4	1.54e-03
Cldn9	29.72	15.64	-0.93	1.26e-02
Clic1	953.98	1113.92	0.22	8.08e-06
Clic4	280.92	331.67	0.24	1.22e-02
Clint1	6263.66	5990.99	-0.06	2.40e-03
Clip1	320.23	367.14	0.2	3.07e-02
Clip3	853.31	732.19	-0.22	1.44e-04
Clip4	58.49	35.46	-0.72	3.96e-03
Clk1	4001.92	3447.11	-0.22	1.08e-17
Clk4	3097.8	2854.69	-0.12	7.65e-05
Clns1a	694.15	506.9	-0.45	1.61e-12
Clpb	748.8	572.61	-0.39	3.28e-10
Clptm1	1144.77	1015.88	-0.17	5.83e-04
Clptm1l	181.21	246.15	0.44	8.01e-05
Clspn	165.87	201.3	0.28	2.50e-02
Clstn3	117.93	63.62	-0.89	4.35e-07
Cltc	15163.95	15751.38	0.05	2.43e-05
Cmas	412.27	318.11	-0.37	1.14e-05
Cmbl	0	9.39	5.73	6.80e-04
Cmip	3083.41	2927.7	-0.07	1.43e-02
Cmpk1	458.29	377.57	-0.28	5.43e-04
Cmtm4	210.93	90.74	-1.22	4.18e-19
Cmtm8	0.96	7.3	2.93	2.11e-02
Cmtr1	1.92	7.3	1.93	4.54e-02
Cmtr2	0	5.21	4.89	4.84e-03
Cmya5	0.96	6.26	2.71	3.63e-02
Cnbp	4753.6	4573.55	-0.06	2.40e-02
Cnga3	2081.5	1820.03	-0.19	7.36e-08
Cnih2	209.97	293.08	0.48	2.42e-06
Cnn2	349.95	240.93	-0.54	8.79e-09
Cnn3	777.56	689.42	-0.17	4.68e-03
Cnnm1	76.7	39.63	-0.95	2.28e-05
Cnnm2	1106.42	985.63	-0.17	1.09e-03
Cnnm3	366.25	322.29	-0.18	4.50e-02
Cnot1	30329.82	28610.53	-0.08	1.66e-21
Cnot11	460.21	544.45	0.24	9.90e-04
Cnot2	11053.69	10733.51	-0.04	7.70e-03
Cnot3	3129.44	2832.79	-0.14	9.42e-07
Cnot4	1867.69	1978.57	0.08	3.09e-02
Cnot6	6052.73	5764.66	-0.07	1.04e-03
Cnot6l	6140.94	5836.63	-0.07	5.52e-04
Cnot8	271.33	228.42	-0.25	2.02e-02
Cnppd1	355.7	293.08	-0.28	2.52e-03
Cnpy2	656.76	778.08	0.24	5.50e-05
Cntln	106.42	80.31	-0.41	2.12e-02
Cntnap1	1276.13	1570.76	0.3	3.02e-13
Cntnap2	8.63	0	-5.49	1.17e-03
Coa4	23.01	11.47	-1	2.03e-02
Coasy	186.96	148.11	-0.34	9.57e-03
Cog1	541.71	440.15	-0.3	4.79e-05
Cog3	811.12	912.62	0.17	2.56e-03
Cog4	1809.2	1977.53	0.13	6.80e-04
Cog5	7280.92	6712.75	-0.12	3.96e-10
Cog7	530.2	617.46	0.22	1.44e-03
Col11a2	249.28	333.76	0.42	9.33e-06
Col16a1	109.3	149.15	0.45	2.25e-03
Col18a1	32.6	78.22	1.26	4.62e-08
Col4a2	2.88	9.39	1.71	3.23e-02
Col6a1	2.88	10.43	1.86	1.71e-02
Col6a5	3304.89	2924.57	-0.18	3.56e-10
Col6a6	18.22	38.59	1.08	9.81e-04
Colgalt1	797.7	733.23	-0.12	4.87e-02
Commd2	49.86	69.88	0.49	2.71e-02
Commd4	165.87	207.56	0.32	8.01e-03
Cop1	6531.16	6906.74	0.08	4.45e-05
Copa	29525.41	28993.31	-0.03	6.89e-03
Copb1	12359.54	11688.9	-0.08	2.34e-08
Cope	1803.45	1652.11	-0.13	1.48e-03
Copg2	458.29	554.88	0.28	1.43e-04
Cops2	5405.56	5151.38	-0.07	2.29e-03
Cops6	3194.63	2941.26	-0.12	4.72e-05
Cops8	347.08	469.35	0.44	3.35e-08
Cops9	279	324.37	0.22	2.52e-02
Coq7	76.7	47.98	-0.68	1.71e-03
Coq8a	105.47	78.22	-0.43	1.49e-02
Coro2b	1765.1	1968.14	0.16	2.69e-05
Cox10	7.67	28.16	1.88	4.69e-05
Cox11	117.93	86.57	-0.45	7.49e-03
Cox19	28.76	12.52	-1.2	2.66e-03
Cox20	577.18	464.13	-0.31	9.83e-06
Cox4i1	515.82	382.78	-0.43	1.14e-08
Cox5a	2601.15	2432.28	-0.1	3.35e-03
Cox5b-ps	24.93	43.81	0.81	5.34e-03
Cox6a1	105.47	133.5	0.34	2.84e-02
Cox6b1	58.49	32.33	-0.86	8.62e-04
Cox6c	14.38	32.33	1.17	1.44e-03
Cox7a2	0.96	19.82	4.37	2.25e-04
Cox7a2l	1965.48	1806.48	-0.12	1.39e-03
Cox7b	1247.36	1063.86	-0.23	1.16e-06
Cox8a	25.89	58.41	1.17	1.07e-05
Cpa2	41.23	22.95	-0.85	5.91e-03
Cpa4	12.46	2.09	-2.58	3.70e-03
Cpd	491.85	584.08	0.25	4.63e-04
Cpeb1	4079.58	4247.1	0.06	2.63e-02
Cpeb3	357.62	456.83	0.35	1.06e-05
Cplane1	281.88	324.37	0.2	3.77e-02
Cpm	6.71	31.29	2.22	3.02e-06
Cpne3	1138.06	1312.09	0.21	8.13e-06
Cpne5	12.46	27.12	1.12	4.82e-03
Cpne9	33.56	11.47	-1.55	9.63e-05
Cpsf3	560.88	474.56	-0.24	9.15e-04
Cpsf7	2472.68	2623.14	0.09	9.70e-03
Crabp1	134.23	78.22	-0.78	1.45e-06
Crb2	54.65	82.4	0.59	3.57e-03
Crbn	659.64	572.61	-0.2	2.29e-03
Crcp	3.84	11.47	1.58	2.28e-02
Creb1	884.95	786.42	-0.17	2.97e-03
Creb3	3.84	11.47	1.58	2.28e-02
Creb3l2	866.73	784.34	-0.14	1.34e-02
Creb5	25.89	47.98	0.89	1.65e-03
Crebbp	17069.04	16556.58	-0.04	5.13e-04
Crebl2	8.63	18.77	1.12	2.08e-02
Crebzf	3125.6	3306.31	0.08	5.49e-03
Creg2	13.42	4.17	-1.69	1.17e-02
Crip2	195.59	260.75	0.41	1.33e-04
Crispld2	33.56	51.11	0.61	2.11e-02
Crlf1	34.52	19.82	-0.8	1.71e-02
Crls1	562.8	635.19	0.17	1.03e-02
Crmp1	6034.52	6338.31	0.07	6.96e-04
Crnkl1	557.05	470.39	-0.24	8.31e-04
Crot	77.66	58.41	-0.41	4.96e-02
Crtac1	35.47	57.36	0.69	5.32e-03
Cryl1	16.3	5.21	-1.64	5.81e-03
Cryzl1	857.14	681.08	-0.33	7.04e-09
Cs	3328.86	3616.08	0.12	1.27e-05
Csde1	24246.41	22844.82	-0.09	6.51e-18
Csk	1125.6	1014.84	-0.15	3.18e-03
Csnk1a1	20990.42	19959.89	-0.07	2.51e-11
Csnk1d	10999.04	10660.5	-0.05	4.63e-03
Csnk1e	1671.14	1550.94	-0.11	9.48e-03
Csnk1g1	1504.31	1620.82	0.11	1.07e-02
Csnk1g3	1308.73	1195.28	-0.13	5.26e-03
Csnk2a1	9747.84	10157.77	0.06	2.88e-04
Csnk2a1-ps3	117.93	154.36	0.39	6.65e-03
Csnk2a2	4455.42	4269	-0.06	1.50e-02
Cspg4	83.41	126.2	0.6	2.32e-04
Csrnp3	93.96	172.09	0.87	6.28e-10
Csrp1	817.83	894.89	0.13	2.40e-02
Csrp2	377.76	297.25	-0.35	1.10e-04
Cstf1	75.74	119.94	0.66	7.65e-05
Cstf3	1211.89	899.07	-0.43	1.19e-19
Ctbp2	1632.79	1527.99	-0.1	2.41e-02
Ctbs	42.19	27.12	-0.64	3.10e-02
Ctdsp1	304.89	230.5	-0.4	5.80e-05
Cth	5.75	0	-4.91	4.40e-03
Ctif	461.17	535.06	0.21	3.90e-03
Ctnna1	3127.52	3272.93	0.07	2.80e-02
Ctnnd2	460.21	391.12	-0.23	3.61e-03
Ctsd	46.98	79.27	0.75	3.72e-04
Ctsl	0.96	10.43	3.44	4.98e-03
Cttn	5162.99	5389.18	0.06	6.79e-03
Cttnbp2	83.41	158.54	0.93	4.70e-10
Cttnbp2nl	348.03	292.04	-0.25	6.69e-03
Ctu1	4.79	0	-4.64	7.62e-03
Cuedc2	1846.6	1675.06	-0.14	3.19e-04
Cul2	892.62	738.44	-0.27	1.18e-06
Cul3	5089.17	4610.06	-0.14	2.31e-10
Cul4a	74.78	47.98	-0.64	3.20e-03
Cul7	1408.44	1280.8	-0.14	2.44e-03
Cuta	96.84	71.97	-0.43	2.11e-02
Cux1	2879.2	2695.11	-0.1	2.38e-03
Cux2	57.53	29.2	-0.98	2.14e-04
Cwc22	5694.15	5896.08	0.05	2.29e-02
Cwc25	189.84	125.16	-0.6	4.67e-06
Cwc27	92.04	126.2	0.46	4.42e-03
Cyb561a3	17.26	36.5	1.08	1.40e-03
Cyb5a	13.42	28.16	1.07	5.56e-03
Cyb5b	4.79	18.77	1.97	8.07e-04
Cyb5r1	1974.11	1675.06	-0.24	1.09e-10
Cyb5r3	1113.14	1252.64	0.17	3.47e-04
Cyb5r4	41.23	61.54	0.58	1.47e-02
Cygb	131.35	97	-0.44	5.41e-03
Cyld	1148.61	1052.39	-0.13	1.23e-02
Cyp27a1	33.56	16.69	-1.01	4.37e-03
Cyp2u1	23.97	38.59	0.69	2.59e-02
Cyp46a1	93.96	125.16	0.41	9.76e-03
Cyp4f13	385.43	432.84	0.17	4.69e-02
Cyp4f17	53.69	77.18	0.52	1.23e-02
Cyp51	197.51	268.05	0.44	3.79e-05
Cyth2	1745.93	1574.93	-0.15	2.14e-04
D030056L22Rik	0.96	11.47	3.58	3.35e-03
D16Ertd472e	0.96	12.52	3.71	2.32e-03
D430019H16Rik	296.26	361.92	0.29	1.55e-03
D730003I15Rik	4.79	0	-4.64	7.62e-03
D930019O06Rik	0	7.3	5.37	1.65e-03
Daam2	519.65	624.76	0.27	9.52e-05
Dab2ip	2624.16	2364.48	-0.15	2.99e-06
Dach1	112.18	88.65	-0.34	4.79e-02
Dact3	266.54	211.73	-0.33	2.07e-03
Dalrd3	5.75	18.77	1.71	1.93e-03
Dap	0.96	6.26	2.71	3.63e-02
Dapk2	0	5.21	4.89	4.84e-03
Dapk3	187.92	223.2	0.25	3.61e-02
Daxx	25.89	43.81	0.76	8.82e-03
Dazap2	1855.23	2058.88	0.15	4.04e-05
Dbh	317.35	187.74	-0.76	6.12e-14
Dbp	17.26	8.34	-1.05	3.97e-02
Dbt	5.75	22.95	2	1.68e-04
Dcaf1	6282.84	6578.2	0.07	1.26e-03
Dcaf15	1380.63	1257.86	-0.13	3.22e-03
Dcaf7	1926.17	1787.7	-0.11	5.13e-03
Dchs1	1296.26	1386.15	0.1	3.64e-02
Dck	221.48	168.97	-0.39	1.07e-03
Dclk1	351.87	259.71	-0.44	2.43e-06
Dclre1b	114.09	78.22	-0.54	1.54e-03
Dclre1c	8.63	25.03	1.54	7.18e-04
Dcp1b	45.06	10.43	-2.11	5.92e-08
Dctn2	2953.02	2770.21	-0.09	2.86e-03
Dctn3	1151.49	1010.67	-0.19	1.54e-04
Dctn5	1694.15	1525.91	-0.15	2.17e-04
Dcun1d5	2000.96	1719.91	-0.22	2.41e-09
Ddb2	12.46	4.17	-1.58	2.01e-02
Ddhd1	270.37	211.73	-0.35	9.96e-04
Ddi2	905.08	793.72	-0.19	8.29e-04
Ddr2	3832.22	4286.73	0.16	3.78e-11
Ddx1	4497.6	4110.46	-0.13	7.94e-08
Ddx11	183.13	136.63	-0.42	1.40e-03
Ddx17	3495.69	3721.42	0.09	9.92e-04
Ddx19b	664.43	542.36	-0.29	9.13e-06
Ddx21	744.01	629.97	-0.24	1.20e-04
Ddx23	7023.01	6417.58	-0.13	7.34e-12
Ddx25	91.08	57.36	-0.67	7.03e-04
Ddx27	602.11	468.31	-0.36	1.68e-07
Ddx39b	3742.09	4143.84	0.15	4.35e-09
Ddx3x	5220.52	4780.07	-0.13	1.24e-08
Ddx42	4577.18	4853.08	0.08	4.02e-04
Ddx47	642.38	552.79	-0.22	1.39e-03
Ddx5	24230.11	24795.23	0.03	1.60e-03
Ddx50	5971.24	5713.55	-0.06	3.29e-03
Ddx52	610.74	706.11	0.21	1.12e-03
Ddx55	25.89	40.68	0.65	2.91e-02
Ddx56	161.07	210.69	0.39	1.47e-03
Ddx6	4442.95	4129.24	-0.11	1.88e-05
Dedd2	48.9	28.16	-0.8	4.29e-03
Def6	295.3	248.23	-0.25	1.40e-02
Def8	117.93	86.57	-0.45	7.49e-03
Dek	194.63	232.59	0.26	2.62e-02
Dele1	148.61	178.35	0.26	4.87e-02
Denn2b	92.04	53.19	-0.79	6.88e-05
Dennd10	1228.19	1318.35	0.1	3.10e-02
Dennd11	130.39	167.92	0.36	7.62e-03
Dennd2d	49.86	29.2	-0.77	4.87e-03
Dennd3	23.97	54.24	1.18	2.24e-05
Dennd4b	927.13	842.74	-0.14	1.45e-02
Dennd5a	5375.84	5921.11	0.14	1.61e-11
Dennd6a	535	633.1	0.24	3.43e-04
Depdc1a	138.06	177.31	0.36	6.60e-03
Deptor	248.32	289.95	0.22	3.02e-02
Dera	34.52	21.9	-0.66	4.71e-02
Derl1	535	647.7	0.28	3.54e-05
Desi1	486.1	552.79	0.19	1.13e-02
Dffb	22.05	9.39	-1.23	7.62e-03
Dgcr2	2.88	9.39	1.71	3.23e-02
Dgcr8	1456.38	1231.78	-0.24	2.38e-08
Dgka	219.56	272.22	0.31	3.38e-03
Dgke	20.13	40.68	1.01	1.30e-03
Dgkh	280.92	224.24	-0.33	1.93e-03
Dgki	4211.89	4489.07	0.09	2.02e-04
Dgkq	66.16	40.68	-0.7	2.74e-03
Dgkz	4444.87	4808.23	0.11	1.40e-06
Dhfr	162.03	117.86	-0.46	1.17e-03
Dhh	76.7	105.34	0.46	9.27e-03
Dhrs1	171.62	203.38	0.24	4.94e-02
Dhrs11	24.93	5.21	-2.26	5.50e-05
Dhrs13	18.22	6.26	-1.54	4.87e-03
Dhrs4	89.17	61.54	-0.54	6.10e-03
Dhrs7b	19.18	56.32	1.55	1.15e-07
Dhtkd1	31.64	18.77	-0.75	3.16e-02
Dhx15	10338.45	10103.54	-0.03	4.92e-02
Dhx16	1136.15	986.68	-0.2	4.59e-05
Dhx32	29.72	17.73	-0.75	3.95e-02
Dhx37	62.32	82.4	0.4	4.54e-02
Dhx40	2515.82	2742.05	0.12	8.84e-05
Dhx8	1286.67	1161.9	-0.15	1.86e-03
Dicer1	2011.51	1842.98	-0.13	7.69e-04
Dipk1a	8.63	27.12	1.65	2.15e-04
Diras1	216.68	157.49	-0.46	1.42e-04
Dis3l	120.81	154.36	0.35	1.35e-02
Disp1	126.56	170.01	0.43	1.82e-03
Disp3	288.59	232.59	-0.31	2.60e-03
Dixdc1	655.8	562.18	-0.22	9.12e-04
Dkc1	713.33	631.01	-0.18	5.81e-03
Dkk1	75.74	110.56	0.55	1.65e-03
Dld	2066.16	1841.94	-0.17	5.39e-06
Dlg1	2032.6	1772.06	-0.2	5.44e-08
Dlg2	7681.69	7357.32	-0.06	1.06e-03
Dlg3	470.76	371.31	-0.34	1.60e-05
Dlg4	5765.1	5362.06	-0.1	1.08e-06
Dlgap5	1.92	7.3	1.93	4.54e-02
Dll4	11.51	32.33	1.49	1.39e-04
Dlst	1973.15	1781.44	-0.15	8.72e-05
Dlx2	100.67	78.22	-0.36	4.54e-02
Dmkn	8.63	19.82	1.2	1.20e-02
Dmtf1	5365.29	5115.91	-0.07	2.69e-03
Dmxl2	1938.64	2069.31	0.09	1.16e-02
Dna2	1.92	7.3	1.93	4.54e-02
Dnah17	167.79	130.37	-0.36	8.11e-03
Dnah5	0.96	8.34	3.12	1.26e-02
Dnai2	7.67	1.04	-2.88	2.25e-02
Dnaja1	1630.87	1496.7	-0.12	3.10e-03
Dnaja3	754.55	646.66	-0.22	3.39e-04
Dnajb4	153.4	235.72	0.62	8.42e-08
Dnajb6	2914.67	2348.84	-0.31	7.09e-26
Dnajb6-ps	17.26	6.26	-1.46	8.18e-03
Dnajc10	491.85	422.41	-0.22	4.80e-03
Dnajc12	23.01	1.04	-4.46	1.45e-04
Dnajc13	3490.89	3263.55	-0.1	5.95e-04
Dnajc21	1014.38	901.15	-0.17	1.40e-03
Dnajc22	5.75	0	-4.91	4.40e-03
Dnajc6	330.78	288.91	-0.2	4.41e-02
Dnajc7	2949.19	2781.68	-0.08	6.57e-03
Dnajc8	2264.62	1857.58	-0.29	3.48e-17
Dnal1	50.81	91.78	0.85	1.69e-05
Dnm2	2421.86	2285.21	-0.08	1.52e-02
Dnm3	767.98	664.39	-0.21	7.02e-04
Dnmt1	259.83	219.03	-0.25	2.43e-02
Dnmt3b	22.05	11.47	-0.94	3.15e-02
Dnpep	587.73	497.51	-0.24	7.01e-04
Doc2a	9.59	2.09	-2.2	1.64e-02
Dock2	501.44	437.02	-0.2	1.01e-02
Dock3	1342.28	1571.8	0.23	4.00e-08
Dock4	7262.71	8228.23	0.18	7.47e-26
Dock7	2170.66	2400.99	0.15	1.62e-05
Dok1	37.39	54.24	0.54	3.44e-02
Dok4	373.92	324.37	-0.21	2.34e-02
Dok5	116.01	153.32	0.4	5.07e-03
Dok7	0	7.3	5.37	1.65e-03
Dolk	176.41	139.76	-0.34	1.22e-02
Dolpp1	365.29	419.29	0.2	1.91e-02
Dop1a	1561.84	1450.81	-0.11	1.36e-02
Dpagt1	1177.37	1270.37	0.11	2.26e-02
Dpf2	2696.07	2565.78	-0.07	3.03e-02
Dph3	73.83	46.93	-0.65	2.86e-03
Dph6	8.63	17.73	1.04	3.55e-02
Dpm3	34.52	54.24	0.65	1.07e-02
Dpp8	763.18	898.02	0.23	2.93e-05
Dpy19l1	32.6	53.19	0.71	6.52e-03
Dpy19l3	25.89	55.28	1.09	5.35e-05
Dpy19l4	353.79	413.03	0.22	8.59e-03
Dpyd	361.46	208.6	-0.79	4.96e-17
Dpysl2	2687.44	2477.12	-0.12	2.63e-04
Dpysl5	1569.51	1437.25	-0.13	2.93e-03
Dr1	499.52	446.4	-0.16	3.81e-02
Draxin	10.55	19.82	0.91	4.58e-02
Drc3	8.63	2.09	-2.05	2.81e-02
Drd4	57.53	39.63	-0.54	3.00e-02
Drg1	1859.06	1714.69	-0.12	2.89e-03
Drg2	1413.23	1518.61	0.1	1.78e-02
Drp2	122.72	81.35	-0.59	3.60e-04
Dse	73.83	103.26	0.48	6.61e-03
Dtl	1523.49	1714.69	0.17	2.17e-05
Dtnbp1	300.1	344.19	0.2	3.63e-02
Dtx2	93.96	149.15	0.67	7.78e-06
Dtymk	2.88	18.77	2.71	1.64e-04
Duox1	33.56	8.34	-2.01	6.51e-06
Duox2	22.05	5.21	-2.08	2.63e-04
Dus1l	371.05	308.73	-0.27	3.29e-03
Dus3l	46.98	70.92	0.59	6.89e-03
Dus4l	42.19	16.69	-1.34	6.42e-05
Dusp15	114.09	87.61	-0.38	2.47e-02
Dusp22	23.97	11.47	-1.06	1.28e-02
Dusp28	18.22	4.17	-2.13	8.94e-04
Dusp4	383.51	481.87	0.33	2.40e-05
Dusp5	156.28	122.03	-0.36	1.26e-02
Dusp6	994.25	1087.85	0.13	1.21e-02
Dusp7	351.87	288.91	-0.28	2.24e-03
Dvl1	2041.23	2185.08	0.1	6.49e-03
Dvl3	1871.52	2004.65	0.1	8.64e-03
Dxo	144.77	197.13	0.45	4.30e-04
Dync1h1	13611.7	13988.71	0.04	5.13e-03
Dync1li1	814.96	658.13	-0.31	1.67e-07
Dync2h1	1100.67	940.79	-0.23	7.56e-06
Dync2li1	16.3	33.38	1.03	3.19e-03
Dynll1	5683.61	5945.1	0.06	2.74e-03
Dynll2	1806.33	1687.57	-0.1	1.43e-02
Dynlt1b	5.75	15.64	1.44	1.12e-02
Dynlt1f	12.46	31.29	1.33	5.68e-04
Dynlt2b	2.88	11.47	2	9.13e-03
Dynlt3	86.29	43.81	-0.98	3.92e-06
Dyrk1a	1091.08	988.76	-0.14	5.82e-03
Dzip1l	255.99	190.87	-0.42	1.25e-04
Dzip3	762.22	916.8	0.27	1.45e-06
E130307A14Rik	94.92	64.67	-0.55	3.45e-03
E130308A19Rik	161.07	201.3	0.32	9.54e-03
E130309D02Rik	186	146.02	-0.35	7.32e-03
E230029C05Rik	0	7.3	5.37	1.65e-03
E2f3	285.71	433.89	0.6	3.61e-13
E2f4	906.04	1054.47	0.22	2.27e-05
E2f7	338.45	389.04	0.2	2.29e-02
ENSMUSG00000095041	110.26	143.93	0.38	9.60e-03
ENSMUSG00002075180	4.79	18.77	1.97	8.07e-04
ENSMUSG00002075214	27.8	11.47	-1.28	2.02e-03
ENSMUSG00002075524	224.35	349.4	0.64	8.31e-12
ENSMUSG00002075532	19.18	8.34	-1.2	1.52e-02
ENSMUSG00002075711	2.88	20.86	2.86	5.59e-05
ENSMUSG00002075840	4.79	0	-4.64	7.62e-03
ENSMUSG00002075890	89.17	52.15	-0.77	1.25e-04
ENSMUSG00002076160	1.92	22.95	3.58	2.17e-05
ENSMUSG00002076173	0.96	12.52	3.71	2.32e-03
ENSMUSG00002076445	10.55	2.09	-2.34	9.70e-03
ENSMUSG00002076907	6.71	1.04	-2.69	3.60e-02
Eaf1	108.34	168.97	0.64	3.95e-06
Eapp	7.67	22.95	1.58	1.01e-03
Ebag9	208.05	174.18	-0.26	3.77e-02
Ebf3	5216.68	4866.64	-0.1	1.02e-05
Ece1	128.48	102.21	-0.33	3.84e-02
Ecel1	62.32	39.63	-0.65	6.41e-03
Ecm2	5.75	0	-4.91	4.40e-03
Ecpas	3818.79	3665.1	-0.06	3.23e-02
Ecscr	0.96	9.39	3.29	7.78e-03
Eda	124.64	88.65	-0.49	2.59e-03
Edc3	405.56	539.23	0.41	1.89e-08
Edem1	672.1	780.16	0.22	4.12e-04
Edem2	391.18	476.65	0.29	2.93e-04
Edrf1	2030.68	2157.97	0.09	1.65e-02
Eed	1514.86	1305.84	-0.21	4.89e-07
Eef1a1	57338.46	61569.32	0.1	9.06e-65
Eef1e1	99.71	57.36	-0.8	2.81e-05
Eef1g	14638.55	13421.32	-0.13	1.29e-22
Eef2k	343.24	295.17	-0.22	2.13e-02
Efcab14	44.1	83.44	0.92	1.28e-05
Efcab2	52.73	32.33	-0.71	7.44e-03
Efcab7	58.49	29.2	-1	1.37e-04
Efemp2	466.92	308.73	-0.6	1.13e-13
Efhc1	56.57	82.4	0.54	7.21e-03
Efl1	441.04	380.69	-0.21	1.00e-02
Efna3	420.9	342.1	-0.3	4.04e-04
Efnb3	22.05	6.26	-1.82	6.43e-04
Efr3b	190.8	141.85	-0.43	9.57e-04
Eftud2	7298.18	6992.27	-0.06	1.57e-03
Egln1	4665.39	5222.3	0.16	1.27e-13
Egln2	852.35	773.91	-0.14	1.82e-02
Egln3	1086.29	1218.22	0.17	6.40e-04
Egr4	4.79	12.52	1.38	2.93e-02
Ehd1	872.48	971.03	0.15	4.68e-03
Ehd2	6.71	16.69	1.31	1.41e-02
Ei24	921.38	788.51	-0.22	5.50e-05
Eid3	25.89	45.89	0.83	3.89e-03
Eif1	6274.21	5729.2	-0.13	8.06e-11
Eif1a	187.92	151.23	-0.31	1.56e-02
Eif1ax	1362.42	1222.4	-0.16	6.41e-04
Eif2a	1748.8	1560.33	-0.16	3.71e-05
Eif2b1	127.52	101.17	-0.33	3.68e-02
Eif2b3	158.2	190.87	0.27	3.53e-02
Eif2b4	294.34	205.47	-0.52	4.44e-07
Eif2s1	1682.65	1807.52	0.1	9.49e-03
Eif2s2	3096.84	2741	-0.18	1.52e-09
Eif2s3x	8443.91	7976.86	-0.08	3.60e-06
Eif3a	15781.4	12161.38	-0.38	2.24e-200
Eif3c	26196.55	24873.46	-0.07	8.39e-15
Eif3d	9073.83	7500.21	-0.27	8.17e-64
Eif3e	4939.6	4453.61	-0.15	5.57e-11
Eif3g	244.49	294.13	0.27	8.62e-03
Eif3h	10207.1	9798.98	-0.06	3.23e-04
Eif3i	3229.15	2999.67	-0.11	2.90e-04
Eif3j1	419.94	312.9	-0.42	4.82e-07
Eif3l	2055.61	1908.69	-0.11	4.10e-03
Eif3m	1826.46	1596.83	-0.19	5.26e-07
Eif4a1	5260.79	4986.58	-0.08	7.87e-04
Eif4a3	329.82	259.71	-0.34	3.41e-04
Eif4b	21091.09	18906.46	-0.16	4.02e-51
Eif4e	6532.12	6106.76	-0.1	1.40e-06
Eif4ebp2	473.63	404.68	-0.23	4.28e-03
Eif4enif1	774.69	706.11	-0.13	3.18e-02
Eif4g1	8658.68	8394.06	-0.04	1.33e-02
Eif4g3	3063.28	2875.55	-0.09	2.70e-03
Eif5	1687.44	1403.88	-0.27	2.64e-11
Eif5a	21145.74	21837.29	0.05	2.52e-05
Eif5a2	25.89	11.47	-1.17	4.99e-03
Eif5b	3116.01	2985.07	-0.06	4.45e-02
Elac1	0	6.26	5.15	2.74e-03
Elapor1	483.22	577.82	0.26	2.88e-04
Elapor2	1563.76	1330.87	-0.23	2.42e-08
Elavl1	2277.09	2394.73	0.07	3.83e-02
Elavl2	444.87	512.11	0.2	7.57e-03
Elavl4	4625.12	4367.04	-0.08	7.41e-04
Elf2	379.67	478.74	0.33	1.91e-05
Elf3	9.59	26.07	1.44	9.14e-04
Elfn2	353.79	409.9	0.21	1.30e-02
Elk1	32.6	53.19	0.71	6.52e-03
Elk3	2638.54	2788.98	0.08	1.26e-02
Eloc	473.63	405.73	-0.22	4.85e-03
Elovl1	134.23	181.48	0.44	9.95e-04
Elovl4	1.92	7.3	1.93	4.54e-02
Elp3	812.08	899.07	0.15	9.87e-03
Emb	98.75	126.2	0.35	2.68e-02
Emc1	1488.97	1373.63	-0.12	8.16e-03
Emc10	471.72	409.9	-0.2	1.10e-02
Emc2	917.55	1013.8	0.14	7.09e-03
Emc3	1414.19	1680.27	0.25	4.40e-10
Emc4	1104.51	1302.71	0.24	2.03e-07
Emc8	47.94	83.44	0.8	1.15e-04
Emc9	126.56	91.78	-0.46	4.02e-03
Emd	17.26	7.3	-1.24	1.89e-02
Emg1	214.77	166.88	-0.36	2.65e-03
Emid1	537.87	698.81	0.38	2.87e-09
Eml3	681.69	760.35	0.16	1.12e-02
Eml4	2993.29	2733.7	-0.13	1.46e-05
Eml5	6757.43	5914.85	-0.19	6.28e-24
Emp1	0.96	8.34	3.12	1.26e-02
Emp3	0.96	9.39	3.29	7.78e-03
En2	167.79	126.2	-0.41	2.92e-03
Enc1	1324.07	1487.32	0.17	1.11e-04
Enho	67.11	104.3	0.64	4.27e-04
Eno1	6323.11	6846.25	0.11	3.26e-09
Eno1b	1025.89	1198.41	0.22	3.20e-06
Eno2	7181.21	7569.05	0.08	5.81e-05
Enpp1	89.17	56.32	-0.66	8.67e-04
Enpp3	6.71	16.69	1.31	1.41e-02
Entpd2	18.22	9.39	-0.96	4.96e-02
Entpd5	211.89	166.88	-0.34	4.59e-03
Entpd7	175.46	129.33	-0.44	1.16e-03
Entr1	23.01	40.68	0.82	6.95e-03
Eny2	2678.81	2469.82	-0.12	2.83e-04
Ep300	8256.95	9365.09	0.18	6.38e-30
Epb41	788.11	870.9	0.14	1.30e-02
Epb41l2	6016.3	5590.48	-0.11	4.16e-07
Epb41l3	519.65	600.77	0.21	2.75e-03
Epc2	496.64	438.06	-0.18	2.03e-02
Epha10	82.45	123.07	0.58	4.36e-04
Epha5	72.87	101.17	0.47	8.50e-03
Ephb4	252.16	306.64	0.28	4.50e-03
Ephx1	181.21	215.9	0.25	3.60e-02
Epm2a	531.16	593.47	0.16	2.43e-02
Epm2aip1	110.26	141.85	0.36	1.52e-02
Epn1	730.59	652.92	-0.16	1.07e-02
Epn2	119.85	91.78	-0.38	1.99e-02
Epn3	2.88	15.64	2.44	8.97e-04
Epor	7.67	1.04	-2.88	2.25e-02
Eprs	7773.73	7475.18	-0.06	2.84e-03
Erbb2	6.71	1.04	-2.69	3.60e-02
Erc2	1934.8	1784.57	-0.12	2.41e-03
Ercc3	120.81	84.48	-0.52	1.91e-03
Ercc6l	60.4	25.03	-1.27	2.93e-06
Ercc6l2	654.84	545.49	-0.26	7.70e-05
Ergic1	3543.62	3329.26	-0.09	1.40e-03
Erh	960.69	856.3	-0.17	2.58e-03
Eri2	59.44	34.42	-0.79	1.71e-03
Eri3	1522.53	1665.67	0.13	1.71e-03
Erlin1	702.78	567.39	-0.31	1.37e-06
Ern1	475.55	604.94	0.35	4.52e-07
Ero1a	1016.3	1094.11	0.11	4.19e-02
Ero1b	41.23	14.6	-1.5	2.00e-05
Erp44	702.78	593.47	-0.24	1.50e-04
Esco2	159.16	114.73	-0.47	9.68e-04
Esf1	1223.39	1041.96	-0.23	1.20e-06
Esrp1	4.79	12.52	1.38	2.93e-02
Esrra	159.16	123.07	-0.37	8.73e-03
Esyt3	23.01	50.06	1.12	9.40e-05
Etaa1	34.52	53.19	0.62	1.54e-02
Etf1	2433.37	2140.24	-0.19	2.27e-08
Etfb	17.26	36.5	1.08	1.40e-03
Etv1	1636.63	1353.81	-0.27	1.33e-11
Etv5	6559.92	6323.71	-0.05	1.09e-02
Eva1c	54.65	83.44	0.61	2.60e-03
Evi5	697.03	614.33	-0.18	4.94e-03
Ewsr1	21302.98	22210.68	0.06	1.81e-08
Exo1	3.84	12.52	1.71	1.23e-02
Exoc5	843.72	716.54	-0.24	5.33e-05
Exosc1	65.2	94.91	0.54	3.88e-03
Exosc7	452.54	392.17	-0.21	1.12e-02
Ext1	6029.72	6742.99	0.16	3.50e-17
Extl3	227.23	283.7	0.32	2.03e-03
Eya3	2777.57	3059.12	0.14	2.65e-06
Ezh2	2910.83	2755.61	-0.08	1.18e-02
F2rl2	5.75	22.95	2	1.68e-04
F8	23.97	13.56	-0.82	4.56e-02
F8a	89.17	126.2	0.5	1.84e-03
Faah	137.1	110.56	-0.31	4.39e-02
Faap100	7.67	17.73	1.21	1.73e-02
Faap20	0	5.21	4.89	4.84e-03
Fads2	2002.88	2216.37	0.15	3.33e-05
Fads3	778.52	711.33	-0.13	3.63e-02
Faf1	2041.23	1763.71	-0.21	5.97e-09
Fah	34.52	15.64	-1.14	1.45e-03
Faim	70.95	51.11	-0.47	3.16e-02
Faim2	157.24	127.25	-0.31	3.27e-02
Fam102a	99.71	135.59	0.44	3.99e-03
Fam110b	11.51	26.07	1.18	4.11e-03
Fam110d	12.46	4.17	-1.58	2.01e-02
Fam111a	1.92	9.39	2.29	1.30e-02
Fam117a	282.84	179.4	-0.66	6.27e-10
Fam118a	65.2	45.89	-0.51	2.82e-02
Fam120b	37.39	62.58	0.74	1.98e-03
Fam124a	55.61	81.35	0.55	6.98e-03
Fam126a	145.73	194	0.41	1.19e-03
Fam126b	277.09	213.81	-0.37	4.07e-04
Fam135b	7.67	0	-5.32	1.75e-03
Fam13b	1863.85	1565.54	-0.25	2.77e-11
Fam160a2	949.19	820.84	-0.21	1.37e-04
Fam160b1	116.01	89.7	-0.37	2.74e-02
Fam160b2	46.98	74.05	0.66	2.50e-03
Fam162a	538.83	643.53	0.26	1.35e-04
Fam163a	68.07	103.26	0.6	8.94e-04
Fam168b	1453.5	1548.85	0.09	3.61e-02
Fam172a	110.26	137.68	0.32	3.61e-02
Fam174c	0	5.21	4.89	4.84e-03
Fam189b	771.81	665.43	-0.21	5.00e-04
Fam214b	330.78	414.07	0.32	1.30e-04
Fam219a	515.82	608.07	0.24	6.29e-04
Fam219b	260.79	203.38	-0.36	1.03e-03
Fam222a	41.23	68.84	0.74	1.19e-03
Fam229b	46.98	70.92	0.59	6.89e-03
Fam32a	53.69	74.05	0.46	2.97e-02
Fam3a	38.35	69.88	0.87	1.69e-04
Fam3c	19.18	33.38	0.8	1.80e-02
Fam43b	3.84	25.03	2.71	1.07e-05
Fam50a	1455.42	1275.59	-0.19	1.39e-05
Fam72a	132.31	104.3	-0.34	2.85e-02
Fam78b	794.82	682.12	-0.22	2.60e-04
Fam98b	127.52	93.87	-0.44	5.71e-03
Fan1	15.34	4.17	-1.88	4.11e-03
Fancd2	53.69	85.53	0.67	8.66e-04
Fance	21.09	4.17	-2.34	1.91e-04
Fancl	0	11.47	6.02	3.15e-04
Far1	3433.37	3816.34	0.15	5.36e-09
Farsa	475.55	545.49	0.2	7.14e-03
Farsb	362.42	310.81	-0.22	1.56e-02
Fasn	2388.3	2737.87	0.2	1.78e-10
Fastkd1	4.79	15.64	1.71	4.78e-03
Fbf1	71.91	111.6	0.63	2.68e-04
Fbl	353.79	253.45	-0.48	2.08e-07
Fbln2	285.71	359.83	0.33	2.71e-04
Fbrsl1	165.87	219.03	0.4	7.78e-04
Fbxl16	277.09	335.85	0.28	3.39e-03
Fbxl2	125.6	91.78	-0.45	4.98e-03
Fbxl20	7539.79	8117.67	0.11	1.93e-09
Fbxl3	394.06	331.67	-0.25	4.45e-03
Fbxl4	48.9	115.77	1.24	2.32e-11
Fbxo16	17.26	33.38	0.95	5.83e-03
Fbxo2	423.78	520.46	0.3	7.65e-05
Fbxo21	462.13	573.65	0.31	1.13e-05
Fbxo22	341.32	231.55	-0.56	3.91e-09
Fbxo32	160.12	126.2	-0.34	1.50e-02
Fbxo44	201.34	262.84	0.38	3.78e-04
Fbxo6	15.34	6.26	-1.29	2.31e-02
Fbxo7	15.34	6.26	-1.29	2.31e-02
Fbxo9	38.35	21.9	-0.81	1.09e-02
Fbxw10	15.34	32.33	1.08	2.77e-03
Fbxw11	3081.5	3324.04	0.11	1.46e-04
Fbxw2	2279.96	2104.77	-0.12	1.07e-03
Fbxw5	157.24	206.51	0.39	1.40e-03
Fbxw7	686.48	626.84	-0.13	4.90e-02
Fbxw8	866.73	779.12	-0.15	8.07e-03
Fbxw9	123.68	97	-0.35	3.10e-02
Fcho1	94.92	70.92	-0.42	2.50e-02
Fchsd1	463.09	515.24	0.15	4.54e-02
Fdxr	68.07	108.47	0.67	1.49e-04
Fem1b	2022.05	1895.13	-0.09	1.33e-02
Fermt2	1306.81	1182.76	-0.14	2.20e-03
Fev	8.63	2.09	-2.05	2.81e-02
Ffar3	70.95	114.73	0.69	5.71e-05
Ffar4	25.89	8.34	-1.63	4.62e-04
Fgd1	2296.26	2409.33	0.07	4.84e-02
Fgd4	183.13	148.11	-0.31	2.00e-02
Fgd6	161.07	247.19	0.62	4.18e-08
Fgfr1op2	324.07	263.88	-0.3	2.29e-03
Fh1	521.57	433.89	-0.27	4.34e-04
Fhdc1	18.22	31.29	0.78	2.54e-02
Fhl3	53.69	31.29	-0.78	3.21e-03
Fibp	545.54	491.25	-0.15	4.34e-02
Fignl2	66.16	92.83	0.49	9.57e-03
Filip1	61.36	87.61	0.51	8.34e-03
Firre	0	5.21	4.89	4.84e-03
Fitm2	12.46	26.07	1.06	7.97e-03
Fjx1	58.49	34.42	-0.76	2.47e-03
Fkbp14	4.79	12.52	1.38	2.93e-02
Fkbp15	805.37	932.44	0.21	1.32e-04
Fkbp1a	2913.71	2724.32	-0.1	1.84e-03
Fkbp3	2977.95	2578.3	-0.21	1.85e-12
Fkbp4	1418.03	1272.46	-0.16	4.93e-04
Fkbp9	757.43	832.31	0.14	2.27e-02
Fkrp	68.07	46.93	-0.54	1.75e-02
Flnc	5191.76	4960.51	-0.07	4.74e-03
Flot1	1353.79	1238.04	-0.13	5.11e-03
Flot2	1244.49	1338.17	0.1	2.55e-02
Flvcr1	78.62	101.17	0.36	4.36e-02
Flywch2	175.46	106.39	-0.72	1.91e-07
Fmn1	32.6	70.92	1.12	2.40e-06
Fn1	126.56	162.71	0.36	9.13e-03
Fn3krp	25.89	12.52	-1.05	1.02e-02
Fnbp4	2048.9	2300.86	0.17	1.04e-06
Fndc3a	1474.59	1578.06	0.1	2.31e-02
Fndc3b	1639.5	1871.14	0.19	5.41e-07
Fndc4	954.94	814.58	-0.23	2.66e-05
Fnta	118.89	76.14	-0.64	1.54e-04
Fntb	478.43	532.97	0.16	3.91e-02
Fosb	21.09	35.46	0.75	2.11e-02
Foxc1	123.68	76.14	-0.7	2.87e-05
Foxj3	1648.13	1531.12	-0.11	1.12e-02
Foxo6	10.55	30.25	1.52	1.98e-04
Foxp1	1485.14	1627.08	0.13	1.65e-03
Frg1	999.04	882.38	-0.18	8.76e-04
Frmd4a	1972.2	2137.11	0.12	1.46e-03
Frmpd1	165.87	233.63	0.49	1.87e-05
Frzb	4.79	0	-4.64	7.62e-03
Fscn1	1192.71	1078.46	-0.15	3.13e-03
Fscn3	14.38	2.09	-2.79	1.51e-03
Fth-ps2	0	5.21	4.89	4.84e-03
Fth1	13480.35	16177.97	0.26	7.89e-106
Ftl1	327.9	524.63	0.68	2.37e-19
Ftsj3	650.05	558	-0.22	1.07e-03
Fubp3	1261.75	1079.5	-0.23	1.64e-06
Fus	19196.55	17686.15	-0.12	1.80e-26
Fut10	22.05	7.3	-1.59	1.54e-03
Fut11	32.6	14.6	-1.16	1.76e-03
Fut8	430.49	358.79	-0.26	1.66e-03
Fuz	12.46	22.95	0.88	3.58e-02
Fxr1	17457.34	16616.03	-0.07	3.44e-09
Fyco1	1436.24	1728.25	0.27	8.97e-12
Fyn	2044.1	2316.5	0.18	1.07e-07
Fzd1	93.96	59.45	-0.66	6.42e-04
Fzd2	243.53	287.87	0.24	1.94e-02
Fzd3	1273.25	981.46	-0.38	4.10e-16
Fzd7	87.25	179.4	1.04	1.98e-13
G2e3	190.8	252.41	0.4	2.60e-04
G3bp1	1098.75	1177.55	0.1	4.78e-02
G6pc3	68.07	117.86	0.79	3.98e-06
G6pdx	584.85	732.19	0.32	1.77e-07
Gabarapl2	3675.94	3510.74	-0.07	1.78e-02
Gabpb1	830.3	698.81	-0.25	2.29e-05
Gabpb2	45.06	29.2	-0.63	2.81e-02
Gabra2	0	8.34	5.56	1.04e-03
Gabrb3	737.3	574.69	-0.36	7.18e-09
Gabrr1	0	6.26	5.15	2.74e-03
Gad2	75.74	54.24	-0.48	2.33e-02
Gadd45b	0	10.43	5.89	4.55e-04
Gak	187.92	257.62	0.46	3.13e-05
Galc	14.38	47.98	1.74	1.87e-07
Gale	1150.53	1043	-0.14	4.77e-03
Galk1	1027.8	933.48	-0.14	9.08e-03
Galnt1	1871.52	2023.42	0.11	2.68e-03
Galnt11	386.39	465.18	0.27	8.07e-04
Galnt12	61.36	35.46	-0.79	1.39e-03
Galnt4	9.59	1.04	-3.2	9.45e-03
Galnt6	0	10.43	5.89	4.55e-04
Galnt7	228.19	158.54	-0.53	8.64e-06
Galt	529.24	612.24	0.21	2.44e-03
Gap43	2389.26	2195.51	-0.12	3.70e-04
Gapdh	45767.99	46881.8	0.03	3.22e-06
Gar1	33.56	9.39	-1.84	1.61e-05
Garem1	245.45	370.26	0.59	5.08e-11
Garem2	329.82	271.18	-0.28	3.28e-03
Garnl3	1612.66	1467.5	-0.14	1.22e-03
Garre1	966.44	1064.9	0.14	7.24e-03
Gars	8827.42	8333.57	-0.08	1.52e-06
Gata3	582.93	427.63	-0.45	2.45e-10
Gatad2b	1963.57	2071.4	0.08	4.14e-02
Gatd1	95.88	64.67	-0.57	2.66e-03
Gba	283.8	206.51	-0.46	1.15e-05
Gba2	725.79	794.77	0.13	3.28e-02
Gbe1	177.37	259.71	0.55	4.75e-07
Gbx1	47.94	66.75	0.48	3.46e-02
Gcat	167.79	214.86	0.36	2.96e-03
Gckr	0.96	8.34	3.12	1.26e-02
Gclm	535.95	759.3	0.5	1.48e-16
Gdap1	474.59	548.62	0.21	4.37e-03
Gdf7	39.31	8.34	-2.24	2.56e-07
Gdi1	3209.97	3512.82	0.13	2.50e-06
Gdi2	619.37	737.4	0.25	5.46e-05
Gdpd1	214.77	167.92	-0.35	3.29e-03
Gemin2	198.47	122.03	-0.7	5.79e-08
Gen1	1.92	10.43	2.44	7.20e-03
Get4	52.73	27.12	-0.96	5.08e-04
Gfm1	157.24	116.82	-0.43	2.74e-03
Gfra1	186.96	117.86	-0.67	5.70e-07
Gfus	192.71	155.41	-0.31	1.52e-02
Ggcx	2882.07	3078.94	0.1	1.61e-03
Ggnbp2	2676.89	2519.89	-0.09	7.53e-03
Ggt1	7.67	0	-5.32	1.75e-03
Ggt7	1108.34	1270.37	0.2	2.70e-05
Ghdc	46.02	30.25	-0.61	3.12e-02
Ghitm	1485.14	1641.68	0.14	4.95e-04
Gid8	373.92	301.43	-0.31	5.55e-04
Gigyf1	8387.35	7968.52	-0.07	3.68e-05
Gipr	65.2	123.07	0.92	7.47e-08
Git2	1283.8	1508.18	0.23	4.17e-08
Gjc2	2.88	15.64	2.44	8.97e-04
Gkap1	393.1	318.11	-0.31	4.97e-04
Glce	846.6	765.56	-0.15	1.39e-02
Glis1	6.71	16.69	1.31	1.41e-02
Glis2	953.02	872.99	-0.13	2.34e-02
Glod4	541.71	402.6	-0.43	5.55e-09
Glp1r	81.5	142.89	0.81	1.68e-07
Glrx	8.63	2.09	-2.05	2.81e-02
Glrx3	7716.21	7272.84	-0.09	4.20e-06
Glrx5	517.74	440.15	-0.23	2.03e-03
Glt8d2	6.71	0	-5.13	2.74e-03
Gm10033	110.26	139.76	0.34	2.38e-02
Gm10039	67.11	45.89	-0.55	1.60e-02
Gm10051	0	5.21	4.89	4.84e-03
Gm10053	6.71	0	-5.13	2.74e-03
Gm10060	20.13	33.38	0.73	2.97e-02
Gm10080	10.55	2.09	-2.34	9.70e-03
Gm10123	3433.37	3930.02	0.19	1.63e-14
Gm10130	24.93	13.56	-0.88	3.04e-02
Gm10132	9.59	2.09	-2.2	1.64e-02
Gm10177	46.02	23.99	-0.94	1.48e-03
Gm10221	15.34	37.55	1.29	1.94e-04
Gm10241	21.09	35.46	0.75	2.11e-02
Gm10254	10.55	28.16	1.42	6.48e-04
Gm10257	8.63	2.09	-2.05	2.81e-02
Gm10275	94.92	137.68	0.54	5.01e-04
Gm10282	938.64	837.53	-0.16	3.12e-03
Gm10288	202.3	260.75	0.37	7.51e-04
Gm10356	13.42	3.13	-2.1	4.81e-03
Gm10357	20.13	4.17	-2.27	3.19e-04
Gm10509	13.42	26.07	0.96	1.52e-02
Gm10516	1.92	7.3	1.93	4.54e-02
Gm10557	854.27	712.37	-0.26	5.65e-06
Gm10642	3.84	11.47	1.58	2.28e-02
Gm10705	5.75	13.56	1.24	3.63e-02
Gm10916	0	5.21	4.89	4.84e-03
Gm10933	0	6.26	5.15	2.74e-03
Gm11196	20.13	8.34	-1.27	9.27e-03
Gm11223	429.53	336.89	-0.35	2.62e-05
Gm11400	146.69	109.51	-0.42	4.47e-03
Gm11427	2.88	12.52	2.12	4.94e-03
Gm11439	16.3	4.17	-1.97	2.48e-03
Gm11478	28.76	47.98	0.74	7.38e-03
Gm11518	8.63	20.86	1.27	6.87e-03
Gm11539	4.79	12.52	1.38	2.93e-02
Gm11605	4.79	14.6	1.61	8.64e-03
Gm11652	46.98	77.18	0.72	8.27e-04
Gm11703	0.96	6.26	2.71	3.63e-02
Gm11732	0.96	7.3	2.93	2.11e-02
Gm11808	386.39	447.45	0.21	9.45e-03
Gm11841	9.59	2.09	-2.2	1.64e-02
Gm11942	380.63	297.25	-0.36	6.12e-05
Gm12104	3.84	13.56	1.82	6.60e-03
Gm12117	3.84	10.43	1.44	4.22e-02
Gm12184	3.84	10.43	1.44	4.22e-02
Gm12251	5.75	20.86	1.86	5.81e-04
Gm12258	3.84	12.52	1.71	1.23e-02
Gm12263	35.47	16.69	-1.09	1.83e-03
Gm12312	2.88	15.64	2.44	8.97e-04
Gm12345	0	5.21	4.89	4.84e-03
Gm12359	0	14.6	6.37	1.18e-04
Gm12494	8.63	2.09	-2.05	2.81e-02
Gm12663	2.88	20.86	2.86	5.59e-05
Gm12684	0	5.21	4.89	4.84e-03
Gm12758	29.72	11.47	-1.37	7.61e-04
Gm12804	4.79	0	-4.64	7.62e-03
Gm12842	4.79	0	-4.64	7.62e-03
Gm12969	5.75	0	-4.91	4.40e-03
Gm12988	1.92	8.34	2.12	2.41e-02
Gm13127	90.12	55.28	-0.71	3.92e-04
Gm13135	15.34	6.26	-1.29	2.31e-02
Gm13140	0	5.21	4.89	4.84e-03
Gm13223	0	10.43	5.89	4.55e-04
Gm13252	1.92	8.34	2.12	2.41e-02
Gm13349	48.9	120.99	1.31	1.19e-12
Gm13370	23.01	54.24	1.24	1.07e-05
Gm13394	1023.97	1328.78	0.38	5.11e-17
Gm13408	2.88	13.56	2.24	2.78e-03
Gm13414	1.92	7.3	1.93	4.54e-02
Gm13422	23.97	4.17	-2.52	4.26e-05
Gm13453	23.01	10.43	-1.14	9.90e-03
Gm13456	84.37	141.85	0.75	1.23e-06
Gm13510	0	6.26	5.15	2.74e-03
Gm13542	0.96	6.26	2.71	3.63e-02
Gm13680	50.81	75.1	0.56	7.99e-03
Gm13736	417.07	349.4	-0.26	2.67e-03
Gm13767	5.75	0	-4.91	4.40e-03
Gm13771	43.14	26.07	-0.73	1.36e-02
Gm13786	13.42	23.99	0.84	3.94e-02
Gm13803	5.75	0	-4.91	4.40e-03
Gm13868	85.33	110.56	0.37	2.95e-02
Gm13889	37.39	23.99	-0.64	4.26e-02
Gm14026	2.88	14.6	2.34	1.59e-03
Gm14044	6.71	1.04	-2.69	3.60e-02
Gm14121	0.96	9.39	3.29	7.78e-03
Gm14122	195.59	137.68	-0.51	7.75e-05
Gm14124	65.2	45.89	-0.51	2.82e-02
Gm14126	5.75	0	-4.91	4.40e-03
Gm14139	4.79	12.52	1.38	2.93e-02
Gm14143	0	5.21	4.89	4.84e-03
Gm14150	1639.5	1364.24	-0.27	5.60e-11
Gm14165	112.18	151.23	0.43	2.97e-03
Gm14200	6.71	0	-5.13	2.74e-03
Gm14277	0	13.56	6.26	1.60e-04
Gm14288	15.34	7.3	-1.07	4.96e-02
Gm14292	362.42	318.11	-0.19	4.19e-02
Gm14322	48.9	13.56	-1.85	1.05e-07
Gm14326	157.24	115.77	-0.44	2.10e-03
Gm14407	3.84	16.69	2.12	1.11e-03
Gm14409	23.01	53.19	1.21	1.86e-05
Gm14443	29.72	16.69	-0.83	2.29e-02
Gm14494	6.71	19.82	1.56	2.52e-03
Gm14964	60.4	37.55	-0.69	4.98e-03
Gm15013	5.75	16.69	1.54	6.18e-03
Gm15265	341.32	299.34	-0.19	4.74e-02
Gm15361	19.18	37.55	0.97	2.91e-03
Gm15429	79.58	59.45	-0.42	4.17e-02
Gm15460	0	15.64	6.47	8.84e-05
Gm15466	35.47	18.77	-0.92	6.46e-03
Gm15538	14.38	5.21	-1.46	1.66e-02
Gm15564	523.49	697.77	0.41	6.87e-11
Gm15587	3.84	10.43	1.44	4.22e-02
Gm15697	3.84	10.43	1.44	4.22e-02
Gm15710	1.92	17.73	3.21	1.98e-04
Gm15790	1.92	11.47	2.58	4.14e-03
Gm15978	0	17.73	6.65	5.20e-05
Gm15989	135.19	94.91	-0.51	1.11e-03
Gm15998	0.96	8.34	3.12	1.26e-02
Gm16378	3.84	22.95	2.58	3.26e-05
Gm16536	125.6	67.79	-0.89	1.71e-07
Gm16537	8.63	0	-5.49	1.17e-03
Gm16580	482.26	535.06	0.15	4.72e-02
Gm16589	26.85	11.47	-1.23	3.18e-03
Gm16754	2.88	9.39	1.71	3.23e-02
Gm16759	7.67	32.33	2.08	3.92e-06
Gm16845	0.96	8.34	3.12	1.26e-02
Gm16861	6.71	0	-5.13	2.74e-03
Gm16973	14.38	2.09	-2.79	1.51e-03
Gm17068	101.63	137.68	0.44	4.14e-03
Gm17082	194.63	100.13	-0.96	1.54e-12
Gm17494	6.71	0	-5.13	2.74e-03
Gm17823	32.6	12.52	-1.38	3.81e-04
Gm18180	9.59	2.09	-2.2	1.64e-02
Gm18588	18.22	2.09	-3.13	2.73e-04
Gm18733	0.96	7.3	2.93	2.11e-02
Gm19196	64.24	101.17	0.66	3.65e-04
Gm19457	4.79	12.52	1.38	2.93e-02
Gm1976	1.92	12.52	2.71	2.44e-03
Gm20045	1.92	9.39	2.29	1.30e-02
Gm20163	0	6.26	5.15	2.74e-03
Gm20432	7.67	21.9	1.51	1.78e-03
Gm20555	10.55	1.04	-3.34	6.44e-03
Gm20652	5.75	0	-4.91	4.40e-03
Gm21009	6.71	1.04	-2.69	3.60e-02
Gm2106	2.88	11.47	2	9.13e-03
Gm21092	472.68	540.27	0.19	9.13e-03
Gm21781	12.46	28.16	1.18	2.85e-03
Gm21811	1678.81	1566.59	-0.1	1.65e-02
Gm22131	294.34	212.77	-0.47	4.91e-06
Gm22511	11.51	1.04	-3.46	4.47e-03
Gm22632	4.79	0	-4.64	7.62e-03
Gm22806	14.38	32.33	1.17	1.44e-03
Gm22953	7.67	0	-5.32	1.75e-03
Gm22996	17.26	7.3	-1.24	1.89e-02
Gm23136	30.68	53.19	0.79	2.61e-03
Gm23608	4.79	0	-4.64	7.62e-03
Gm23711	110.26	61.54	-0.84	3.58e-06
Gm2387	1.92	7.3	1.93	4.54e-02
Gm23971	0	6.26	5.15	2.74e-03
Gm24091	120.81	86.57	-0.48	3.64e-03
Gm2423	10.55	19.82	0.91	4.58e-02
Gm24265	0.96	7.3	2.93	2.11e-02
Gm24289	61.36	40.68	-0.59	1.34e-02
Gm24339	21.09	8.34	-1.34	5.65e-03
Gm24657	9.59	19.82	1.05	2.43e-02
Gm24872	4.79	0	-4.64	7.62e-03
Gm24926	0	6.26	5.15	2.74e-03
Gm25085	0.96	9.39	3.29	7.78e-03
Gm25121	36.43	9.39	-1.96	3.21e-06
Gm25146	0	12.52	6.15	2.24e-04
Gm25230	0	8.34	5.56	1.04e-03
Gm25632	273.25	341.06	0.32	6.80e-04
Gm25710	5.75	0	-4.91	4.40e-03
Gm26336	23.01	7.3	-1.66	9.20e-04
Gm26365	0	8.34	5.56	1.04e-03
Gm26366	5.75	0	-4.91	4.40e-03
Gm26493	210.93	174.18	-0.28	2.38e-02
Gm26504	74.78	118.9	0.67	7.25e-05
Gm26691	4.79	0	-4.64	7.62e-03
Gm26782	4.79	0	-4.64	7.62e-03
Gm26871	59.44	95.96	0.69	2.74e-04
Gm26971	0	6.26	5.15	2.74e-03
Gm2762	0	5.21	4.89	4.84e-03
Gm28187	4.79	21.9	2.19	1.29e-04
Gm28192	78.62	58.41	-0.43	3.93e-02
Gm28529	8.63	20.86	1.27	6.87e-03
Gm28592	3.84	12.52	1.71	1.23e-02
Gm28661	0	6.26	5.15	2.74e-03
Gm29485	0.96	7.3	2.93	2.11e-02
Gm2999	5.75	0	-4.91	4.40e-03
Gm30122	0	6.26	5.15	2.74e-03
Gm30238	0	7.3	5.37	1.65e-03
Gm30648	5.75	0	-4.91	4.40e-03
Gm31645	0	5.21	4.89	4.84e-03
Gm3226	487.06	585.12	0.26	1.77e-04
Gm32460	0.96	8.34	3.12	1.26e-02
Gm3285	0	6.26	5.15	2.74e-03
Gm32926	2.88	13.56	2.24	2.78e-03
Gm3294	0	8.34	5.56	1.04e-03
Gm3325	9.59	3.13	-1.62	4.09e-02
Gm3362	34.52	61.54	0.83	6.85e-04
Gm3365	35.47	51.11	0.53	4.43e-02
Gm3375	463.09	377.57	-0.29	2.43e-04
Gm3436	0.96	6.26	2.71	3.63e-02
Gm3650	25.89	46.93	0.86	2.57e-03
Gm36501	0	7.3	5.37	1.65e-03
Gm36527	0.96	6.26	2.71	3.63e-02
Gm36858	205.18	283.7	0.47	6.75e-06
Gm36936	0	5.21	4.89	4.84e-03
Gm36989	1.92	8.34	2.12	2.41e-02
Gm37105	0.96	6.26	2.71	3.63e-02
Gm37123	3.84	10.43	1.44	4.22e-02
Gm37145	1.92	7.3	1.93	4.54e-02
Gm37186	0	6.26	5.15	2.74e-03
Gm37206	31.64	18.77	-0.75	3.16e-02
Gm37215	0	5.21	4.89	4.84e-03
Gm3724	9.59	29.2	1.61	1.52e-04
Gm37305	0	8.34	5.56	1.04e-03
Gm37309	0	5.21	4.89	4.84e-03
Gm37339	19.18	33.38	0.8	1.80e-02
Gm37367	1.92	7.3	1.93	4.54e-02
Gm37486	1.92	7.3	1.93	4.54e-02
Gm37558	2.88	14.6	2.34	1.59e-03
Gm37559	9.59	2.09	-2.2	1.64e-02
Gm37584	4.79	0	-4.64	7.62e-03
Gm37649	0.96	8.34	3.12	1.26e-02
Gm37753	303.93	401.55	0.4	2.92e-06
Gm37914	0	5.21	4.89	4.84e-03
Gm37940	5.75	0	-4.91	4.40e-03
Gm38042	8.63	2.09	-2.05	2.81e-02
Gm38092	15.34	7.3	-1.07	4.96e-02
Gm38115	1.92	14.6	2.93	8.66e-04
Gm38146	0	5.21	4.89	4.84e-03
Gm38157	5.75	0	-4.91	4.40e-03
Gm38158	85.33	125.16	0.55	6.73e-04
Gm38223	5.75	0	-4.91	4.40e-03
Gm38228	0.96	9.39	3.29	7.78e-03
Gm38252	8.63	2.09	-2.05	2.81e-02
Gm38340	0	5.21	4.89	4.84e-03
Gm38365	3.84	11.47	1.58	2.28e-02
Gm38372	1.92	8.34	2.12	2.41e-02
Gm38375	0	5.21	4.89	4.84e-03
Gm3839	10.55	2.09	-2.34	9.70e-03
Gm39469	8.63	1.04	-3.05	1.43e-02
Gm41192	0	5.21	4.89	4.84e-03
Gm4202	68.07	105.34	0.63	4.48e-04
Gm4204	2743.05	2559.52	-0.1	1.86e-03
Gm42372	5.75	15.64	1.44	1.12e-02
Gm42443	0	5.21	4.89	4.84e-03
Gm42664	21.09	38.59	0.87	5.72e-03
Gm42727	6.71	0	-5.13	2.74e-03
Gm42748	2.88	9.39	1.71	3.23e-02
Gm42798	8.63	2.09	-2.05	2.81e-02
Gm42841	0	5.21	4.89	4.84e-03
Gm42873	1.92	7.3	1.93	4.54e-02
Gm42874	0	5.21	4.89	4.84e-03
Gm42930	2.88	12.52	2.12	4.94e-03
Gm42939	1.92	9.39	2.29	1.30e-02
Gm4294	7.67	17.73	1.21	1.73e-02
Gm42973	2.88	15.64	2.44	8.97e-04
Gm43029	0	13.56	6.26	1.60e-04
Gm43051	0.96	9.39	3.29	7.78e-03
Gm43059	1.92	9.39	2.29	1.30e-02
Gm43149	0	6.26	5.15	2.74e-03
Gm43362	0	6.26	5.15	2.74e-03
Gm4353	14.38	2.09	-2.79	1.51e-03
Gm43637	6.71	1.04	-2.69	3.60e-02
Gm43668	0	7.3	5.37	1.65e-03
Gm43681	6.71	1.04	-2.69	3.60e-02
Gm43696	6.71	16.69	1.31	1.41e-02
Gm43759	7.67	2.09	-1.88	4.84e-02
Gm43790	0	11.47	6.02	3.15e-04
Gm43858	0.96	6.26	2.71	3.63e-02
Gm43919	16.3	7.3	-1.16	3.08e-02
Gm44144	68.07	106.39	0.64	3.14e-04
Gm44146	197.51	148.11	-0.42	1.07e-03
Gm44168	0	5.21	4.89	4.84e-03
Gm44187	0	6.26	5.15	2.74e-03
Gm44189	0	6.26	5.15	2.74e-03
Gm44287	0.96	7.3	2.93	2.11e-02
Gm44435	0	5.21	4.89	4.84e-03
Gm4462	8.63	1.04	-3.05	1.43e-02
Gm44639	0.96	6.26	2.71	3.63e-02
Gm44770	4.79	0	-4.64	7.62e-03
Gm44832	18.22	5.21	-1.8	2.12e-03
Gm45053	0.96	6.26	2.71	3.63e-02
Gm45221	2.88	9.39	1.71	3.23e-02
Gm45309	0	7.3	5.37	1.65e-03
Gm45399	0.96	6.26	2.71	3.63e-02
Gm45477	0.96	7.3	2.93	2.11e-02
Gm45589	6.71	18.77	1.48	4.42e-03
Gm45767	3.84	10.43	1.44	4.22e-02
Gm45779	0	5.21	4.89	4.84e-03
Gm45804	48.9	109.51	1.16	7.56e-10
Gm45809	0.96	8.34	3.12	1.26e-02
Gm45902	54.65	83.44	0.61	2.60e-03
Gm4600	5.75	0	-4.91	4.40e-03
Gm46209	5.75	0	-4.91	4.40e-03
Gm46430	21.09	11.47	-0.88	4.82e-02
Gm47021	2.88	10.43	1.86	1.71e-02
Gm47121	13.42	2.09	-2.69	2.38e-03
Gm47138	0	7.3	5.37	1.65e-03
Gm47184	0	6.26	5.15	2.74e-03
Gm47205	0	6.26	5.15	2.74e-03
Gm4735	1246.4	1401.79	0.17	1.54e-04
Gm4737	114.09	52.15	-1.13	1.53e-09
Gm4739	0	9.39	5.73	6.80e-04
Gm47503	0	5.21	4.89	4.84e-03
Gm47508	1.92	12.52	2.71	2.44e-03
Gm47518	0	5.21	4.89	4.84e-03
Gm47572	0	5.21	4.89	4.84e-03
Gm4760	0	5.21	4.89	4.84e-03
Gm47766	6.71	0	-5.13	2.74e-03
Gm4786	5.75	0	-4.91	4.40e-03
Gm48062	12.46	2.09	-2.58	3.70e-03
Gm48063	0	7.3	5.37	1.65e-03
Gm48078	0	8.34	5.56	1.04e-03
Gm4811	0.96	8.34	3.12	1.26e-02
Gm48558	4.79	0	-4.64	7.62e-03
Gm48733	1.92	7.3	1.93	4.54e-02
Gm48743	0	10.43	5.89	4.55e-04
Gm48871	0.96	8.34	3.12	1.26e-02
Gm4889	9.59	2.09	-2.2	1.64e-02
Gm48966	0	8.34	5.56	1.04e-03
Gm49130	0	5.21	4.89	4.84e-03
Gm49169	0.96	8.34	3.12	1.26e-02
Gm4939	22.05	1.04	-4.4	1.86e-04
Gm49442	22.05	35.46	0.69	3.39e-02
Gm49594	0	6.26	5.15	2.74e-03
Gm49601	2.88	15.64	2.44	8.97e-04
Gm4972	6.71	14.6	1.12	4.39e-02
Gm49745	4.79	0	-4.64	7.62e-03
Gm49759	406.52	552.79	0.44	8.04e-10
Gm49797	0	10.43	5.89	4.55e-04
Gm49874	11.51	25.03	1.12	6.88e-03
Gm49883	1.92	7.3	1.93	4.54e-02
Gm50269	0.96	12.52	3.71	2.32e-03
Gm50481	10.55	19.82	0.91	4.58e-02
Gm5182	49.86	71.97	0.53	1.47e-02
Gm5269	0.96	9.39	3.29	7.78e-03
Gm527	101.63	49.02	-1.05	8.24e-08
Gm5279	5.75	0	-4.91	4.40e-03
Gm5417	5.75	14.6	1.34	2.04e-02
Gm5424	0	5.21	4.89	4.84e-03
Gm5461	9.59	1.04	-3.2	9.45e-03
Gm5491	0.96	7.3	2.93	2.11e-02
Gm5499	5.75	19.82	1.78	1.07e-03
Gm5564	5.75	0	-4.91	4.40e-03
Gm5578	0.96	6.26	2.71	3.63e-02
Gm5620	50.81	99.08	0.96	6.06e-07
Gm5643	26.85	14.6	-0.88	2.41e-02
Gm5644	9.59	2.09	-2.2	1.64e-02
Gm5694	2.88	16.69	2.54	5.08e-04
Gm5761	0	6.26	5.15	2.74e-03
Gm5781	0	7.3	5.37	1.65e-03
Gm5805	0.96	14.6	3.93	1.11e-03
Gm5819	3.84	16.69	2.12	1.11e-03
Gm5823	0.96	12.52	3.71	2.32e-03
Gm5835	33.56	54.24	0.69	6.95e-03
Gm5857	7.67	2.09	-1.88	4.84e-02
Gm5869	1.92	10.43	2.44	7.20e-03
Gm5879	4.79	0	-4.64	7.62e-03
Gm5883	0	5.21	4.89	4.84e-03
Gm5900	49.86	23.99	-1.06	2.64e-04
Gm5920	19.18	0	-6.64	5.12e-05
Gm6030	7.67	1.04	-2.88	2.25e-02
Gm6044	9.59	18.77	0.97	4.06e-02
Gm6051	18.22	5.21	-1.8	2.12e-03
Gm6058	25.89	7.3	-1.83	1.88e-04
Gm6063	1.92	14.6	2.93	8.66e-04
Gm6119	4.79	19.82	2.05	4.39e-04
Gm6140	0	5.21	4.89	4.84e-03
Gm6142	3.84	11.47	1.58	2.28e-02
Gm6158	13.42	33.38	1.31	3.98e-04
Gm6203	432.41	637.27	0.56	7.72e-17
Gm6254	269.42	210.69	-0.35	9.52e-04
Gm6263	5.75	0	-4.91	4.40e-03
Gm6363	0.96	12.52	3.71	2.32e-03
Gm6375	1.92	8.34	2.12	2.41e-02
Gm6467	73.83	50.06	-0.56	9.56e-03
Gm6475	11.51	2.09	-2.46	5.90e-03
Gm6501	15.34	40.68	1.41	3.38e-05
Gm6517	13.42	5.21	-1.36	2.82e-02
Gm6540	6.71	15.64	1.22	2.50e-02
Gm6542	65.2	114.73	0.82	3.09e-06
Gm6548	31.64	62.58	0.98	7.63e-05
Gm6552	14.38	25.03	0.8	4.32e-02
Gm6560	215.72	301.43	0.48	1.55e-06
Gm6563	287.63	236.76	-0.28	6.50e-03
Gm6612	0	7.3	5.37	1.65e-03
Gm6627	157.24	230.5	0.55	2.24e-06
Gm6682	126.56	90.74	-0.48	2.91e-03
Gm6789	5.75	21.9	1.93	3.15e-04
Gm6813	15.34	44.85	1.55	3.10e-06
Gm6851	15.34	7.3	-1.07	4.96e-02
Gm6871	23.01	50.06	1.12	9.40e-05
Gm6900	6.71	1.04	-2.69	3.60e-02
Gm6916	91.08	56.32	-0.69	4.46e-04
Gm6937	7.67	2.09	-1.88	4.84e-02
Gm6961	13.42	27.12	1.01	9.22e-03
Gm6969	2186	2357.18	0.11	1.68e-03
Gm7177	14.38	3.13	-2.2	2.89e-03
Gm7285	110.26	83.44	-0.4	2.01e-02
Gm7332	4.79	13.56	1.5	1.60e-02
Gm7335	0	9.39	5.73	6.80e-04
Gm7413	8.63	0	-5.49	1.17e-03
Gm7429	11.51	3.13	-1.88	1.37e-02
Gm7435	20.13	32.33	0.68	4.43e-02
Gm7451	93.96	64.67	-0.54	4.55e-03
Gm7466	0	6.26	5.15	2.74e-03
Gm7588	4.79	0	-4.64	7.62e-03
Gm7591	37.39	16.69	-1.16	7.44e-04
Gm7664	6.71	19.82	1.56	2.52e-03
Gm7701	60.4	97	0.68	2.91e-04
[truncated: 3,321 more rows]
