# Supplementary material for: α-Cyclodextrin/Moringin Induces an Antioxidant Transcriptional Response Activating Nrf2 in Differentiated NSC-34 Motor Neurons
Source: Antioxidants (Basel). 2024 Jul 6;13(7):813. doi: 10.3390/antiox13070813 (PMC11274022; doi:10.3390/antiox13070813)
Supplement: Supplementary file 1 [file antioxidants-13-00813-s001.zip › Table S6.tsv]

Gene	Control	no_Control	Fold_Change	q-Value
0610009B22Rik	102.59	181.21	0.82	6.55e-10
0610030E20Rik	6.07	19.77	1.7	4.15e-04
1110002L01Rik	0.61	11.53	4.25	4.22e-04
1110004F10Rik	751.52	657.29	-0.19	3.32e-03
1110059G10Rik	71.02	93.9	0.4	3.26e-02
1500004A13Rik	4.86	0	-4	1.77e-02
1600029O15Rik	13.35	52.71	1.98	3.55e-11
1700008J07Rik	6.68	0	-4.46	7.29e-03
1700066M21Rik	70.42	44.48	-0.66	6.97e-03
1700110K17Rik	4.25	0	-3.81	2.50e-02
1810049J17Rik	0	8.24	6.2	1.93e-04
1810058I24Rik	214.28	148.26	-0.53	5.60e-05
2010315B03Rik	17	39.54	1.22	9.14e-05
2300009A05Rik	61.92	34.59	-0.84	2.10e-03
2310061I04Rik	118.98	80.72	-0.56	2.10e-03
2510039O18Rik	99.55	143.32	0.53	4.38e-04
2610020C07Rik	22.46	3.29	-2.77	7.49e-04
2610507B11Rik	3576.68	3877.84	0.12	1.67e-05
2700049A03Rik	82.56	57.66	-0.52	1.83e-02
2810004N23Rik	0.61	8.24	3.76	2.61e-03
2810013P06Rik	0	8.24	6.2	1.93e-04
2810404M03Rik	4.25	0	-3.81	2.50e-02
2810457G06Rik	29.14	44.48	0.61	2.94e-02
2900076A07Rik	4.25	0	-3.81	2.50e-02
3000002C10Rik	14.57	1.65	-3.14	7.37e-03
3110009E18Rik	29.14	16.47	-0.82	4.29e-02
3110040N11Rik	0.61	8.24	3.76	2.61e-03
3110053B16Rik	7.89	0	-4.7	4.38e-03
3110067C02Rik	0.61	6.59	3.44	7.39e-03
3110082I17Rik	1.82	9.88	2.44	2.49e-03
3300002I08Rik	35.21	14.83	-1.25	2.25e-03
3830403N18Rik	1.82	9.88	2.44	2.49e-03
4632415L05Rik	0	9.88	6.47	8.56e-05
4632418H02Rik	2.43	11.53	2.25	1.61e-03
4833412C15Rik	4.25	0	-3.81	2.50e-02
4833439L19Rik	171.79	293.23	0.77	5.61e-14
4921524J17Rik	278.02	219.1	-0.34	2.21e-03
4930431P19Rik	0.61	6.59	3.44	7.39e-03
4930522L14Rik	12.75	26.36	1.05	5.95e-03
4930534D22Rik	6.07	0	-4.32	9.56e-03
4931406C07Rik	42.49	59.3	0.48	4.51e-02
4931414P19Rik	30.35	13.18	-1.2	5.91e-03
4931428F04Rik	15.18	31.3	1.04	2.63e-03
4931440P22Rik	0.61	14.83	4.61	9.30e-05
4933434E20Rik	3.64	0	-3.59	3.67e-02
4933439C10Rik	3.64	13.18	1.86	2.61e-03
5031439G07Rik	214.28	281.69	0.39	1.60e-04
5730455P16Rik	44.31	72.48	0.71	1.04e-03
5830444B04Rik	3.64	0	-3.59	3.67e-02
5_8S_rRNA	1.21	16.47	3.76	1.20e-05
6030458C11Rik	33.39	56.01	0.75	2.72e-03
6720475M21Rik	0	9.88	6.47	8.56e-05
6820431F20Rik	892.96	988.4	0.15	8.60e-03
7SK	621	512.32	-0.28	1.31e-04
8030462N17Rik	338.73	385.48	0.19	4.03e-02
9030025P20Rik	4.86	0	-4	1.77e-02
9130401M01Rik	4.25	0	-3.81	2.50e-02
9330171B17Rik	4.25	0	-3.81	2.50e-02
9330188P03Rik	0.61	8.24	3.76	2.61e-03
9530068E07Rik	6.07	16.47	1.44	4.98e-03
9530077C05Rik	4.86	0	-4	1.77e-02
A130010J15Rik	10.32	29.65	1.52	5.55e-05
A130012E19Rik	4.25	0	-3.81	2.50e-02
A230006K03Rik	13.35	0	-5.46	7.37e-04
A230056P14Rik	23.07	9.88	-1.22	1.62e-02
A330076H08Rik	4.25	0	-3.81	2.50e-02
A630089N07Rik	6.68	19.77	1.57	9.30e-04
A830082K12Rik	3.64	16.47	2.18	1.71e-04
AI837181	72.24	98.84	0.45	1.34e-02
AU022252	29.14	11.53	-1.34	3.89e-03
AU041133	31.57	4.94	-2.68	5.48e-05
AV320801	0	8.24	6.2	1.93e-04
AW209491	29.74	44.48	0.58	3.79e-02
AW549877	218.53	136.73	-0.68	4.33e-07
Aaas	638	522.21	-0.29	5.40e-05
Aacs	91.66	125.2	0.45	5.31e-03
Aagab	38.85	60.95	0.65	6.16e-03
Aak1	1544.92	1817.01	0.23	2.34e-09
Aasdh	37.64	16.47	-1.19	2.15e-03
Aasdhppt	64.95	24.71	-1.39	4.85e-06
Aatf	93.48	156.5	0.74	2.06e-07
Abat	722.38	929.1	0.36	4.94e-11
Abca2	1932.81	2067.41	0.1	1.16e-02
Abca3	358.15	415.13	0.21	1.44e-02
Abcb1a	88.02	135.08	0.62	6.30e-05
Abcb1b	64.35	13.18	-2.29	1.04e-08
Abcb4	33.39	49.42	0.57	3.26e-02
Abcb7	243.42	189.44	-0.36	2.74e-03
Abcb9	40.67	23.06	-0.82	1.61e-02
Abcc1	383.65	446.43	0.22	8.91e-03
Abcc10	67.99	88.96	0.39	4.55e-02
Abcc5	1671.18	1830.19	0.13	1.15e-03
Abcc8	23.67	1.65	-3.85	7.96e-04
Abcd4	104.41	177.91	0.77	9.04e-09
Abcf1	471.06	566.68	0.27	2.50e-04
Abcf2	642.85	864.85	0.43	7.89e-14
Abcf3	604.61	540.33	-0.16	2.86e-02
Abcg2	3.64	0	-3.59	3.67e-02
Abcg4	227.64	182.85	-0.32	1.12e-02
Abhd10	24.89	4.94	-2.33	5.56e-04
Abhd12	69.81	115.31	0.72	1.72e-05
Abhd13	15.18	34.59	1.19	3.62e-04
Abhd15	0.61	8.24	3.76	2.61e-03
Abhd17a	244.03	172.97	-0.5	4.95e-05
Abhd17b	240.39	278.4	0.21	4.92e-02
Abhd2	736.34	645.76	-0.19	4.42e-03
Abi1	1458.72	1670.4	0.2	2.27e-06
Abi2	841.36	749.54	-0.17	7.29e-03
Abl2	1870.29	1566.62	-0.26	1.96e-10
Ablim2	461.96	378.89	-0.29	7.85e-04
Ablim3	92.88	130.14	0.49	2.05e-03
Abracl	65.56	102.14	0.64	3.65e-04
Abraxas2	1084.78	948.87	-0.19	3.43e-04
Abtb1	117.77	79.07	-0.57	1.73e-03
Acaa1b	33.39	11.53	-1.53	7.30e-04
Acaa2	3.64	16.47	2.18	1.71e-04
Acaca	2198.7	2456.18	0.16	2.60e-06
Acacb	88.02	42.83	-1.04	1.09e-05
Acad11	19.43	36.24	0.9	4.57e-03
Acad12	0	14.83	7.05	1.22e-05
Acads	52.21	103.78	0.99	4.53e-08
Acadsb	249.49	192.74	-0.37	1.79e-03
Acadvl	91.66	67.54	-0.44	3.20e-02
Acap3	224.6	146.61	-0.62	2.36e-06
Acat1	1130.31	929.1	-0.28	7.57e-08
Acbd3	1955.88	1604.51	-0.29	3.59e-13
Acbd6	200.93	130.14	-0.63	6.21e-06
Ace	1046.54	955.46	-0.13	1.81e-02
Ache	151.76	199.33	0.39	1.80e-03
Acin1	2457.3	2103.65	-0.22	1.07e-10
Acly	10559.45	9111.43	-0.21	1.26e-39
Aco1	64.95	46.13	-0.49	4.70e-02
Acot11	7.28	14.83	1.03	4.71e-02
Acot2	23.67	57.66	1.28	5.33e-07
Acot7	1775.59	1945.51	0.13	7.24e-04
Acp1	203.36	275.11	0.44	3.68e-05
Acp2	91.66	54.36	-0.75	5.10e-04
Acp6	57.06	23.06	-1.31	4.33e-05
Acrbp	1.82	6.59	1.86	3.72e-02
Acsl4	4046.53	4205.66	0.06	4.07e-02
Acsl5	122.62	219.1	0.84	3.40e-12
Acsl6	570.62	477.73	-0.26	7.45e-04
Acss2	1036.82	754.48	-0.46	3.31e-16
Actb	115712.68	134498.63	0.22	0.00e+00
Actb-ps1	1.82	11.53	2.66	6.41e-04
Actg1	15293.76	17097.73	0.16	1.16e-39
Actg2	10.32	0	-5.09	1.83e-03
Actn1	7353.07	6513.58	-0.17	2.61e-19
Actn2	36.42	21.42	-0.77	3.18e-02
Actr10	684.74	757.78	0.15	2.29e-02
Actr1b	1321.53	1466.13	0.15	8.88e-04
Actr2	3195.46	2998.16	-0.09	3.08e-03
Actr3b	143.26	100.49	-0.51	1.74e-03
Actr5	40.67	16.47	-1.3	6.69e-04
Actr8	245.24	141.67	-0.79	8.01e-10
Acvr1b	154.8	186.15	0.27	4.41e-02
Acvr2b	6044.9	3690.04	-0.71	1.01e-192
Acy1	47.96	26.36	-0.86	6.09e-03
Adam10	2557.46	3070.64	0.26	4.64e-19
Adam11	80.13	49.42	-0.7	2.52e-03
Adam12	1.21	23.06	4.25	3.13e-07
Adam19	30.35	74.13	1.29	8.68e-09
Adam22	632.54	775.9	0.29	1.48e-06
Adam23	100.77	135.08	0.42	6.39e-03
Adamts1	4.86	0	-4	1.77e-02
Adamts10	105.62	47.77	-1.14	1.97e-07
Adamts3	37.64	64.25	0.77	8.61e-04
Adamts6	38.85	74.13	0.93	1.61e-05
Adamts9	50.38	75.78	0.59	5.23e-03
Adar	169.36	115.31	-0.55	2.22e-04
Adarb1	93.48	70.84	-0.4	4.75e-02
Adat2	9.11	21.42	1.23	4.47e-03
Adcy4	22.46	70.84	1.66	7.13e-12
Adcy5	1.82	16.47	3.18	1.38e-05
Adcy6	2877.37	2433.12	-0.24	3.67e-14
Adcy9	27.92	47.77	0.77	4.34e-03
Add1	3334.47	2635.74	-0.34	7.25e-30
Add3	180.29	238.86	0.41	3.76e-04
Adgrb1	279.24	354.18	0.34	2.19e-04
Adgrb2	2281.25	2021.28	-0.17	1.48e-06
Adgrg1	77.09	102.14	0.41	2.43e-02
Adgrl1	5439.68	5815.11	0.1	1.27e-05
Adhfe1	6.68	16.47	1.3	9.58e-03
Adk	291.99	382.18	0.39	1.20e-05
Ado	116.55	90.6	-0.36	4.21e-02
Adora2a	393.36	268.52	-0.55	7.86e-09
Adpgk	284.7	387.12	0.44	4.53e-07
Adprh	24.89	49.42	0.99	2.47e-04
Adss	1400.44	1530.38	0.13	4.00e-03
Adssl1	162.08	128.49	-0.34	2.50e-02
Afdn	2624.84	2291.45	-0.2	5.18e-09
Aff4	3458.3	3998.09	0.21	6.46e-16
Afg3l1	7.28	16.47	1.18	1.77e-02
Aftph	1132.13	881.33	-0.36	8.30e-12
Aga	4.86	14.83	1.61	3.80e-03
Agap1	1467.82	1357.41	-0.11	1.56e-02
Agap3	2592.67	2311.22	-0.17	1.00e-06
Aggf1	26.71	13.18	-1.02	2.24e-02
Agk	232.5	177.91	-0.39	1.85e-03
Ago1	1468.43	1151.49	-0.35	2.54e-14
Ago2	2537.43	2930.62	0.21	9.83e-12
Agpat1	821.93	955.46	0.22	9.22e-05
Agpat2	29.14	54.36	0.9	4.15e-04
Agrn	1058.07	790.72	-0.42	2.88e-14
Agtpbp1	260.42	174.62	-0.58	1.43e-06
Ahctf1	469.24	596.34	0.35	8.15e-07
Ahcyl1	7972.25	6362.02	-0.33	1.24e-65
Ahdc1	580.94	649.05	0.16	2.14e-02
Ahi1	654.39	568.33	-0.2	4.07e-03
Ahnak	41449.27	65770.01	0.67	0.00e+00
Ahsa1	843.18	925.8	0.13	2.00e-02
Aida	1583.77	1767.59	0.16	9.50e-05
Aimp2	47.35	18.12	-1.39	1.23e-04
Ajm1	221.57	148.26	-0.58	8.87e-06
Ak2	2043.3	1901.03	-0.1	7.94e-03
Ak6	112.3	144.97	0.37	1.39e-02
Akap1	202.75	153.2	-0.4	2.51e-03
Akap6	666.53	593.04	-0.17	1.65e-02
Akap8	250.71	151.56	-0.73	7.36e-09
Akap8l	3013.95	2347.46	-0.36	3.90e-30
Akirin2	275.6	444.78	0.69	3.58e-17
Akr1b3	149.33	200.98	0.43	6.18e-04
Akt1s1	10.32	23.06	1.16	5.06e-03
Akt3	8965.98	8162.56	-0.14	1.36e-14
Alas1	205.18	110.37	-0.89	7.00e-10
Alcam	46.14	88.96	0.95	1.38e-06
Aldh1a3	29.74	56.01	0.91	2.74e-04
Aldh1l2	560.9	454.67	-0.3	7.90e-05
Aldh3a2	88.02	54.36	-0.7	1.52e-03
Aldh6a1	269.53	197.68	-0.45	1.03e-04
Aldh7a1	33.39	18.12	-0.88	2.15e-02
Aldoa	25207.32	21464.83	-0.23	1.13e-110
Aldoart1	6.68	0	-4.46	7.29e-03
Aldoc	2054.83	1489.19	-0.46	3.42e-32
Alg10b	84.38	125.2	0.57	3.98e-04
Alg12	9.71	26.36	1.44	2.92e-04
Alg13	285.92	194.39	-0.56	9.11e-07
Alg14	2.43	11.53	2.25	1.61e-03
Alg2	38.85	18.12	-1.1	3.18e-03
Alg9	254.96	308.05	0.27	6.92e-03
Alk	16.39	56.01	1.77	2.13e-10
Alkbh1	10.93	29.65	1.44	1.14e-04
Alkbh5	2864.62	2340.87	-0.29	1.30e-19
Alms1	115.34	56.01	-1.04	3.52e-07
Alpl	54.03	88.96	0.72	2.03e-04
Als2	136.58	168.03	0.3	3.18e-02
Ambra1	2380.81	2149.78	-0.15	3.58e-05
Amd2	9.11	19.77	1.12	1.25e-02
Amer1	75.88	46.13	-0.72	2.61e-03
Amfr	556.05	662.23	0.25	1.72e-04
Amigo1	116.55	85.66	-0.44	1.40e-02
Ammecr1	88.63	135.08	0.61	8.25e-05
Amotl1	587.01	410.19	-0.52	1.54e-11
Amotl2	3.64	0	-3.59	3.67e-02
Ampd2	1022.25	831.91	-0.3	8.66e-08
Ampd3	634.96	736.36	0.21	8.37e-04
Amt	164.51	125.2	-0.39	8.34e-03
Anapc1	2964.78	2696.69	-0.14	1.64e-05
Anapc10	180.9	225.69	0.32	7.18e-03
Anapc13	20.03	49.42	1.3	2.97e-06
Anapc2	495.34	350.88	-0.5	2.74e-09
Anapc5	2365.03	2197.55	-0.11	3.50e-03
Angel1	92.27	44.48	-1.05	5.22e-06
Angptl2	178.47	237.22	0.41	3.36e-04
Ank	353.3	411.83	0.22	1.12e-02
Ankfy1	237.96	197.68	-0.27	2.76e-02
Ankhd1	1907.93	1637.45	-0.22	2.85e-08
Ankib1	670.78	780.84	0.22	3.95e-04
Ankmy2	67.99	47.77	-0.51	3.67e-02
Ankrd11	5562.3	4940.37	-0.17	3.35e-14
Ankrd12	333.26	411.83	0.31	3.80e-04
Ankrd13c	697.49	912.63	0.39	3.40e-12
Ankrd13d	46.14	29.65	-0.64	3.71e-02
Ankrd17	23992.03	28311.17	0.24	7.00e-142
Ankrd23	20.64	39.54	0.94	2.02e-03
Ankrd24	42.49	16.47	-1.37	3.27e-04
Ankrd27	164.51	93.9	-0.81	4.43e-07
Ankrd28	2383.84	2640.68	0.15	6.90e-06
Ankrd39	54.03	29.65	-0.87	3.41e-03
Ankrd42	17.6	4.94	-1.83	8.65e-03
Ankrd44	89.84	128.49	0.52	1.15e-03
Ankrd49	7.28	21.42	1.56	5.84e-04
Ankrd52	5496.14	4671.85	-0.23	6.11e-25
Anks1	525.09	446.43	-0.23	3.26e-03
Ankzf1	103.8	141.67	0.45	2.96e-03
Ano10	2179.88	2443	0.16	1.36e-06
Ano6	858.35	723.18	-0.25	5.07e-05
Anp32b-ps1	9.11	19.77	1.12	1.25e-02
Anp32e	1041.07	1130.07	0.12	2.42e-02
Antxr1	25.5	59.3	1.22	1.14e-06
Antxr2	8.5	31.3	1.88	1.27e-06
Anxa11	63.74	107.08	0.75	2.01e-05
Anxa2	3156.61	2718.11	-0.22	1.28e-12
Anxa4	120.19	70.84	-0.76	4.88e-05
Anxa6	3198.49	2884.49	-0.15	9.25e-07
Aox1	33.39	57.66	0.79	1.33e-03
Ap1b1	2033.58	1874.67	-0.12	2.72e-03
Ap1g1	6575.45	5090.28	-0.37	4.74e-68
Ap1g2	128.69	97.19	-0.41	1.76e-02
Ap1m1	390.33	222.39	-0.81	1.05e-15
Ap2a1	1707	1459.54	-0.23	8.42e-08
Ap2a2	2016.59	1874.67	-0.11	7.66e-03
Ap2m1	3064.94	2643.98	-0.21	5.12e-12
Ap2m1-ps	58.88	80.72	0.46	2.54e-02
Ap2s1	381.22	429.96	0.17	4.39e-02
Ap3d1	2176.24	1657.22	-0.39	1.72e-25
Ap3m1	420.68	494.2	0.23	3.27e-03
Ap3m2	79.52	120.26	0.6	2.79e-04
Ap3s1-ps1	0.61	9.88	4.03	1.01e-03
Ap3s1-ps2	1.21	6.59	2.44	1.48e-02
Ap3s2	879.6	739.66	-0.25	3.28e-05
Ap4b1	4.25	0	-3.81	2.50e-02
Ap4s1	13.96	4.94	-1.5	3.67e-02
Ap5m1	70.42	34.59	-1.03	1.13e-04
Apaf1	345.41	273.46	-0.34	7.35e-04
Apbb1	1407.72	1136.66	-0.31	4.55e-11
Apbb2	1561.31	1896.09	0.28	1.85e-13
Apc	2021.44	2416.65	0.26	1.69e-14
Apc2	261.63	214.15	-0.29	1.25e-02
Apcdd1	30.35	14.83	-1.03	1.35e-02
Apex2	149.94	98.84	-0.6	1.98e-04
Aph1a	1466.61	1141.61	-0.36	4.59e-15
Aplp2	3020.02	3551.66	0.23	1.70e-17
Apmap	27.32	42.83	0.65	2.34e-02
Apoe	4.25	0	-3.81	2.50e-02
Apoo-ps	0	11.53	6.69	4.19e-05
App	4265.67	5241.83	0.3	2.33e-40
Appl2	155.4	105.43	-0.56	3.77e-04
Aqr	301.09	344.29	0.19	4.51e-02
Arap3	686.56	551.86	-0.32	4.67e-06
Arcn1	5975.7	4836.59	-0.31	7.46e-44
Arel1	1088.42	858.26	-0.34	2.01e-10
Arf1	3945.15	3515.42	-0.17	7.90e-10
Arf3	814.65	723.18	-0.17	6.52e-03
Arf4	1986.23	1658.87	-0.26	2.41e-11
Arf6	1081.14	896.15	-0.27	5.02e-07
Arfgap1	861.39	621.05	-0.47	3.00e-14
Arfgap3	155.4	84.01	-0.89	1.29e-07
Arfgef2	867.46	766.01	-0.18	3.28e-03
Arfgef3	3950.01	3513.77	-0.17	4.29e-10
Arfip2	1116.95	1230.56	0.14	4.97e-03
Arfrp1	753.34	634.23	-0.25	1.47e-04
Arglu1	2642.44	2350.75	-0.17	4.89e-07
Arhgap11a	202.75	163.09	-0.31	1.78e-02
Arhgap19	502.02	443.13	-0.18	2.76e-02
Arhgap22	18.82	31.3	0.73	3.07e-02
Arhgap23	868.07	593.04	-0.55	1.95e-18
Arhgap26	6422.48	5383.5	-0.25	8.12e-34
Arhgap31	42.49	77.42	0.87	3.88e-05
Arhgap32	166.33	108.72	-0.61	6.27e-05
Arhgap33	478.95	423.37	-0.18	3.38e-02
Arhgap39	88.02	161.44	0.88	6.89e-10
Arhgdia	1393.76	1553.44	0.16	3.24e-04
Arhgef1	866.25	688.59	-0.33	5.16e-08
Arhgef10l	861.39	963.69	0.16	3.99e-03
Arhgef18	145.08	112.02	-0.37	1.92e-02
Arhgef19	4.86	18.12	1.9	2.76e-04
Arhgef2	1752.52	1449.66	-0.27	4.74e-11
Arhgef25	640.43	540.33	-0.25	5.99e-04
Arhgef40	264.67	326.17	0.3	2.02e-03
Arhgef6	4.86	21.42	2.14	1.82e-05
Arhgef7	134.16	69.19	-0.96	2.33e-07
Arhgef9	199.11	164.73	-0.27	4.05e-02
Arid1a	15836.45	16247.7	0.04	6.45e-03
Arid1b	879.6	1105.36	0.33	6.62e-11
Arid2	4398	4760.81	0.11	2.53e-06
Arid3a	13.35	4.94	-1.43	4.66e-02
Arid4b	1285.1	1449.66	0.17	1.09e-04
Arid5b	250.71	306.41	0.29	4.20e-03
Arl1	1588.02	1148.2	-0.47	2.61e-25
Arl13b	166.33	69.19	-1.27	1.28e-12
Arl14ep	410.97	342.65	-0.26	3.85e-03
Arl2	380.61	329.47	-0.21	2.76e-02
Arl3	180.29	128.49	-0.49	6.83e-04
Arl4d	20.64	8.24	-1.33	1.69e-02
Arl5a	74.67	107.08	0.52	2.98e-03
Arl6	30.96	49.42	0.67	1.10e-02
Arl6ip1	2234.51	2798.83	0.32	9.24e-26
Arl6ip4	155.4	107.08	-0.54	6.20e-04
Arl6ip6	303.52	383.83	0.34	1.40e-04
Arl8b	768.51	652.35	-0.24	2.60e-04
Armc1	295.63	400.3	0.44	4.07e-07
Armh3	285.31	392.07	0.46	1.45e-07
Arnt	1159.45	887.92	-0.38	2.00e-13
Arnt2	20.03	34.59	0.79	1.47e-02
Arntl	775.19	683.65	-0.18	5.15e-03
Arpc1b	430.39	499.14	0.21	6.71e-03
Arpc2	5850.04	5162.76	-0.18	2.17e-16
Arpin	6.68	28	2.07	1.24e-06
Arpp21	4.25	0	-3.81	2.50e-02
Arrb1	517.2	369	-0.49	2.42e-09
Arrb2	1035	892.86	-0.21	1.13e-04
Arrdc3	376.97	545.27	0.53	3.29e-13
Arvcf	1136.99	889.56	-0.35	1.86e-11
Arxes1	4.86	13.18	1.44	1.27e-02
Asap1	2989.67	3530.25	0.24	3.18e-18
Asap2	184.54	222.39	0.27	2.50e-02
Asb3	109.87	148.26	0.43	3.39e-03
Asb7	96.52	65.89	-0.55	6.75e-03
Ascc3	4026.49	3640.62	-0.15	6.30e-08
Ascl2	16.39	6.59	-1.31	3.58e-02
Asf1a	681.1	840.14	0.3	2.40e-07
Asf1b	200.93	255.34	0.35	1.80e-03
Ash1l	3272.55	2973.45	-0.14	4.30e-06
Asl	1519.42	1233.86	-0.3	2.39e-11
Asns	3492.91	3670.27	0.07	1.32e-02
Aspg	39.46	14.83	-1.41	4.26e-04
Asphd1	19.43	4.94	-1.97	4.29e-03
Asphd2	509.91	438.19	-0.22	6.85e-03
Aspscr1	213.07	177.91	-0.26	4.32e-02
Ass1	23.07	47.77	1.05	1.45e-04
Asz1	17	46.13	1.44	9.96e-07
Atad2	1214.08	1026.29	-0.24	1.67e-06
Atad2b	574.26	482.67	-0.25	9.37e-04
Atcay	60.1	29.65	-1.02	4.16e-04
Ate1	816.47	677.06	-0.27	1.60e-05
Atf2	2123.42	2330.98	0.13	1.39e-04
Atf3	51.6	74.13	0.52	1.42e-02
Atf6	562.73	502.44	-0.16	3.39e-02
Atf7	247.67	294.87	0.25	1.52e-02
Atg12	80.74	51.07	-0.66	3.80e-03
Atg16l1	872.32	693.53	-0.33	4.71e-08
Atg16l2	842.57	492.55	-0.77	6.96e-31
Atg2b	493.52	550.21	0.16	3.86e-02
Atg3	1065.96	1161.37	0.12	1.66e-02
Atg4a	257.99	204.27	-0.34	3.93e-03
Atg4c	50.99	29.65	-0.78	8.91e-03
Atg4d	14.57	49.42	1.76	3.29e-09
Atg9a	941.52	848.38	-0.15	1.03e-02
Atg9b	67.99	105.43	0.63	3.32e-04
Atl1	167.54	207.56	0.31	1.29e-02
Atl3	239.78	352.53	0.56	1.64e-09
Atox1	64.95	88.96	0.45	1.90e-02
Atp13a2	281.67	240.51	-0.23	3.97e-02
Atp13a3	1455.68	1863.14	0.36	1.38e-20
Atp1a1	13086.56	12528.01	-0.06	2.23e-05
Atp1a3	2357.74	2151.42	-0.13	2.37e-04
Atp1a4	10.93	0	-5.17	1.50e-03
Atp1b2	314.45	271.81	-0.21	4.45e-02
Atp1b3	32.78	11.53	-1.51	9.30e-04
Atp2a1	22.46	9.88	-1.18	2.04e-02
Atp2a3	86.2	56.01	-0.62	4.45e-03
Atp2b1	7549.75	6157.75	-0.29	1.05e-51
Atp2b3	1421.08	1648.99	0.21	2.24e-07
Atp2b4	290.16	192.74	-0.59	1.82e-07
Atp2c1	3625.24	3080.52	-0.23	9.88e-17
Atp2c2	8.5	24.71	1.54	2.26e-04
Atp5a1	683.53	609.52	-0.17	1.72e-02
Atp5g1	1724.6	1917.5	0.15	8.56e-05
Atp5g2	1608.05	1729.71	0.11	1.25e-02
Atp5g3	1937.06	2480.89	0.36	2.39e-27
Atp5j2	7.28	18.12	1.31	6.09e-03
Atp5k	1.21	6.59	2.44	1.48e-02
Atp5md	317.48	378.89	0.26	4.93e-03
Atp5o	14.57	4.94	-1.56	2.86e-02
Atp5pb	129.91	93.9	-0.47	6.24e-03
Atp6ap1	251.92	314.64	0.32	1.23e-03
Atp6v0a1	1237.75	1044.41	-0.25	9.97e-07
Atp6v0c-ps2	98.95	194.39	0.97	5.75e-14
Atp6v1a	556.66	485.96	-0.2	1.11e-02
Atp6v1b2	2041.47	1869.73	-0.13	1.13e-03
Atp6v1g2	24.28	4.94	-2.3	6.92e-04
Atp6v1h	1138.2	1299.75	0.19	5.33e-05
Atp7a	264.06	166.38	-0.67	3.32e-08
Atp8b2	3352.68	2368.87	-0.5	1.50e-59
Atpaf1	27.32	41.18	0.59	4.22e-02
Atpaf2	320.52	222.39	-0.53	6.77e-07
Atpif1	5.46	16.47	1.59	2.38e-03
Atr	993.72	1095.48	0.14	7.81e-03
Atraid	472.88	354.18	-0.42	8.86e-07
Atrnl1	2107.03	1858.2	-0.18	1.61e-06
Atrx	2443.94	2207.43	-0.15	2.92e-05
Atxn10	299.27	256.98	-0.22	4.06e-02
Atxn1l	471.67	568.33	0.27	2.14e-04
Atxn2l	13424.68	11308.98	-0.25	1.56e-66
Atxn7l1	121.41	215.8	0.83	7.44e-12
Auh	135.37	181.21	0.42	1.49e-03
Aunip	12.14	23.06	0.93	2.22e-02
Aup1	2296.43	2141.54	-0.1	6.36e-03
Auts2	683.53	892.86	0.39	7.98e-12
Avl9	443.14	365.71	-0.28	1.47e-03
Avpi1	3.64	0	-3.59	3.67e-02
Azi2	303.52	250.4	-0.28	9.27e-03
Azin2	602.79	497.5	-0.28	1.72e-04
B130055M24Rik	2.43	9.88	2.03	6.29e-03
B230209E15Rik	60.7	116.96	0.95	2.33e-08
B230307C23Rik	2.43	8.24	1.76	2.38e-02
B230369F24Rik	3.04	14.83	2.29	2.63e-04
B3galnt1	117.16	222.39	0.92	1.45e-14
B3galnt2	22.46	8.24	-1.45	8.28e-03
B3galt6	4.86	0	-4	1.77e-02
B3gnt8	26.1	47.77	0.87	1.40e-03
B4galt1	142.05	184.5	0.38	4.12e-03
B4galt2	79.52	31.3	-1.35	6.37e-07
B4galt4	4.86	11.53	1.25	3.89e-02
B4galt6	212.46	327.82	0.63	7.14e-11
B9d1	31.57	60.95	0.95	7.99e-05
B9d2	12.75	3.29	-1.95	2.32e-02
BC004004	416.43	332.76	-0.32	3.29e-04
BC005537	2431.8	2307.92	-0.08	3.72e-02
BC024063	58.28	37.89	-0.62	2.12e-02
BC024978	4.86	0	-4	1.77e-02
BC025920	1.21	6.59	2.44	1.48e-02
BC031181	2.43	11.53	2.25	1.61e-03
BC085271	83.77	54.36	-0.62	4.99e-03
Baalc	4.25	13.18	1.63	6.00e-03
Babam2	869.89	752.83	-0.21	5.94e-04
Bace1	380.01	453.02	0.25	2.10e-03
Bace2	308.38	472.79	0.62	6.20e-15
Bag2	4.25	21.42	2.33	7.00e-06
Bag6	4393.75	3739.46	-0.23	8.73e-20
Bahd1	248.28	355.83	0.52	1.52e-08
Baiap2	256.78	219.1	-0.23	4.94e-02
Baiap2l1	576.69	499.14	-0.21	5.96e-03
Baiap2l2	1.21	6.59	2.44	1.48e-02
Bax	114.12	88.96	-0.36	4.69e-02
Baz1a	128.09	217.45	0.76	2.08e-10
Baz1b	2463.97	2123.42	-0.21	6.06e-10
Baz2a	6160.85	4935.43	-0.32	2.77e-49
Bbc3	35.82	21.42	-0.74	3.79e-02
Bbln	9.71	1.65	-2.56	3.34e-02
Bbof1	23.67	8.24	-1.52	5.18e-03
Bbs7	41.89	92.25	1.14	5.97e-09
Bbx	1472.07	1573.21	0.1	3.14e-02
Bcan	31.57	47.77	0.6	2.65e-02
Bcap31	1254.75	1438.13	0.2	1.11e-05
Bcar1	252.53	306.41	0.28	5.87e-03
Bcas2	515.98	461.25	-0.16	4.49e-02
Bcat1	3.64	11.53	1.66	9.47e-03
Bccip	48.56	21.42	-1.18	4.59e-04
Bcdin3d	3.04	11.53	1.93	4.06e-03
Bckdha	247.67	164.73	-0.59	1.76e-06
Bckdhb	40.06	24.71	-0.7	3.67e-02
Bcl2	29.14	49.42	0.76	4.23e-03
Bcl7a	98.95	146.61	0.57	1.22e-04
Bcl7c	199.72	149.91	-0.41	2.17e-03
Bcl9	531.16	642.46	0.27	5.43e-05
Bclaf1	7753.72	6602.53	-0.23	2.87e-34
Bcor	1790.77	2078.94	0.22	4.03e-09
Bcorl1	347.23	243.81	-0.51	4.90e-07
Bcr	1094.49	976.87	-0.16	2.38e-03
Bdh1	33.39	64.25	0.94	5.36e-05
Bdkrb1	4.25	0	-3.81	2.50e-02
Becn1	2646.69	2202.49	-0.27	2.24e-15
Begain	63.13	41.18	-0.62	1.69e-02
Bend4	381.22	467.84	0.3	2.36e-04
Bend7	74.67	46.13	-0.69	3.75e-03
Best1	10.93	0	-5.17	1.50e-03
Bex1	4.86	14.83	1.61	3.80e-03
Bex3	1822.33	1541.91	-0.24	3.20e-09
Bicd1	214.89	347.59	0.69	1.07e-13
Bicd2	409.75	467.84	0.19	1.97e-02
Bicdl1	1399.83	1284.92	-0.12	9.57e-03
Bicra	315.05	179.56	-0.81	8.23e-13
Bicral	424.93	308.05	-0.46	2.85e-07
Bin1	2163.49	1401.89	-0.63	5.53e-56
Birc2	352.69	181.21	-0.96	3.98e-18
Blm	894.17	986.76	0.14	1.09e-02
Blmh	315.05	365.71	0.22	2.08e-02
Bmerb1	13.96	28	1	6.27e-03
Bmi1	1147.91	1800.54	0.65	1.01e-60
Bms1	839.54	938.98	0.16	4.62e-03
Bnc2	89.23	121.9	0.45	5.96e-03
Bnip1	134.76	84.01	-0.68	8.69e-05
Bnip2	154.8	189.44	0.29	2.55e-02
Bnip3	6146.28	7096.74	0.21	2.80e-27
Bnip3l	2663.69	2535.25	-0.07	3.92e-02
Boc	10.93	23.06	1.08	8.60e-03
Bola2	2698.29	3055.81	0.18	2.31e-09
Bola3	3.64	14.83	2.03	6.78e-04
Bop1	287.13	474.43	0.72	7.03e-20
Borcs8	12.14	28	1.21	1.28e-03
Bpgm	6.07	0	-4.32	9.56e-03
Bphl	1.21	9.88	3.03	1.08e-03
Bpnt1	32.17	52.71	0.71	5.57e-03
Bpnt2	316.27	270.16	-0.23	2.93e-02
Brat1	3.64	0	-3.59	3.67e-02
Brca1	106.84	47.77	-1.16	1.24e-07
Brca2	21.25	34.59	0.7	2.86e-02
Brd3	233.71	347.59	0.57	7.13e-10
Brd4	2346.21	2036.11	-0.2	9.27e-09
Brd8	3166.93	2410.06	-0.39	4.99e-37
Brf2	87.41	112.02	0.36	3.71e-02
Bri3	12.14	1.65	-2.88	1.50e-02
Brinp2	508.7	373.95	-0.44	5.76e-08
Brix1	635.57	530.44	-0.26	2.71e-04
Brms1l	74.67	102.14	0.45	1.20e-02
Brox	312.02	252.04	-0.31	3.47e-03
Brsk1	710.84	619.4	-0.2	3.39e-03
Brsk2	704.77	770.95	0.13	4.31e-02
Brwd3	1603.8	1495.78	-0.1	2.45e-02
Bscl2	451.64	579.86	0.36	3.96e-07
Bsdc1	539.66	477.73	-0.18	2.52e-02
Bsg	582.76	505.73	-0.2	6.63e-03
Bsn	368.47	270.16	-0.45	4.25e-06
Btaf1	1896.39	1770.89	-0.1	1.57e-02
Btbd10	854.1	1006.52	0.24	1.05e-05
Btbd7	967.01	803.9	-0.27	3.15e-06
Btbd8	44.31	16.47	-1.43	1.60e-04
Btf3	13780.41	12234.79	-0.17	1.96e-34
Btf3-ps1	146.3	196.03	0.42	8.78e-04
Btf3l4	190	263.57	0.47	1.20e-05
Btg2	42.49	23.06	-0.88	8.91e-03
Btrc	289.56	247.1	-0.23	3.67e-02
Bud31	478.95	721.53	0.59	8.53e-21
Bysl	30.35	46.13	0.6	2.79e-02
Bzw1	994.33	1179.49	0.25	5.78e-07
C1qbp	373.33	306.41	-0.29	2.85e-03
C1ql1	14.57	29.65	1.03	4.07e-03
C1qtnf4	6.07	28	2.21	4.83e-07
C2cd3	409.75	541.97	0.4	3.99e-08
C2cd5	1536.42	1403.53	-0.13	3.99e-03
Caap1	67.38	93.9	0.48	1.08e-02
Cables1	108.05	37.89	-1.51	2.99e-10
Cables2	56.45	75.78	0.42	4.40e-02
Cacna1h	3498.37	3055.81	-0.2	1.23e-11
Cacna1i	1490.89	1726.41	0.21	1.70e-07
Cacna2d1	659.25	958.75	0.54	2.74e-23
Cacnb1	920.27	818.73	-0.17	4.38e-03
Cacnb3	2660.05	2265.09	-0.23	3.34e-12
Cacng3	397.61	453.02	0.19	2.43e-02
Cacng7	768.51	652.35	-0.24	2.60e-04
Cacng8	74.67	131.79	0.82	1.97e-07
Cactin	1323.95	983.46	-0.43	2.67e-18
Cacul1	698.7	846.73	0.28	2.21e-06
Cacybp	1068.39	1296.46	0.28	2.10e-09
Cad	589.44	706.71	0.26	5.26e-05
Cadm1	2826.38	3283.15	0.22	5.19e-14
Cadm2	33.39	18.12	-0.88	2.15e-02
Cadm4	115.34	149.91	0.38	9.98e-03
Cadps	279.24	462.9	0.73	1.25e-19
Calb1	0.61	9.88	4.03	1.01e-03
Calcoco1	632.54	481.02	-0.4	4.83e-08
Cald1	41.28	70.84	0.78	3.86e-04
Calm1	886.88	1079.01	0.28	3.67e-08
Calm2	2353.49	3088.76	0.39	1.57e-40
Calr	1828.4	1454.6	-0.33	7.01e-16
Calu	4330.62	3652.15	-0.25	1.45e-21
Caly	20.64	9.88	-1.06	4.00e-02
Camk1	190	256.98	0.44	7.01e-05
Camk1d	294.41	233.92	-0.33	2.29e-03
Camk2a	1774.98	1525.44	-0.22	1.22e-07
Camk2b	360.58	293.23	-0.3	2.19e-03
Camk2g	1520.03	1426.6	-0.09	4.74e-02
Camk2n1	834.68	738.01	-0.18	4.37e-03
Camk4	103.8	151.56	0.55	1.67e-04
Camkk1	211.86	121.9	-0.8	1.09e-08
Camkmt	260.42	344.29	0.4	1.73e-05
Camsap3	91.66	51.07	-0.84	1.34e-04
Cand1	2136.17	2505.6	0.23	3.39e-12
Capn10	47.35	26.36	-0.85	7.39e-03
Capn15	84.99	47.77	-0.83	2.92e-04
Capn5	932.41	710	-0.39	2.38e-11
Capn7	359.37	291.58	-0.3	2.00e-03
Capns1	469.85	331.12	-0.5	4.61e-09
Caprin1	3803.71	3599.44	-0.08	5.20e-03
Caprin2	199.72	166.38	-0.26	4.80e-02
Capza2	1228.04	1367.29	0.15	9.08e-04
Capzb	3071.62	2813.65	-0.13	5.12e-05
Car12	503.84	597.98	0.25	5.01e-04
Car8	122.01	184.5	0.6	4.80e-06
Card14	22.46	1.65	-3.77	1.04e-03
Card19	414.61	278.4	-0.57	7.04e-10
Carmil2	101.38	69.19	-0.55	5.40e-03
Carmil3	2792.38	2380.4	-0.23	1.28e-12
Cars	463.78	321.23	-0.53	1.18e-09
Casd1	173.61	273.46	0.66	5.86e-10
Cask	1262.04	1584.74	0.33	3.42e-15
Casp2	257.38	410.19	0.67	3.50e-15
Casp8ap2	69.81	115.31	0.72	1.72e-05
Casq1	0	18.12	7.34	4.43e-06
Castor2	169.97	209.21	0.3	1.54e-02
Casz1	350.87	268.52	-0.39	1.02e-04
Catip	4.86	0	-4	1.77e-02
Catsper2	3.04	13.18	2.12	1.05e-03
Cav3	5.46	0	-4.17	1.29e-02
Cavin1	393.97	650.7	0.72	5.38e-27
Cavin2	168.76	436.54	1.37	4.36e-53
Cavin4	10.32	24.71	1.26	1.78e-03
Cbfa2t2	287.13	224.04	-0.36	1.19e-03
Cbfb	623.43	555.15	-0.17	2.17e-02
Cbl	1357.95	1571.56	0.21	7.35e-07
Cbr4	8.5	21.42	1.33	2.41e-03
Cbs	13.96	24.71	0.82	3.35e-02
Cbx8	173.01	207.56	0.26	3.56e-02
Ccar1	3771.54	3301.27	-0.19	3.89e-12
Ccar2	1464.79	1306.34	-0.17	3.37e-04
Ccdc107	37.03	23.06	-0.68	4.92e-02
Ccdc113	4.25	14.83	1.8	1.66e-03
Ccdc120	27.32	6.59	-2.05	4.92e-04
Ccdc127	17	6.59	-1.37	2.79e-02
Ccdc149	1.82	13.18	2.86	1.71e-04
Ccdc15	32.17	3.29	-3.29	4.30e-05
Ccdc157	32.78	52.71	0.69	7.50e-03
Ccdc158	0.61	6.59	3.44	7.39e-03
Ccdc174	171.19	116.96	-0.55	2.30e-04
Ccdc18	70.42	98.84	0.49	7.41e-03
Ccdc184	12.75	3.29	-1.95	2.32e-02
Ccdc187	1.82	8.24	2.18	9.58e-03
Ccdc38	36.42	87.31	1.26	6.91e-10
Ccdc43	128.69	93.9	-0.45	8.04e-03
Ccdc47	2405.7	2148.13	-0.16	3.70e-06
Ccdc6	767.91	1029.59	0.42	5.48e-16
Ccdc65	0.61	6.59	3.44	7.39e-03
Ccdc85b	27.32	42.83	0.65	2.34e-02
Ccdc88a	2072.43	2853.19	0.46	7.00e-51
Ccdc9	207.61	136.73	-0.6	8.90e-06
Ccdc93	186.97	149.91	-0.32	2.14e-02
Ccdc97	74.67	51.07	-0.55	1.86e-02
Ccm2	284.7	199.33	-0.51	5.15e-06
Ccna2	496.56	556.8	0.17	2.81e-02
Ccnb1	67.99	103.78	0.61	6.08e-04
Ccnc	310.8	451.37	0.54	2.73e-11
Ccnd1	657.42	810.49	0.3	4.37e-07
Ccnd3	144.48	202.62	0.49	8.56e-05
Ccne2	69.81	103.78	0.57	1.31e-03
Ccnf	106.84	138.38	0.37	1.50e-02
Ccng2	31.57	9.88	-1.68	5.85e-04
Ccnh	81.95	131.79	0.69	1.20e-05
Ccnjl	174.22	217.45	0.32	8.21e-03
Ccnk	1313.63	1001.58	-0.39	1.54e-15
Ccnl1	3973.07	3513.77	-0.18	4.74e-11
Ccnl2	1620.19	1156.43	-0.49	1.40e-27
Ccnt2	1574.05	1225.62	-0.36	4.46e-16
Ccny	787.94	611.16	-0.37	1.12e-08
Ccnyl1	152.97	191.09	0.32	1.33e-02
Ccp110	929.98	751.19	-0.31	1.38e-07
Ccsap	0	11.53	6.69	4.19e-05
Ccser2	61.92	107.08	0.79	6.95e-06
Cct2	8096.09	8452.5	0.06	8.36e-04
Cct3	2581.74	3133.24	0.28	1.26e-21
Cct4	6112.28	5383.5	-0.18	1.37e-17
Cct5	1674.22	1546.85	-0.11	8.66e-03
Cct7	2272.15	2136.6	-0.09	1.75e-02
Cd151	96.52	135.08	0.48	1.71e-03
Cd276	214.28	179.56	-0.26	4.69e-02
Cd2ap	154.8	214.15	0.47	1.04e-04
Cd2bp2	984.62	670.47	-0.55	4.07e-21
Cd9	2100.96	2284.86	0.12	7.62e-04
Cd99l2	6.07	0	-4.32	9.56e-03
Cdadc1	88.63	60.95	-0.54	1.09e-02
Cdc14b	84.38	41.18	-1.03	1.82e-05
Cdc16	1203.76	1006.52	-0.26	3.85e-07
Cdc25a	103.2	149.91	0.54	2.23e-04
Cdc34	1463.57	1663.81	0.18	8.45e-06
Cdc37	575.47	510.68	-0.17	2.34e-02
Cdc40	2897.4	2363.93	-0.29	4.19e-20
Cdc42	5796.01	5492.23	-0.08	6.37e-04
Cdc42bpa	9991.27	9269.58	-0.11	9.48e-11
Cdc42bpg	230.07	179.56	-0.36	4.05e-03
Cdc42se1	176.65	253.69	0.52	2.06e-06
Cdc42se2	204.57	156.5	-0.39	3.65e-03
Cdc5l	565.15	693.53	0.3	5.54e-06
Cdc6	6.68	16.47	1.3	9.58e-03
Cdc7	216.71	158.14	-0.45	4.54e-04
Cdh2	300.48	429.96	0.52	4.56e-10
Cdh24	189.4	225.69	0.25	3.46e-02
Cdh6	224	284.99	0.35	8.72e-04
Cdhr1	3.64	0	-3.59	3.67e-02
Cdip1	126.87	84.01	-0.59	7.66e-04
Cdk11b	2521.64	2326.04	-0.12	8.41e-04
Cdk14	393.97	523.85	0.41	3.89e-08
Cdk17	910.56	792.37	-0.2	7.14e-04
Cdk18	310.8	388.77	0.32	2.62e-04
Cdk2	1272.36	1019.7	-0.32	1.10e-10
Cdk2ap2	301.7	159.79	-0.92	1.26e-14
Cdk4	2987.85	3202.43	0.1	9.84e-04
Cdk5r2	1022.86	1606.16	0.65	1.84e-54
Cdk5rap2	234.92	291.58	0.31	2.61e-03
Cdk5rap3	1289.96	919.22	-0.49	2.96e-22
Cdk7	169.97	130.14	-0.39	8.61e-03
Cdk8	2170.77	2283.21	0.07	4.94e-02
Cdk9	132.33	161.44	0.29	4.38e-02
Cdkal1	103.8	49.42	-1.07	9.04e-07
Cdkl2	35.82	80.72	1.17	2.77e-08
Cdkl3	38.85	57.66	0.57	1.95e-02
Cdkn1b	442.53	380.54	-0.22	1.26e-02
Cdkn2a	115.94	82.37	-0.49	6.90e-03
Cdkn2aip	42.49	23.06	-0.88	8.91e-03
Cdr2	19.43	36.24	0.9	4.57e-03
Cds2	2104.61	1914.21	-0.14	3.36e-04
Cdv3	285.92	357.47	0.32	5.01e-04
Cebpb	119.59	214.15	0.84	5.10e-12
Cecr2	134.76	192.74	0.52	5.19e-05
Cela1	46.74	70.84	0.6	6.09e-03
Celf1	2182.31	2541.84	0.22	2.12e-11
Celf3	6474.08	5892.53	-0.14	8.12e-11
Celf5	170.58	219.1	0.36	2.64e-03
Celf6	1155.2	873.09	-0.4	1.65e-14
Celsr1	33.39	18.12	-0.88	2.15e-02
Celsr3	2384.45	2167.9	-0.14	1.18e-04
Cemip2	940.3	841.79	-0.16	6.43e-03
Cenpe	78.31	126.85	0.7	1.34e-05
Cenpf	72.84	47.77	-0.61	1.07e-02
Cenpj	37.03	67.54	0.87	1.27e-04
Cenpk	7.28	14.83	1.03	4.71e-02
Cenpl	23.67	47.77	1.01	2.36e-04
Cenpm	17	31.3	0.88	1.01e-02
Cenpt	1.82	6.59	1.86	3.72e-02
Cenpv	140.83	227.33	0.69	3.45e-09
Cenpw	4.86	0	-4	1.77e-02
Cep112	27.92	44.48	0.67	1.67e-02
Cep162	165.11	85.66	-0.95	9.44e-09
Cep350	822.54	734.71	-0.16	9.56e-03
Cep44	42.49	18.12	-1.23	8.13e-04
Cep55	1.21	23.06	4.25	3.13e-07
Cep57	154.8	116.96	-0.4	8.87e-03
Cep76	132.94	90.6	-0.55	1.23e-03
Cep85l	311.41	372.3	0.26	4.89e-03
Cep95	5.46	13.18	1.27	2.45e-02
Cep97	31.57	13.18	-1.26	3.75e-03
Cers6	74.06	115.31	0.64	1.45e-04
Cert1	638	548.56	-0.22	2.38e-03
Cetn2	123.84	154.85	0.32	2.60e-02
Cetn3	69.2	140.02	1.02	5.18e-11
Cfap126	1.21	6.59	2.44	1.48e-02
Cfap20	1221.97	1138.31	-0.1	4.75e-02
Cfap221	1.82	9.88	2.44	2.49e-03
Cfap300	5.46	0	-4.17	1.29e-02
Cfap410	13.35	3.29	-2.02	1.83e-02
Cfap69	20.03	32.95	0.72	2.96e-02
Cfap74	1.21	6.59	2.44	1.48e-02
Cfap97	92.27	135.08	0.55	3.65e-04
Cfl1	3301.69	3612.61	0.13	3.44e-06
Cflar	0	11.53	6.69	4.19e-05
Cftr	64.35	120.26	0.9	5.82e-08
Cggbp1	163.29	212.51	0.38	1.82e-03
Cgn	37.64	9.88	-1.93	5.35e-05
Chac2	19.43	59.3	1.61	1.02e-09
Chaf1b	69.81	42.83	-0.7	4.62e-03
Chat	1.82	6.59	1.86	3.72e-02
Chchd3	363.01	306.41	-0.24	1.16e-02
Chchd5	0.61	21.42	5.14	7.77e-06
Chd1	858.96	703.41	-0.29	2.27e-06
Chd2	2487.04	2210.73	-0.17	9.35e-07
Chd3	1464.18	1255.27	-0.22	1.24e-06
Chd4	10353.67	9971.34	-0.05	1.41e-03
Chd5	1059.89	897.8	-0.24	1.09e-05
Chd6	1249.29	981.81	-0.35	4.07e-12
Chd9	1526.1	1393.65	-0.13	3.99e-03
Chek2	19.43	41.18	1.08	3.06e-04
Chgb	124.44	237.22	0.93	1.16e-15
Chmp1a	58.28	32.95	-0.82	3.43e-03
Chmp1b	276.81	339.35	0.29	2.13e-03
Chmp2a	838.93	658.94	-0.35	1.87e-08
Chmp6	19.43	41.18	1.08	3.06e-04
Chmp7	616.15	507.38	-0.28	1.21e-04
Chpf	176.65	237.22	0.43	2.00e-04
Chpt1	223.39	303.11	0.44	1.11e-05
Chrna3	204.57	115.31	-0.83	7.43e-09
Chrnb1	65.56	23.06	-1.51	1.49e-06
Chrnb2	1330.02	1604.51	0.27	8.07e-11
Chst14	52.81	32.95	-0.68	1.78e-02
Chst2	0.61	6.59	3.44	7.39e-03
Chst3	2.43	44.48	4.2	3.16e-13
Chsy1	1676.04	1792.3	0.1	1.97e-02
Chtop	2097.93	1759.36	-0.25	1.81e-11
Ciao2a	261.63	342.65	0.39	3.56e-05
Ciapin1	53.42	80.72	0.6	3.49e-03
Cib1	24.28	46.13	0.93	9.14e-04
Cib2	20.64	46.13	1.16	4.65e-05
Cibar1	120.8	187.8	0.64	8.59e-07
Cic	2714.07	2176.13	-0.32	7.71e-22
Cilp	4.86	11.53	1.25	3.89e-02
Cinp	3.64	18.12	2.31	4.35e-05
Cip2a	142.65	197.68	0.47	1.86e-04
Cir1	362.4	256.98	-0.5	5.33e-07
Cirbp	31.57	13.18	-1.26	3.75e-03
Cish	6.07	24.71	2.03	7.55e-06
Cited2	1401.05	1232.21	-0.19	8.34e-05
Ciz1	455.89	395.36	-0.21	1.67e-02
Ckap4	346.01	250.4	-0.47	3.80e-06
Ckap5	4060.49	4663.62	0.2	6.71e-17
Ckmt1	1918.25	999.93	-0.94	2.26e-93
Cks1b	884.46	991.7	0.17	2.83e-03
Cks2	965.19	1069.12	0.15	5.80e-03
Clasrp	715.09	541.97	-0.4	3.73e-09
Clcc1	54.03	26.36	-1.04	7.52e-04
Clcn1	17	29.65	0.8	2.21e-02
Clcn3	2163.49	1901.03	-0.19	5.51e-07
Clcn5	123.23	174.62	0.5	1.85e-04
Clcn6	1617.76	1172.91	-0.46	2.11e-25
Cldn15	5.46	14.83	1.44	7.87e-03
Clec10a	0	8.24	6.2	1.93e-04
Clec18a	267.1	375.59	0.49	3.44e-08
Clic1	604	726.48	0.27	2.92e-05
Clint1	3965.79	3528.6	-0.17	4.26e-10
Clip3	540.27	657.29	0.28	2.46e-05
Clip4	37.03	11.53	-1.68	1.71e-04
Clk1	2533.78	2159.66	-0.23	1.51e-11
Clk2	2276.4	2671.98	0.23	4.62e-13
Clk3	4030.74	3195.84	-0.33	3.63e-35
Clk4	1961.35	1653.93	-0.25	3.31e-10
Clock	1468.43	1306.34	-0.17	2.43e-04
Clpb	474.1	342.65	-0.47	3.92e-08
Clptm1l	114.73	143.32	0.32	3.38e-02
Clta	1526.7	1349.17	-0.18	7.37e-05
Cltc	9600.94	8921.99	-0.11	5.75e-10
Clu	1.21	11.53	3.25	3.18e-04
Cluap1	18.82	34.59	0.88	6.85e-03
Cluh	270.13	334.41	0.31	1.37e-03
Clvs1	448	625.99	0.48	1.21e-12
Clybl	55.24	90.6	0.71	1.96e-04
Cmas	261.03	182.85	-0.51	1.40e-05
Cmip	1952.24	1784.07	-0.13	1.11e-03
Cmklr1	0	8.24	6.2	1.93e-04
Cmpk1	290.16	207.56	-0.48	1.38e-05
Cmtm3	33.39	14.83	-1.17	4.46e-03
Cmtm4	133.55	82.37	-0.7	6.87e-05
Cmtm7	2.43	9.88	2.03	6.29e-03
Cmtr1	1.21	6.59	2.44	1.48e-02
Cnbp	3009.7	3569.78	0.25	2.35e-19
Cndp2	15.78	6.59	-1.26	4.50e-02
Cnih2	132.94	242.16	0.87	3.81e-14
Cnih4	1125.45	1551.79	0.46	4.03e-28
Cnn2	221.57	148.26	-0.58	8.87e-06
Cnn3	492.31	593.04	0.27	1.57e-04
Cnnm1	48.56	29.65	-0.71	1.85e-02
Cnnm2	700.52	518.91	-0.43	3.24e-10
Cnot1	19203.09	17995.53	-0.09	2.97e-15
Cnot10	424.93	298.17	-0.51	1.94e-08
Cnot11	291.38	380.54	0.39	1.48e-05
Cnot3	1981.38	1624.28	-0.29	2.05e-13
Cnot6	3832.24	3662.03	-0.07	2.21e-02
Cnot6l	3888.09	4223.78	0.12	3.79e-06
Cnot7	1229.86	1120.19	-0.13	8.21e-03
Cnot8	171.79	230.63	0.42	2.54e-04
Cnot9	527.52	599.63	0.18	1.01e-02
Cnppd1	225.21	184.5	-0.29	2.16e-02
Cnpy2	415.82	481.02	0.21	9.03e-03
Cnpy3	248.89	209.21	-0.25	3.47e-02
Cnr1	699.92	1248.68	0.84	3.35e-66
Cnst	27.92	47.77	0.77	4.34e-03
Cntfr	996.15	807.2	-0.3	7.15e-08
Cntln	67.38	125.2	0.89	3.93e-08
Cntn3	324.77	243.81	-0.41	6.77e-05
Cntnap1	807.97	879.68	0.12	4.03e-02
Coa5	91.66	141.67	0.63	2.99e-05
Coa7	9.71	1.65	-2.56	3.34e-02
Coasy	118.37	85.66	-0.47	9.46e-03
Cobll1	9.71	23.06	1.25	2.82e-03
Cog2	119.59	93.9	-0.35	4.75e-02
Cog5	4609.86	4329.21	-0.09	3.79e-04
Cog8	96.52	133.43	0.47	2.71e-03
Coil	20.03	34.59	0.79	1.47e-02
Col11a2	157.83	275.11	0.8	4.83e-14
Col17a1	49.17	16.47	-1.58	2.34e-05
Col18a1	20.64	49.42	1.26	5.53e-06
Col1a1	7.28	14.83	1.03	4.71e-02
Col2a1	359.97	260.28	-0.47	2.21e-06
Col4a2	1.82	14.83	3.03	4.80e-05
Col6a1	1.82	6.59	1.86	3.72e-02
Col6a2	2.43	8.24	1.76	2.38e-02
Col6a5	2092.47	1439.77	-0.54	2.94e-42
Col9a2	101.98	62.6	-0.7	5.15e-04
Colgalt2	0	9.88	6.47	8.56e-05
Colq	0	13.18	6.88	2.19e-05
Commd3	787.33	980.17	0.32	4.45e-09
Commd8	4.25	0	-3.81	2.50e-02
Cop1	4135.15	4296.26	0.06	4.04e-02
Copa	18693.79	16389.37	-0.19	2.57e-56
Copb1	7825.35	6286.25	-0.32	4.39e-61
Copb2	4266.27	3520.36	-0.28	1.96e-26
Cope	1141.84	981.81	-0.22	3.20e-05
Copg1	950.62	794.02	-0.26	6.74e-06
Copg2	290.16	337.7	0.22	2.41e-02
Cops2	3422.49	3816.88	0.16	4.63e-09
Cops4	705.99	616.1	-0.2	3.89e-03
Cops7a	854.71	770.95	-0.15	1.59e-02
Cops7b	824.36	644.11	-0.36	1.28e-08
Copz1	1622.62	1513.9	-0.1	2.44e-02
Coq10a	271.35	392.07	0.53	1.09e-09
Coq3	47.35	65.89	0.48	3.60e-02
Coq5	29.14	13.18	-1.14	9.26e-03
Coq8a	66.77	19.77	-1.76	1.36e-07
Coq9	2230.87	2451.24	0.14	7.68e-05
Coro1b	226.43	187.8	-0.27	3.05e-02
Coro2b	1117.56	1212.44	0.12	2.01e-02
Cotl1	29.74	44.48	0.58	3.79e-02
Cox15	74.67	54.36	-0.46	4.61e-02
Cox17	3.64	0	-3.59	3.67e-02
Cox19	18.21	6.59	-1.47	1.74e-02
Cox4i1	326.59	245.45	-0.41	6.86e-05
Cox4i2	41.28	24.71	-0.74	2.55e-02
Cox5a	1646.9	1843.37	0.16	4.10e-05
Cox5b	446.17	497.5	0.16	4.99e-02
Cox6a1	66.77	95.55	0.52	5.52e-03
Cox8a	16.39	57.66	1.81	5.55e-11
Cpa2	26.1	13.18	-0.99	2.77e-02
Cpeb3	226.43	186.15	-0.28	2.36e-02
Cpeb4	5116.74	4894.24	-0.06	9.05e-03
Cplane1	178.47	237.22	0.41	3.36e-04
Cplane2	11.53	36.24	1.65	1.74e-06
Cpm	4.25	13.18	1.63	6.00e-03
Cpne3	720.56	822.02	0.19	1.74e-03
Cpne4	10.32	26.36	1.35	5.88e-04
Cpne5	7.89	26.36	1.74	2.87e-05
Cpne6	29.74	51.07	0.78	2.93e-03
Cpped1	63.74	88.96	0.48	1.29e-02
Cpsf1	1107.85	952.16	-0.22	4.09e-05
Cpsf4	1104.21	813.79	-0.44	4.50e-16
Cpsf7	1565.56	1283.28	-0.29	8.76e-11
Cpxm1	33.39	14.83	-1.17	4.46e-03
Crabp1	84.99	31.3	-1.44	7.15e-08
Cracd	78.31	47.77	-0.71	2.35e-03
Cracr2b	13.35	42.83	1.68	1.18e-07
Cramp1	311.41	265.22	-0.23	2.76e-02
Crcp	2.43	14.83	2.61	1.05e-04
Creb1	560.3	634.23	0.18	1.05e-02
Creb3l1	14.57	1.65	-3.14	7.37e-03
Creb3l2	548.76	387.12	-0.5	2.16e-10
Creb5	16.39	34.59	1.08	1.09e-03
Crebbp	10807.13	11649.98	0.11	7.71e-13
Crebrf	750.3	602.93	-0.32	1.53e-06
Creld1	276.81	168.03	-0.72	1.41e-09
Crem	186.36	97.19	-0.94	1.16e-09
Crim1	7.28	16.47	1.18	1.77e-02
Crk	494.74	593.04	0.26	2.36e-04
Crlf3	128.69	159.79	0.31	2.86e-02
Crls1	356.33	484.32	0.44	1.32e-08
Crmp1	3820.71	3385.28	-0.17	2.22e-10
Crnkl1	352.69	245.45	-0.52	2.10e-07
Crot	49.17	72.48	0.56	9.47e-03
Crtac1	22.46	59.3	1.4	4.39e-08
Crtap	247.67	383.83	0.63	8.32e-13
Crtc2	1221.36	1019.7	-0.26	2.46e-07
Cryab	111.7	187.8	0.75	7.76e-09
Cryzl1	542.69	398.66	-0.44	1.82e-08
Cs	2107.64	2522.08	0.26	2.98e-15
Csad	152.97	108.72	-0.49	1.74e-03
Csde1	15351.43	15821.04	0.04	1.41e-03
Cse1l	370.9	456.31	0.3	2.39e-04
Csk	712.66	551.86	-0.37	5.10e-08
Csmd1	0.61	14.83	4.61	9.30e-05
Csnk1d	6963.96	5984.78	-0.22	1.20e-27
Csnk1g2	526.3	621.05	0.24	6.16e-04
Csnk2a1	6171.77	6951.77	0.17	1.22e-18
Csnk2b	1305.74	1219.03	-0.1	4.70e-02
Cspp1	374.54	438.19	0.23	7.28e-03
Csrp2	239.17	184.5	-0.37	2.16e-03
Cstf2	1193.44	1304.69	0.13	7.87e-03
Cstf3	767.3	884.62	0.21	4.05e-04
Ctc1	9.71	19.77	1.03	2.07e-02
Ctdnep1	234.32	271.81	0.21	4.95e-02
Ctdsp1	193.04	248.75	0.37	1.10e-03
Ctdsp2	547.55	426.66	-0.36	3.91e-06
Ctdspl	46.74	28	-0.74	1.73e-02
Cthrc1	290.16	397.01	0.45	1.79e-07
Ctif	291.99	237.22	-0.3	6.00e-03
Ctnna1	1980.16	2286.51	0.21	2.58e-09
Ctnna2	55.24	36.24	-0.61	2.78e-02
Ctnnb1	23973.82	24795.75	0.05	4.45e-06
Ctnnd2	291.38	233.92	-0.32	3.76e-03
Ctns	6.68	14.83	1.15	2.77e-02
Ctps	184.54	237.22	0.36	1.64e-03
Ctps2	448	509.03	0.18	1.90e-02
Ctr9	1035	1232.21	0.25	1.68e-07
Ctsa	667.74	599.63	-0.16	2.74e-02
Ctsf	24.28	11.53	-1.07	2.41e-02
Ctsz	17	34.59	1.03	1.80e-03
Cttn	3268.91	3073.93	-0.09	3.92e-03
Cttnbp2nl	220.36	174.62	-0.34	8.22e-03
Cuedc1	463.17	523.85	0.18	2.19e-02
Cuedc2	1169.16	1357.41	0.22	2.84e-06
Cul1	472.88	533.74	0.17	2.30e-02
Cul2	565.15	500.79	-0.17	2.30e-02
Cul3	3222.17	3373.75	0.07	2.85e-02
Cul4b	665.32	746.24	0.17	1.00e-02
Cul7	891.74	790.72	-0.17	3.95e-03
Cuta	61.31	28	-1.13	1.18e-04
Cux1	1822.94	1606.16	-0.18	7.72e-06
Cwc22	3605.21	3835	0.09	1.33e-03
Cwc25	120.19	93.9	-0.36	4.26e-02
Cwf19l1	75.88	123.55	0.7	1.45e-05
Cwf19l2	41.89	24.71	-0.76	2.14e-02
Cyb561	199.72	240.51	0.27	2.01e-02
Cyb5r1	1249.89	892.86	-0.49	2.49e-21
Cyb5r3	704.77	850.03	0.27	3.83e-06
Cycs	151.15	237.22	0.65	1.22e-08
Cygb	83.16	115.31	0.47	5.14e-03
Cyld	727.23	548.56	-0.41	1.49e-09
Cyp20a1	123.23	151.56	0.3	4.21e-02
Cyp2u1	15.18	31.3	1.04	2.63e-03
Cyp4f13	244.03	202.62	-0.27	2.50e-02
Cyp4f18	3.64	16.47	2.18	1.71e-04
Cyp4f37	1.21	19.77	4.03	1.77e-06
Cyrib	1209.22	1423.3	0.24	1.39e-07
Cystm1	427.36	337.7	-0.34	1.34e-04
Cyth2	1105.42	892.86	-0.31	7.43e-09
D430018E03Rik	1.21	6.59	2.44	1.48e-02
D430019H16Rik	187.58	118.61	-0.66	4.93e-06
D5Ertd579e	721.16	566.68	-0.35	2.27e-07
D630003M21Rik	0	9.88	6.47	8.56e-05
D630045J12Rik	262.85	215.8	-0.28	1.36e-02
D6Ertd527e	13.96	1.65	-3.08	8.74e-03
D6Wsu163e	20.64	3.29	-2.65	1.36e-03
Daam1	526.3	612.81	0.22	1.86e-03
Daam2	329.02	418.42	0.35	4.35e-05
Dab2ip	1661.47	1558.38	-0.09	3.61e-02
Dach2	17	51.07	1.59	2.45e-08
Dad1	1058.07	1166.32	0.14	6.03e-03
Dagla	367.26	433.25	0.24	4.88e-03
Daglb	17.6	41.18	1.23	5.77e-05
Dap3	372.72	289.93	-0.36	1.58e-04
Dapk1	495.34	418.42	-0.24	3.01e-03
Dapk3	118.98	49.42	-1.27	2.73e-09
Dars	1368.27	1884.56	0.46	7.92e-34
Dars2	84.99	118.61	0.48	3.77e-03
Dazap1	2131.32	1688.52	-0.34	5.59e-19
Dazl	0	16.47	7.2	7.17e-06
Dbh	200.93	120.26	-0.74	1.77e-07
Dbndd1	8.5	0	-4.81	3.48e-03
Dbnl	935.45	817.08	-0.2	8.42e-04
Dbt	3.64	11.53	1.66	9.47e-03
Dcaf1	3977.93	3762.52	-0.08	3.89e-03
Dcaf11	387.29	270.16	-0.52	5.73e-08
Dcaf12	1043.5	966.99	-0.11	4.99e-02
Dcaf15	874.14	568.33	-0.62	1.30e-22
Dcaf17	347.83	411.83	0.24	5.06e-03
Dcaf5	304.13	357.47	0.23	1.30e-02
Dcaf6	2122.21	1484.25	-0.52	9.55e-40
Dcaf7	1219.54	1125.13	-0.12	2.40e-02
Dcaf8	4465.99	4149.65	-0.11	3.86e-05
Dcbld2	80.13	116.96	0.55	1.08e-03
Dchs1	820.72	907.68	0.15	1.29e-02
Dck	140.23	98.84	-0.5	2.26e-03
Dclk1	222.78	174.62	-0.35	5.49e-03
Dcp1a	322.34	266.87	-0.27	8.33e-03
Dcp2	217.93	159.79	-0.45	5.31e-04
Dcps	49.78	93.9	0.92	1.47e-06
Dctd	10.93	21.42	0.97	2.16e-02
Dctn1	1703.96	1370.59	-0.31	1.25e-13
Dctn2	1869.68	1650.63	-0.18	8.17e-06
Dctn3	729.05	878.03	0.27	3.11e-06
Dctn4	424.32	372.3	-0.19	3.47e-02
Dcun1d1	417.64	619.4	0.57	9.77e-17
Dcxr	8.5	0	-4.81	3.48e-03
Ddah2	329.62	253.69	-0.38	2.31e-04
Ddb1	7608.63	7375.14	-0.04	2.63e-02
Ddhd1	171.19	88.96	-0.94	5.17e-09
Ddi2	573.05	382.18	-0.58	1.09e-13
Ddit3	415.82	238.86	-0.8	2.53e-16
Ddost	2930.18	3283.15	0.16	1.61e-08
Ddr2	2426.34	2640.68	0.12	2.36e-04
Ddx1	2847.62	2568.2	-0.15	4.07e-06
Ddx17	2213.27	2367.23	0.1	6.72e-03
Ddx19b	420.68	339.35	-0.31	5.43e-04
Ddx20	60.1	39.54	-0.6	2.22e-02
Ddx21	471.06	596.34	0.34	1.24e-06
Ddx23	4446.57	3286.44	-0.44	5.73e-62
Ddx25	57.67	28	-1.04	4.47e-04
Ddx27	381.22	332.76	-0.2	3.76e-02
Ddx39b	2369.28	2823.54	0.25	2.87e-16
Ddx41	227.03	268.52	0.24	2.65e-02
Ddx42	2898.01	2388.64	-0.28	2.36e-18
Ddx46	2485.83	2133.3	-0.22	1.62e-10
Ddx47	406.72	271.81	-0.58	6.96e-10
Ddx49	227.64	186.15	-0.29	1.97e-02
Ddx5	15341.11	17662.77	0.2	1.36e-64
Ddx50	3780.64	2868.02	-0.4	5.13e-45
Ddx52	386.68	303.11	-0.35	1.84e-04
Ddx54	141.44	199.33	0.49	7.88e-05
Deaf1	296.84	202.62	-0.55	6.98e-07
Def8	74.67	44.48	-0.75	2.02e-03
Degs1	9.71	21.42	1.14	7.88e-03
Dele1	94.09	125.2	0.41	1.07e-02
Denn2b	58.28	29.65	-0.97	8.01e-04
Dennd11	82.56	60.95	-0.44	4.35e-02
Dennd2c	4.86	13.18	1.44	1.27e-02
Dennd5b	278.63	416.78	0.58	5.86e-12
Depdc1a	87.41	113.67	0.38	2.60e-02
Depdc1b	33.99	51.07	0.59	2.41e-02
Depdc5	1917.03	1767.59	-0.12	3.80e-03
Deptor	157.22	217.45	0.47	9.26e-05
Dera	21.85	37.89	0.79	9.77e-03
Desi2	230.68	176.27	-0.39	1.84e-03
Dexi	156.62	225.69	0.53	6.74e-06
Dffa	63.74	92.25	0.53	4.94e-03
Dgat2	117.16	161.44	0.46	1.01e-03
Dgkh	177.86	110.37	-0.69	4.33e-06
Dgkz	2814.24	2583.03	-0.12	1.61e-04
Dguok	60.7	97.19	0.68	2.32e-04
Dhcr24	526.3	644.11	0.29	1.67e-05
Dhcr7	412.79	342.65	-0.27	2.99e-03
Dhdds	293.81	205.92	-0.51	3.81e-06
Dhfr	102.59	69.19	-0.57	3.98e-03
Dhh	48.56	77.42	0.67	1.26e-03
Dhodh	8.5	19.77	1.22	7.09e-03
Dhps	149.33	184.5	0.31	2.11e-02
Dhrs11	15.78	3.29	-2.26	7.38e-03
Dhrs4	56.45	93.9	0.73	9.70e-05
Dhrs7b	12.14	26.36	1.12	3.57e-03
Dhtkd1	20.03	3.29	-2.6	1.67e-03
Dhx15	6545.71	5978.19	-0.13	3.09e-10
Dhx16	719.34	653.99	-0.14	4.27e-02
Dhx34	66.17	26.36	-1.33	7.57e-06
Dhx35	272.56	215.8	-0.34	2.97e-03
Dhx36	1886.07	1777.48	-0.09	3.80e-02
Dhx38	1770.13	1092.19	-0.7	1.55e-54
Dhx40	1592.87	1797.25	0.17	1.33e-05
Dhx57	745.44	527.15	-0.5	1.18e-13
Dhx8	814.65	645.76	-0.34	9.75e-08
Dhx9	5057.25	5348.91	0.08	5.35e-04
Diaph1	269.53	355.83	0.4	1.35e-05
Dicer1	1273.57	1385.41	0.12	9.74e-03
Dimt1	332.66	387.12	0.22	1.52e-02
Dip2a	5166.51	4380.27	-0.24	3.65e-24
Dip2c	370.9	319.58	-0.21	2.50e-02
Dipk1a	5.46	24.71	2.18	2.97e-06
Dis3l	76.49	47.77	-0.68	3.97e-03
Dixdc1	415.22	298.17	-0.48	1.88e-07
Dkc1	451.64	624.34	0.47	6.53e-12
Dkk1	47.96	95.55	0.99	1.56e-07
Dlc1	6.07	24.71	2.03	7.55e-06
Dlg4	3650.13	2835.07	-0.36	4.11e-37
Dlgap3	2956.28	2797.18	-0.08	1.44e-02
Dll4	7.28	34.59	2.25	1.22e-08
Dlx2	63.74	110.37	0.79	4.67e-06
Dmap1	69.81	32.95	-1.08	6.31e-05
Dmpk	89.23	60.95	-0.55	9.46e-03
Dmtf1	3396.99	2576.44	-0.4	1.53e-40
Dmtn	346.01	301.46	-0.2	4.56e-02
Dmwd	213.07	148.26	-0.52	7.52e-05
Dmxl2	1227.43	1500.73	0.29	1.63e-11
Dnaaf9	159.04	238.86	0.59	2.41e-07
Dnah1	756.98	594.69	-0.35	1.05e-07
Dnah10	2.43	9.88	2.03	6.29e-03
Dnah17	106.23	171.32	0.69	4.05e-07
Dnaja1	1032.57	1362.35	0.4	7.40e-19
Dnaja2	1192.83	1309.63	0.13	5.18e-03
Dnaja3	477.74	410.19	-0.22	8.59e-03
Dnaja4	9.11	1.65	-2.47	4.09e-02
Dnajb1	583.97	421.72	-0.47	7.48e-10
Dnajb11	228.85	273.46	0.26	1.73e-02
Dnajb14	24.89	79.07	1.67	2.90e-13
Dnajb2	85.59	59.3	-0.53	1.43e-02
Dnajb9	279.85	186.15	-0.59	3.40e-07
Dnajc11	333.26	413.48	0.31	2.81e-04
Dnajc13	2210.23	1789.01	-0.31	1.39e-16
Dnajc16	152.97	187.8	0.3	2.41e-02
Dnajc5	205.18	156.5	-0.39	3.24e-03
Dnajc6	209.43	154.85	-0.44	9.53e-04
Dnajc8	1433.83	1243.74	-0.21	9.62e-06
Dnd1	3.64	0	-3.59	3.67e-02
Dnhd1	10.93	21.42	0.97	2.16e-02
Dnlz	5.46	0	-4.17	1.29e-02
Dnm1	2420.87	1978.45	-0.29	1.15e-16
Dnm2	1533.38	1289.87	-0.25	2.29e-08
Dnm3	486.24	212.51	-1.19	4.01e-33
Dnm3os	6.07	0	-4.32	9.56e-03
Dnmt1	164.51	125.2	-0.39	8.34e-03
Dnmt3b	13.96	34.59	1.31	1.07e-04
Dnpep	372.12	271.81	-0.45	2.93e-06
Dnph1	3.04	11.53	1.93	4.06e-03
Doc2a	6.07	14.83	1.29	1.53e-02
Dock2	317.48	416.78	0.39	3.53e-06
Dock3	849.86	761.07	-0.16	9.98e-03
Dock5	4.25	18.12	2.09	1.11e-04
Dock7	1374.34	1591.33	0.21	5.66e-07
Dock9	548.76	454.67	-0.27	4.67e-04
Dok1	23.67	36.24	0.61	4.93e-02
Dok4	236.75	169.68	-0.48	1.07e-04
Dok5	73.45	95.55	0.38	4.21e-02
Dolpp1	231.28	125.2	-0.89	7.11e-11
Donson	10.32	19.77	0.94	3.31e-02
Dop1a	988.87	767.66	-0.37	1.31e-10
Dot1l	560.3	413.48	-0.44	1.65e-08
Dpagt1	745.44	1006.52	0.43	2.50e-16
Dpf2	1707	1403.53	-0.28	2.24e-11
Dpf3	548.76	456.31	-0.27	6.06e-04
Dph1	492.92	369	-0.42	4.83e-07
Dph6	5.46	18.12	1.73	6.64e-04
Dpm1	10.93	3.29	-1.73	4.75e-02
Dpm2	45.53	28	-0.7	2.48e-02
Dpyd	228.85	166.38	-0.46	2.61e-04
Dpysl2	1701.53	1601.21	-0.09	4.41e-02
Dpysl3	5074.85	5897.47	0.22	9.55e-25
Dpysl5	993.72	850.03	-0.23	6.54e-05
Dr1	316.27	406.89	0.36	2.35e-05
Drap1	126.87	158.14	0.32	2.66e-02
Drd2	46.14	100.49	1.12	1.82e-09
Drg1	1177.05	1380.47	0.23	4.18e-07
Drg2	894.78	1052.65	0.23	7.93e-06
Drosha	1110.88	1370.59	0.3	1.86e-11
Dse	46.74	69.19	0.57	1.04e-02
Dstn	1072.03	1177.85	0.14	7.69e-03
Dstyk	128.09	100.49	-0.35	3.91e-02
Dtl	964.59	1072.42	0.15	4.10e-03
Dtnb	1277.21	1364	0.09	4.84e-02
Dtx1	26.71	54.36	1.03	6.82e-05
Dtx2	59.49	88.96	0.58	2.69e-03
Dtx3	1445.97	981.81	-0.56	4.07e-31
Dtx3l	2.43	8.24	1.76	2.38e-02
Dtymk	1.82	9.88	2.44	2.49e-03
Duox2	13.96	39.54	1.5	3.23e-06
Dus1l	234.92	192.74	-0.29	1.96e-02
Dus2	106.23	154.85	0.54	1.50e-04
Dus4l	26.71	11.53	-1.21	9.67e-03
Dusp11	184.54	148.26	-0.32	2.36e-02
Dusp3	10.32	23.06	1.16	5.06e-03
Dusp4	242.82	286.64	0.24	2.33e-02
Dusp6	629.5	820.37	0.38	9.23e-11
Dusp8	334.48	230.63	-0.54	2.43e-07
Dvl1	1292.39	1026.29	-0.33	1.29e-11
Dvl2	233.71	164.73	-0.5	5.71e-05
Dync1i2	1371.3	1563.32	0.19	1.06e-05
Dync1li1	515.98	459.61	-0.17	3.81e-02
Dync1li2	1490.28	1276.69	-0.22	8.70e-07
Dync2h1	696.88	541.97	-0.36	1.20e-07
Dync2i2	10.32	24.71	1.26	1.78e-03
Dynll1	3598.53	4378.63	0.28	8.85e-31
Dynll2	1143.66	1248.68	0.13	1.05e-02
Dynlrb1	46.14	67.54	0.55	1.42e-02
Dynlt1f	7.89	36.24	2.2	7.85e-09
Dynlt3	54.63	36.24	-0.59	3.29e-02
Dyrk1b	628.89	513.97	-0.29	5.42e-05
Dyrk2	113.52	80.72	-0.49	7.66e-03
Dysf	276.2	317.94	0.2	4.33e-02
Dzip1	117.77	85.66	-0.46	1.07e-02
Dzip1l	162.08	100.49	-0.69	1.19e-05
Dzip3	482.6	716.59	0.57	2.31e-19
E130311K13Rik	1.21	6.59	2.44	1.48e-02
E2f2	118.37	182.85	0.63	1.73e-06
E2f3	180.9	275.11	0.6	9.36e-09
E2f4	573.65	634.23	0.14	4.03e-02
E2f7	214.28	336.06	0.65	7.52e-12
E4f1	178.47	116.96	-0.61	3.55e-05
ENSMUSG00002074904	3.64	0	-3.59	3.67e-02
ENSMUSG00002075045	2.43	9.88	2.03	6.29e-03
ENSMUSG00002075113	4.86	0	-4	1.77e-02
ENSMUSG00002075180	3.04	9.88	1.7	1.50e-02
ENSMUSG00002075214	17.6	0	-5.86	2.57e-04
ENSMUSG00002075532	12.14	0	-5.32	1.04e-03
ENSMUSG00002076243	1.21	6.59	2.44	1.48e-02
ENSMUSG00002076445	6.68	0	-4.46	7.29e-03
ENSMUSG00002076515	1.21	16.47	3.76	1.20e-05
ENSMUSG00002076907	4.25	0	-3.81	2.50e-02
EU599041	1.82	6.59	1.86	3.72e-02
Ebf3	3302.9	3900.9	0.24	4.19e-20
Ebf4	512.34	387.12	-0.4	6.32e-07
Ebpl	1.21	6.59	2.44	1.48e-02
Ech1	118.37	163.09	0.46	9.45e-04
Echdc1	89.84	126.85	0.5	1.86e-03
Echdc2	17	3.29	-2.37	4.78e-03
Echs1	168.15	115.31	-0.54	2.99e-04
Ecm2	3.64	0	-3.59	3.67e-02
Ecpas	2417.84	2597.85	0.1	2.26e-03
Ecscr	0.61	6.59	3.44	7.39e-03
Ect2	514.77	650.7	0.34	4.48e-07
Edc3	256.78	383.83	0.58	4.74e-11
Edc4	1188.58	1006.52	-0.24	2.81e-06
Edem1	425.53	360.77	-0.24	7.39e-03
Edem2	247.67	294.87	0.25	1.52e-02
Edrf1	1285.71	1111.95	-0.21	2.04e-05
Eed	959.12	800.61	-0.26	5.63e-06
Eef1a1	36303.4	38948.03	0.1	2.12e-36
Eef1a2	3895.37	3652.15	-0.09	8.58e-04
Eef1akmt2	247.67	344.29	0.48	3.71e-07
Eef1aknmt	44.31	23.06	-0.94	4.86e-03
Eef1g	9268.28	9829.67	0.08	4.31e-07
Efemp2	295.63	341	0.21	3.34e-02
Efhc1	35.82	54.36	0.6	1.68e-02
Efl1	279.24	322.88	0.21	3.56e-02
Efna2	0.61	6.59	3.44	7.39e-03
Efna5	1179.48	1326.11	0.17	3.40e-04
Efnb2	4.86	0	-4	1.77e-02
Efr3b	120.8	184.5	0.61	2.86e-06
Eftud2	4620.79	3884.43	-0.25	9.43e-24
Egln1	2953.85	3467.65	0.23	9.58e-17
Egln2	539.66	378.89	-0.51	1.87e-10
Egln3	687.78	1054.3	0.62	1.77e-32
Egr1	339.94	423.37	0.32	1.81e-04
Egr2	3.64	0	-3.59	3.67e-02
Ehbp1	986.44	856.62	-0.2	3.30e-04
Ehbp1l1	76.49	54.36	-0.49	3.07e-02
Ehd4	35.82	56.01	0.65	9.30e-03
Eif1	3972.47	3711.45	-0.1	3.65e-04
Eif1ad	66.77	97.19	0.54	3.34e-03
Eif1ax	862.6	1275.04	0.56	2.75e-33
Eif2a	1107.24	993.35	-0.16	3.57e-03
Eif2ak1	202.75	271.81	0.42	7.04e-05
Eif2ak3	35.21	21.42	-0.72	4.59e-02
Eif2ak4	1087.21	907.68	-0.26	1.24e-06
Eif2b2	471.06	408.54	-0.21	1.48e-02
Eif2d	61.92	42.83	-0.53	3.80e-02
Eif2s1	1065.35	1396.94	0.39	1.57e-18
Eif2s3x	5346.2	5767.33	0.11	6.53e-07
Eif3a	9991.87	8518.39	-0.23	2.02e-43
Eif3b	1166.12	1352.47	0.21	3.49e-06
Eif3c	16586.14	14826.05	-0.16	5.14e-37
Eif3f	3813.42	3423.17	-0.16	1.68e-08
Eif3g	154.8	189.44	0.29	2.55e-02
Eif3i	2044.51	1831.84	-0.16	4.02e-05
Eif3j1	265.88	166.38	-0.68	1.97e-08
Eif3k	1640.22	1433.18	-0.19	6.51e-06
Eif3l	1301.49	1194.32	-0.12	1.25e-02
Eif4a-ps4	33.99	52.71	0.63	1.35e-02
Eif4a1	3330.83	3014.63	-0.14	1.33e-06
Eif4a2	2944.75	2375.46	-0.31	1.72e-22
Eif4b	13353.66	11442.42	-0.22	1.55e-54
Eif4e	4135.76	4767.4	0.21	3.94e-18
Eif4e2	1022.86	932.39	-0.13	1.77e-02
Eif4e3	95.91	130.14	0.44	5.36e-03
Eif4ebp2	299.88	393.71	0.39	6.77e-06
Eif4g1	5482.17	4895.89	-0.16	7.26e-13
Eif4g2	32200.42	47295.1	0.55	0.00e+00
Eif4g3	1939.49	2479.25	0.35	6.23e-27
Eif5	1068.39	1154.78	0.11	3.12e-02
Eif5a	13388.26	13999.09	0.06	5.22e-06
Eif5b	1972.88	1793.95	-0.14	5.20e-04
Elapor1	305.95	232.27	-0.4	2.02e-04
Elavl3	557.87	629.28	0.17	1.35e-02
Elavl4	2928.36	3522.01	0.27	3.84e-22
Elf1	123.23	179.56	0.54	4.14e-05
Elfn1	1.82	11.53	2.66	6.41e-04
Elfn2	224	275.11	0.3	5.61e-03
Elk3	1670.57	1818.66	0.12	2.58e-03
Elmod2	135.37	88.96	-0.61	3.92e-04
Elmod3	60.1	23.06	-1.38	1.30e-05
Elob	895.99	1110.31	0.31	8.60e-10
Eloc	299.88	350.88	0.23	1.70e-02
Emb	62.53	39.54	-0.66	1.15e-02
Emc1	942.73	830.26	-0.18	1.67e-03
Emc2	580.94	749.54	0.37	2.90e-09
Emc4	699.31	932.39	0.42	4.78e-14
Emc7	349.65	301.46	-0.21	3.05e-02
Emd	10.93	3.29	-1.73	4.75e-02
Emg1	135.98	92.25	-0.56	9.45e-04
Emid1	340.55	532.09	0.64	4.84e-18
Emilin1	36.42	100.49	1.46	6.06e-14
Eml4	1895.18	1574.86	-0.27	2.16e-11
Eml5	4278.42	3080.52	-0.47	7.26e-69
Eml6	1382.23	1199.26	-0.2	1.47e-05
Emp1	0.61	13.18	4.44	1.92e-04
Emsy	6026.08	5159.47	-0.22	4.22e-25
Enah	5670.36	5418.1	-0.07	4.73e-03
Enc1	838.32	970.28	0.21	1.31e-04
Enho	42.49	60.95	0.52	2.77e-02
Eno1	4003.43	4577.95	0.19	1.21e-15
Eno1b	649.53	794.02	0.29	1.67e-06
Eno2	4546.73	3370.46	-0.43	2.88e-62
Enoph1	82.56	56.01	-0.56	1.14e-02
Enox1	199.72	141.67	-0.5	2.74e-04
Enpp1	56.45	79.07	0.49	1.82e-02
Ensa	457.71	349.24	-0.39	5.76e-06
Entpd2	11.53	1.65	-2.81	1.81e-02
Entpd3	394.58	293.23	-0.43	4.73e-06
Entr1	14.57	28	0.94	9.77e-03
Ep300	5227.83	5512	0.08	9.39e-04
Ep400	1955.88	2214.02	0.18	5.53e-07
Epas1	7.28	24.71	1.76	4.57e-05
Epb41l2	3809.17	3306.21	-0.2	1.16e-13
Epb41l3	329.02	390.42	0.25	5.75e-03
Epb41l4b	34.6	56.01	0.69	5.18e-03
Epc2	314.45	270.16	-0.22	3.67e-02
Epha10	52.21	77.42	0.57	6.35e-03
Epha5	46.14	113.67	1.3	3.33e-13
Epha7	9.11	0	-4.91	2.77e-03
Epha8	39.46	62.6	0.67	4.41e-03
Ephb4	159.65	194.39	0.28	2.76e-02
Ephx1	114.73	146.61	0.35	1.76e-02
Ephx4	12.14	3.29	-1.88	2.93e-02
Epm2a	336.3	382.18	0.18	4.37e-02
Epn1	462.56	403.6	-0.2	2.10e-02
Eps15	807.97	739.66	-0.13	4.61e-02
Eps15l1	1013.76	878.03	-0.21	2.05e-04
Erbb3	387.29	186.15	-1.06	1.38e-22
Erc2	1225.01	1051	-0.22	1.16e-05
Ercc2	105.02	64.25	-0.71	3.85e-04
Ercc3	76.49	54.36	-0.49	3.07e-02
Ercc6	719.95	653.99	-0.14	4.07e-02
Ercc6l	38.24	13.18	-1.54	2.70e-04
Erf	675.03	906.04	0.42	3.00e-14
Ergic1	2243.62	2042.7	-0.14	2.42e-04
Ergic2	424.32	584.81	0.46	4.98e-11
Erh	608.25	736.36	0.28	1.25e-05
Eri3	963.98	766.01	-0.33	7.75e-09
Erich3	1.21	11.53	3.25	3.18e-04
Erlin2	1408.33	1075.71	-0.39	2.07e-16
Ern1	301.09	197.68	-0.61	4.81e-08
Erp29	840.14	647.4	-0.38	1.39e-09
Erp44	444.96	380.54	-0.23	9.44e-03
Errfi1	30.96	8.24	-1.91	2.89e-04
Esd	322.95	275.11	-0.23	2.49e-02
Esrp1	3.04	11.53	1.93	4.06e-03
Ess2	104.41	62.6	-0.74	2.49e-04
Esyt1	758.19	649.05	-0.22	5.95e-04
Esyt3	14.57	36.24	1.31	6.76e-05
Etf1	1540.67	1719.82	0.16	1.16e-04
Etfa	1758.59	1968.57	0.16	2.09e-05
Etfb	10.93	1.65	-2.73	2.22e-02
Etfbkmt	7.28	29.65	2.03	7.96e-07
Etfdh	96.52	49.42	-0.97	1.23e-05
Etv3	544.51	421.72	-0.37	2.46e-06
Evc	7.28	14.83	1.03	4.71e-02
Evc2	6.68	19.77	1.57	9.30e-04
Evi5l	739.98	657.29	-0.17	1.00e-02
Evl	356.33	405.25	0.19	3.67e-02
Ewsr1	13487.81	13168.83	-0.03	2.27e-02
Exd2	269.53	154.85	-0.8	7.39e-11
Exoc1	607.65	461.25	-0.4	7.64e-08
Exoc3	72.24	37.89	-0.93	2.77e-04
Exoc4	472.88	533.74	0.17	2.30e-02
Exoc7	1221.97	1098.78	-0.15	2.63e-03
Exosc3	136.58	179.56	0.39	3.07e-03
Exosc4	35.82	19.77	-0.86	1.95e-02
Exosc7	286.52	202.62	-0.5	8.39e-06
Extl3	143.87	189.44	0.4	2.18e-03
Ezh1	486.85	431.6	-0.17	3.67e-02
Ezh2	1842.97	2074	0.17	4.34e-06
F2	0.61	11.53	4.25	4.22e-04
F5	37.03	70.84	0.94	2.41e-05
F630040K05Rik	3.64	0	-3.59	3.67e-02
F830112A20Rik	3.64	0	-3.59	3.67e-02
Faah	86.81	121.9	0.49	2.72e-03
Fads2	1268.11	1441.42	0.18	3.88e-05
Fads3	492.92	420.07	-0.23	5.07e-03
Faf1	1292.39	1149.84	-0.17	6.26e-04
Faf2	585.79	665.52	0.18	6.87e-03
Fah	21.85	4.94	-2.14	1.70e-03
Faim2	99.55	125.2	0.33	4.14e-02
Fam102a	63.13	93.9	0.57	2.31e-03
Fam117a	179.08	100.49	-0.83	5.99e-08
Fam118a	41.28	4.94	-3.06	2.62e-06
Fam118b	15.18	28	0.88	1.50e-02
Fam120a	3568.79	3218.9	-0.15	2.03e-07
Fam120b	23.67	4.94	-2.26	8.67e-04
Fam120c	1056.86	1243.74	0.23	9.88e-07
Fam126b	175.43	123.55	-0.51	5.48e-04
Fam133b	189.4	146.61	-0.37	7.46e-03
Fam135a	712.06	835.2	0.23	1.10e-04
Fam135b	4.86	0	-4	1.77e-02
Fam13b	1180.09	966.99	-0.29	2.28e-08
Fam13c	66.17	118.61	0.84	4.59e-07
Fam149b	9.71	1.65	-2.56	3.34e-02
Fam160b1	73.45	46.13	-0.67	5.27e-03
Fam163a	43.1	92.25	1.1	1.80e-08
Fam167a	2.43	11.53	2.25	1.61e-03
Fam168a	551.19	471.14	-0.23	3.52e-03
Fam171a2	94.7	59.3	-0.68	1.30e-03
Fam172a	69.81	98.84	0.5	6.09e-03
Fam184b	3.64	0	-3.59	3.67e-02
Fam189b	488.67	431.6	-0.18	3.07e-02
Fam193a	1490.89	1359.05	-0.13	3.74e-03
Fam193b	1718.53	1327.76	-0.37	1.95e-18
Fam199x	1296.64	1008.17	-0.36	1.67e-13
Fam20b	543.91	716.59	0.4	3.30e-10
Fam214a	155.4	112.02	-0.47	2.41e-03
Fam219a	326.59	448.08	0.46	1.90e-08
Fam222a	26.1	13.18	-0.99	2.77e-02
Fam222b	244.03	377.24	0.63	1.78e-12
Fam3c	12.14	36.24	1.58	3.89e-06
Fam50a	921.49	780.84	-0.24	4.74e-05
Fam53a	1.82	13.18	2.86	1.71e-04
Fam53b	9.11	19.77	1.12	1.25e-02
Fam71f2	10.32	23.06	1.16	5.06e-03
Fam78a	7.28	0	-4.59	5.61e-03
Fam78b	503.24	604.57	0.26	1.68e-04
Fam83a	9.11	1.65	-2.47	4.09e-02
Fam91a1	819.5	734.71	-0.16	1.25e-02
Fam98a	716.31	566.68	-0.34	5.29e-07
Fance	13.35	4.94	-1.43	4.66e-02
Fancm	24.89	8.24	-1.6	3.21e-03
Far1	2173.81	2036.11	-0.09	1.33e-02
Farp1	145.69	212.51	0.54	6.66e-06
Farp2	83.16	60.95	-0.45	3.81e-02
Fars2	12.75	24.71	0.95	1.46e-02
Farsb	229.46	164.73	-0.48	1.50e-04
Fasn	1512.14	1769.24	0.23	1.25e-08
Fat1	117.16	163.09	0.48	6.40e-04
Fbf1	45.53	69.19	0.6	6.38e-03
Fbh1	1073.85	823.67	-0.38	2.29e-12
Fbln1	1194.65	1359.05	0.19	5.97e-05
Fbln2	180.9	148.26	-0.29	4.10e-02
Fbn1	25.5	44.48	0.8	4.49e-03
Fbrs	1748.88	1609.45	-0.12	4.73e-03
Fbrsl1	105.02	158.14	0.59	3.11e-05
Fbxl15	26.71	9.88	-1.43	3.99e-03
Fbxl17	461.96	523.85	0.18	1.91e-02
Fbxl19	589.44	446.43	-0.4	9.90e-08
Fbxl2	79.52	41.18	-0.95	1.02e-04
Fbxl4	30.96	72.48	1.23	4.85e-08
Fbxo10	282.88	225.69	-0.33	3.37e-03
Fbxo2	268.31	329.47	0.3	2.30e-03
Fbxo27	3.64	0	-3.59	3.67e-02
Fbxo31	729.66	543.62	-0.42	2.82e-10
Fbxo32	101.38	60.95	-0.73	3.32e-04
Fbxo33	57.67	34.59	-0.74	7.83e-03
Fbxo42	1022.25	797.31	-0.36	1.32e-10
Fbxo6	9.71	1.65	-2.56	3.34e-02
Fbxw11	1951.03	2405.11	0.3	2.28e-19
Fbxw5	99.55	171.32	0.78	9.89e-09
Fbxw7	434.64	494.2	0.19	2.02e-02
Fbxw8	548.76	401.95	-0.45	1.12e-08
Fcf1	104.41	74.13	-0.49	1.04e-02
Fcho1	60.1	21.42	-1.49	5.09e-06
Fcho2	539.05	428.31	-0.33	2.35e-05
Fchsd2	1882.43	2016.34	0.1	1.08e-02
Fcsk	25.5	11.53	-1.14	1.53e-02
Fdft1	335.09	238.86	-0.49	2.13e-06
Fem1al	30.35	1.65	-4.2	2.10e-04
Fem1b	1280.25	1434.83	0.16	2.81e-04
Fen1	208.21	151.56	-0.46	5.49e-04
Fer	583.37	479.38	-0.28	1.61e-04
Fer1l6	5.46	18.12	1.73	6.64e-04
Fermt2	827.4	922.51	0.16	6.47e-03
Fez1	93.48	60.95	-0.62	3.19e-03
Fez2	6.68	0	-4.46	7.29e-03
Ffar3	44.92	67.54	0.59	8.65e-03
Ffar4	16.39	42.83	1.39	5.15e-06
Fgd1	1453.86	1563.32	0.1	1.84e-02
Fgd4	115.94	182.85	0.66	5.55e-07
Fgd6	101.98	144.97	0.51	6.48e-04
Fgf11	552.41	426.66	-0.37	1.61e-06
Fgf14	86.81	130.14	0.58	2.05e-04
Fgf9	2.43	21.42	3.14	5.97e-07
Fggy	284.7	339.35	0.25	8.44e-03
Fibp	345.41	255.34	-0.44	1.48e-05
Fignl1	61.31	92.25	0.59	1.89e-03
Fignl2	41.89	65.89	0.65	4.06e-03
Filip1l	1.21	14.83	3.61	3.43e-05
Fip1l1	1776.2	1530.38	-0.21	1.97e-07
Fis1	274.38	397.01	0.53	7.27e-10
Fitm2	7.89	21.42	1.44	1.22e-03
Fkbp15	509.91	571.63	0.16	2.63e-02
Fkbp1a	1844.79	1983.4	0.1	7.57e-03
Fkbp2	7.89	21.42	1.44	1.22e-03
Fkbp3	1885.47	2296.39	0.28	1.39e-16
Fkbp4	897.81	805.55	-0.16	9.22e-03
Fkbp5	6.68	19.77	1.57	9.30e-04
Fkbp9	479.56	621.05	0.37	5.03e-08
Fkrp	43.1	60.95	0.5	3.47e-02
Flad1	139.01	102.14	-0.44	6.88e-03
Flcn	463.78	350.88	-0.4	2.58e-06
Flna	1595.91	1869.73	0.23	3.33e-09
Flnb	523.88	448.08	-0.23	4.65e-03
Flnc	3287.12	2851.54	-0.21	5.52e-12
Flot2	787.94	657.29	-0.26	4.21e-05
Flrt1	224	149.91	-0.58	7.90e-06
Flywch2	111.09	82.37	-0.43	1.97e-02
Fmc1	22.46	42.83	0.93	1.36e-03
Fmn1	20.64	56.01	1.44	5.62e-08
Fmnl1	44.31	70.84	0.68	2.00e-03
Fmnl3	446.17	332.76	-0.42	1.36e-06
Fn1	80.13	220.74	1.46	9.04e-30
Fn3krp	16.39	3.29	-2.31	5.95e-03
Fnbp1	78.92	51.07	-0.63	6.24e-03
Fnbp4	1297.24	1080.65	-0.26	6.77e-08
Fndc3a	933.63	1037.82	0.15	4.89e-03
Fndc3b	1038.04	943.93	-0.14	1.40e-02
Fndc4	604.61	690.24	0.19	4.14e-03
Fnip1	4032.56	3525.31	-0.19	3.87e-13
Fnip2	150.55	199.33	0.4	1.30e-03
Fnta	75.27	41.18	-0.87	4.29e-04
Fntb	302.91	261.93	-0.21	4.94e-02
Focad	330.23	385.48	0.22	1.35e-02
Folr2	0	9.88	6.47	8.56e-05
Fos	40.06	4.94	-3.02	3.75e-06
Fosl2	679.88	782.49	0.2	1.09e-03
Foxj3	1043.5	917.57	-0.19	7.72e-04
Foxk1	239.17	196.03	-0.29	1.78e-02
Foxl1	92.88	44.48	-1.06	4.23e-06
Foxn3	166.94	202.62	0.28	2.67e-02
Foxo3	4798.04	4334.15	-0.15	2.00e-09
Foxo6	6.68	16.47	1.3	9.58e-03
Foxp1	940.3	1186.08	0.34	5.52e-12
Foxred2	65.56	136.73	1.06	1.67e-11
Frmd4a	1248.68	1757.71	0.49	1.03e-35
Frmd4b	133.55	164.73	0.3	3.13e-02
Frmd5	39.46	69.19	0.81	2.72e-04
Frmd6	33.39	19.77	-0.76	4.23e-02
Frmd8	72.24	44.48	-0.7	4.14e-03
Frs2	678.67	523.85	-0.37	7.83e-08
Fry	86.81	116.96	0.43	1.01e-02
Fscn1	755.16	677.06	-0.16	1.68e-02
Fscn3	9.11	1.65	-2.47	4.09e-02
Fsd2	3.04	9.88	1.7	1.50e-02
Fth1	8534.98	12686.16	0.57	0.00e+00
Fto	419.46	291.58	-0.52	1.11e-08
Ftsj3	411.57	489.26	0.25	1.62e-03
Fubp1	3591.25	3746.05	0.06	3.46e-02
Fubp3	798.86	568.33	-0.49	3.61e-14
Fuca1	318.7	421.72	0.4	1.53e-06
Fuca2	12.14	3.29	-1.88	2.93e-02
Fundc2	134.16	102.14	-0.39	1.81e-02
Fuom	4.25	0	-3.81	2.50e-02
Fus	12154.15	11002.58	-0.14	8.79e-22
Fut10	13.96	3.29	-2.08	1.46e-02
Fut11	20.64	1.65	-3.65	1.57e-03
Fut8	272.56	387.12	0.51	7.83e-09
Fxr1	11052.98	9465.61	-0.22	1.68e-45
Fxr2	1345.81	1197.62	-0.17	4.81e-04
Fyco1	909.35	761.07	-0.26	1.38e-05
Fyn	1294.21	1428.24	0.14	1.94e-03
Fzd1	59.49	79.07	0.41	4.66e-02
Fzd2	154.19	253.69	0.72	7.79e-11
Fzd3	806.15	688.59	-0.23	3.14e-04
Fzd4	461.96	380.54	-0.28	1.02e-03
G6pdx	370.29	604.57	0.71	4.20e-24
Gab2	288.34	214.15	-0.43	1.08e-04
Gab3	18.82	4.94	-1.93	5.44e-03
Gabarap	3599.74	3227.14	-0.16	3.04e-08
Gabarapl1	313.23	382.18	0.29	1.39e-03
Gabarapl2	2327.39	2133.3	-0.13	5.38e-04
Gabbr1	1745.24	1497.43	-0.22	1.16e-07
Gabpa	917.24	782.49	-0.23	9.92e-05
Gabpb1	525.7	393.71	-0.42	1.96e-07
Gabrb3	466.81	556.8	0.25	5.61e-04
Gabrr2	9.11	1.65	-2.47	4.09e-02
Gad1-ps	0	13.18	6.88	2.19e-05
Gadd45gip1	3.64	0	-3.59	3.67e-02
Gak	118.98	148.26	0.32	3.26e-02
Galc	9.11	23.06	1.34	1.50e-03
Gale	728.45	647.4	-0.17	1.11e-02
Galk2	38.24	84.01	1.14	3.43e-08
Galnt1	1184.94	1672.05	0.5	1.96e-34
Galnt16	1.21	6.59	2.44	1.48e-02
Galnt2	659.85	945.57	0.52	2.33e-21
Galnt3	40.67	69.19	0.77	5.66e-04
Galnt4	6.07	0	-4.32	9.56e-03
Galt	335.09	278.4	-0.27	8.20e-03
Gan	234.32	148.26	-0.66	2.79e-07
Ganc	14.57	29.65	1.03	4.07e-03
Gap43	1512.74	1612.74	0.09	3.63e-02
Gapdh	28977.64	26406.84	-0.13	6.91e-45
Gapvd1	2889.51	2508.9	-0.2	1.61e-10
Gar1	21.25	1.65	-3.69	1.36e-03
Garem1	155.4	225.69	0.54	4.29e-06
Garem2	208.82	308.05	0.56	1.51e-08
Gart	78.92	141.67	0.84	2.65e-08
Gas2	41.89	72.48	0.79	2.64e-04
Gas8	704.77	484.32	-0.54	1.00e-14
Gata3	369.08	227.33	-0.7	6.04e-12
Gata4	323.55	369	0.19	4.15e-02
Gatad2b	1243.22	1156.43	-0.1	4.10e-02
Gatd1	60.7	14.83	-2.03	9.46e-08
Gatm	146.9	115.31	-0.35	2.69e-02
Gba	179.68	219.1	0.29	1.80e-02
Gba2	459.53	354.18	-0.38	1.18e-05
Gbe1	112.3	168.03	0.58	2.27e-05
Gbf1	4126.66	2999.8	-0.46	3.75e-63
Gbx1	30.35	65.89	1.12	1.76e-06
Gcc2	473.49	421.72	-0.17	4.76e-02
Gch1	183.33	148.26	-0.31	2.84e-02
Gck	23.67	36.24	0.61	4.93e-02
Gclc	690.2	794.02	0.2	1.04e-03
Gclm	339.34	520.56	0.62	2.11e-16
Gdap1	300.48	416.78	0.47	2.20e-08
Gdap2	342.37	233.92	-0.55	8.97e-08
Gdf11	178.47	247.1	0.47	2.65e-05
Gdpd1	135.98	108.72	-0.32	4.93e-02
Gemin2	125.66	87.31	-0.53	2.80e-03
Gemin5	157.83	215.8	0.45	1.73e-04
Gemin7	2.43	9.88	2.03	6.29e-03
Get3	1208.01	1102.07	-0.13	1.01e-02
Get4	33.39	11.53	-1.53	7.30e-04
Gfi1	4.25	0	-3.81	2.50e-02
Gfm2	144.48	93.9	-0.62	1.72e-04
Gfod1	18.82	32.95	0.81	1.48e-02
Gfod2	66.17	42.83	-0.63	1.29e-02
Gfpt1	829.22	728.12	-0.19	2.67e-03
Gfpt2	148.12	214.15	0.53	1.01e-05
Gfra1	118.37	72.48	-0.71	1.57e-04
Gga1	769.73	495.85	-0.63	1.09e-20
Gga2	412.79	342.65	-0.27	2.99e-03
Gga3	302.31	258.63	-0.23	3.53e-02
Ggcx	1824.76	1260.21	-0.53	2.56e-36
Ghdc	29.14	4.94	-2.56	1.23e-04
Ghitm	940.3	1108.66	0.24	3.22e-06
Ghr	12.14	1.65	-2.88	1.50e-02
Gigyf1	5310.38	4215.54	-0.33	9.80e-46
Gigyf2	4147.9	3426.46	-0.28	1.88e-25
Ginm1	65.56	42.83	-0.61	1.50e-02
Gipc1	162.08	207.56	0.36	3.92e-03
Gipc2	10.32	29.65	1.52	5.55e-05
Gjc1	108.05	172.97	0.68	5.30e-07
Gk5	7.89	0	-4.7	4.38e-03
Glce	536.02	441.49	-0.28	3.65e-04
Gle1	81.34	37.89	-1.1	1.07e-05
Glipr2	81.95	37.89	-1.11	8.53e-06
Glis2	603.4	520.56	-0.21	3.95e-03
Glis3	9.71	36.24	1.9	1.32e-07
Glo1	0	11.53	6.69	4.19e-05
Glod4	342.98	276.75	-0.31	1.99e-03
Glp1r	51.6	79.07	0.62	2.81e-03
Glrx	5.46	0	-4.17	1.29e-02
Gls2	174.22	235.57	0.44	1.50e-04
Gltp	33.39	79.07	1.24	7.40e-09
Glud1	2473.69	2749.41	0.15	2.00e-06
Glyctk	59.49	79.07	0.41	4.66e-02
Glyr1	3875.34	3657.09	-0.08	2.96e-03
Gm10033	69.81	107.08	0.62	4.16e-04
Gm10052	506.88	706.71	0.48	5.27e-14
Gm10060	12.75	26.36	1.05	5.95e-03
Gm10080	6.68	19.77	1.57	9.30e-04
Gm10110	4.86	13.18	1.44	1.27e-02
Gm10123	2173.81	2731.29	0.33	8.21e-26
Gm10143	5.46	0	-4.17	1.29e-02
Gm10155	7.28	14.83	1.03	4.71e-02
Gm10167	60.7	29.65	-1.03	3.35e-04
Gm10171	8.5	0	-4.81	3.48e-03
Gm10177	29.14	44.48	0.61	2.94e-02
Gm10193	11.53	3.29	-1.81	3.71e-02
Gm10221	9.71	28	1.53	8.84e-05
Gm10226	12.14	21.42	0.82	4.99e-02
Gm10241	13.35	23.06	0.79	4.91e-02
Gm10268	0	19.77	7.47	2.84e-06
Gm10269	4.25	11.53	1.44	2.02e-02
Gm10282	594.29	686.94	0.21	1.68e-03
Gm10288	128.09	210.86	0.72	3.59e-09
Gm10337	15.78	3.29	-2.26	7.38e-03
Gm10356	8.5	0	-4.81	3.48e-03
Gm10357	12.75	1.65	-2.95	1.26e-02
Gm10358	0.61	6.59	3.44	7.39e-03
Gm10499	131.12	79.07	-0.73	4.16e-05
Gm10602	100.16	51.07	-0.97	7.42e-06
Gm10642	2.43	21.42	3.14	5.97e-07
Gm10644	12.14	0	-5.32	1.04e-03
Gm10705	3.64	0	-3.59	3.67e-02
Gm10916	0	11.53	6.69	4.19e-05
Gm11175	21.25	52.71	1.31	1.15e-06
Gm11223	271.95	199.33	-0.45	9.26e-05
Gm11451	53.42	72.48	0.44	4.12e-02
Gm11478	18.21	6.59	-1.47	1.74e-02
Gm11575	28.53	44.48	0.64	2.24e-02
Gm11585	12.14	3.29	-1.88	2.93e-02
Gm11592	0.61	8.24	3.76	2.61e-03
Gm11694	3.64	0	-3.59	3.67e-02
Gm11696	3.04	16.47	2.44	6.74e-05
Gm11808	244.64	383.83	0.65	1.96e-13
Gm11847	6.68	18.12	1.44	3.11e-03
Gm11870	3.64	0	-3.59	3.67e-02
Gm11878	26.71	14.83	-0.85	4.74e-02
Gm11942	240.99	187.8	-0.36	3.03e-03
Gm11973	3.64	0	-3.59	3.67e-02
Gm11993	3.64	0	-3.59	3.67e-02
Gm12034	7.28	16.47	1.18	1.77e-02
Gm12166	18.21	8.24	-1.14	4.26e-02
Gm12174	16.39	32.95	1.01	2.78e-03
Gm12183	60.7	98.84	0.7	1.21e-04
Gm12258	2.43	8.24	1.76	2.38e-02
Gm12263	22.46	1.65	-3.77	1.04e-03
Gm12312	1.82	6.59	1.86	3.72e-02
Gm12390	1.21	9.88	3.03	1.08e-03
Gm12418	10.93	23.06	1.08	8.60e-03
Gm12669	74.06	107.08	0.53	2.39e-03
Gm12696	47.35	98.84	1.06	1.43e-08
Gm12715	310.2	512.32	0.72	2.22e-21
Gm12758	18.82	1.65	-3.51	2.43e-03
Gm12917	1.21	13.18	3.44	1.02e-04
Gm12969	3.64	0	-3.59	3.67e-02
Gm12987	72.84	31.3	-1.22	8.45e-06
Gm12989	17	28	0.72	4.53e-02
Gm13092	8.5	16.47	0.95	4.91e-02
Gm13135	9.71	26.36	1.44	2.92e-04
Gm13230	8.5	19.77	1.22	7.09e-03
Gm13342	1.82	9.88	2.44	2.49e-03
Gm13349	30.96	9.88	-1.65	7.44e-04
Gm13408	1.82	14.83	3.03	4.80e-05
Gm13436	143.87	215.8	0.58	1.08e-06
Gm13453	14.57	4.94	-1.56	2.86e-02
Gm13456	53.42	118.61	1.15	1.95e-11
Gm13461	10.32	26.36	1.35	5.88e-04
Gm13563	13.35	1.65	-3.02	1.04e-02
Gm13641	0	8.24	6.2	1.93e-04
Gm13736	264.06	210.86	-0.32	4.87e-03
Gm13750	0.61	13.18	4.44	1.92e-04
Gm13767	3.64	0	-3.59	3.67e-02
Gm13770	1.82	6.59	1.86	3.72e-02
Gm13771	27.32	3.29	-3.05	1.67e-04
Gm13803	3.64	0	-3.59	3.67e-02
Gm13886	0.61	6.59	3.44	7.39e-03
Gm13889	23.67	8.24	-1.52	5.18e-03
Gm14044	4.25	0	-3.81	2.50e-02
Gm14048	12.14	3.29	-1.88	2.93e-02
Gm14049	7.28	0	-4.59	5.61e-03
Gm14057	9.71	18.12	0.9	5.00e-02
Gm14121	0.61	8.24	3.76	2.61e-03
Gm14127	7.28	0	-4.59	5.61e-03
Gm14139	3.04	14.83	2.29	2.63e-04
Gm14150	1038.04	797.31	-0.38	6.98e-12
Gm14165	71.02	115.31	0.7	3.30e-05
Gm14176	4.25	0	-3.81	2.50e-02
Gm14267	37.64	90.6	1.27	2.65e-10
Gm14269	4.25	18.12	2.09	1.11e-04
Gm14296	3.04	16.47	2.44	6.74e-05
Gm14303	1.82	8.24	2.18	9.58e-03
Gm14305	41.28	59.3	0.52	2.94e-02
Gm14391	6.68	14.83	1.15	2.77e-02
Gm14399	101.98	67.54	-0.59	2.79e-03
Gm14409	14.57	41.18	1.5	2.00e-06
Gm14410	123.84	90.6	-0.45	9.97e-03
Gm14412	105.02	146.61	0.48	1.14e-03
Gm14418	8.5	16.47	0.95	4.91e-02
Gm14443	18.82	8.24	-1.19	3.41e-02
Gm14567	17.6	29.65	0.75	3.16e-02
Gm14586	57.67	108.72	0.91	1.95e-07
Gm14648	2.43	16.47	2.76	2.76e-05
Gm14964	38.24	56.01	0.55	2.60e-02
Gm15063	15.78	0	-5.7	3.92e-04
Gm15265	216.11	108.72	-0.99	6.88e-12
Gm15361	12.14	26.36	1.12	3.57e-03
Gm15387	1.21	6.59	2.44	1.48e-02
Gm15427	81.34	126.85	0.64	6.03e-05
Gm15446	12.14	0	-5.32	1.04e-03
Gm15466	22.46	8.24	-1.45	8.28e-03
Gm15501	6.68	0	-4.46	7.29e-03
Gm15530	3.04	19.77	2.7	4.41e-06
Gm15566	16.39	29.65	0.86	1.50e-02
Gm15682	4.25	0	-3.81	2.50e-02
Gm15696	47.35	28	-0.76	1.44e-02
Gm15710	1.21	6.59	2.44	1.48e-02
Gm15720	0	9.88	6.47	8.56e-05
Gm15772	191.82	130.14	-0.56	6.88e-05
Gm15801	26.1	49.42	0.92	6.15e-04
Gm15843	0.61	6.59	3.44	7.39e-03
Gm15853	2.43	8.24	1.76	2.38e-02
Gm15918	7.89	0	-4.7	4.38e-03
Gm15989	85.59	46.13	-0.89	1.19e-04
Gm15998	0.61	8.24	3.76	2.61e-03
Gm16008	3.64	0	-3.59	3.67e-02
Gm16385	3.64	9.88	1.44	3.25e-02
Gm16439	46.74	74.13	0.67	1.84e-03
Gm16536	79.52	32.95	-1.27	1.57e-06
Gm16537	5.46	0	-4.17	1.29e-02
Gm16973	9.11	1.65	-2.47	4.09e-02
Gm17066	2.43	8.24	1.76	2.38e-02
Gm17067	0.61	6.59	3.44	7.39e-03
Gm17082	123.23	52.71	-1.23	3.17e-09
Gm17197	8.5	36.24	2.09	2.04e-08
Gm17228	131.12	187.8	0.52	6.17e-05
Gm17334	4.86	0	-4	1.77e-02
Gm17383	35.82	18.12	-0.98	9.38e-03
Gm17655	1.21	9.88	3.03	1.08e-03
Gm17823	20.64	1.65	-3.65	1.57e-03
Gm18180	6.07	0	-4.32	9.56e-03
Gm18722	1.21	6.59	2.44	1.48e-02
Gm18726	0.61	16.47	4.76	4.74e-05
Gm18860	3.04	13.18	2.12	1.05e-03
Gm19156	2.43	9.88	2.03	6.29e-03
Gm19353	13.35	1.65	-3.02	1.04e-02
Gm19531	1.21	9.88	3.03	1.08e-03
Gm19587	4.25	0	-3.81	2.50e-02
Gm19774	3.04	14.83	2.29	2.63e-04
Gm19815	0.61	6.59	3.44	7.39e-03
Gm2000	49.17	74.13	0.59	5.52e-03
Gm20008	24.28	11.53	-1.07	2.41e-02
Gm20300	3.64	0	-3.59	3.67e-02
Gm20432	4.86	16.47	1.76	1.05e-03
Gm20555	6.68	0	-4.46	7.29e-03
Gm2058	17.6	32.95	0.9	6.80e-03
Gm20652	3.64	0	-3.59	3.67e-02
Gm21092	299.27	433.25	0.53	1.04e-10
Gm22131	186.36	125.2	-0.57	6.11e-05
Gm22192	199.72	116.96	-0.77	6.99e-08
Gm2223	63.74	88.96	0.48	1.29e-02
Gm22303	10.93	1.65	-2.73	2.22e-02
Gm22510	3.64	0	-3.59	3.67e-02
Gm22511	7.28	0	-4.59	5.61e-03
Gm22571	18.21	6.59	-1.47	1.74e-02
Gm22806	9.11	32.95	1.86	8.05e-07
Gm22953	4.86	13.18	1.44	1.27e-02
Gm2296	26.1	62.6	1.26	2.42e-07
Gm22996	10.93	0	-5.17	1.50e-03
Gm23751	4.25	0	-3.81	2.50e-02
Gm2381	6.07	0	-4.32	9.56e-03
Gm23862	125.66	95.55	-0.4	2.20e-02
Gm24027	3.64	19.77	2.44	1.09e-05
Gm24091	76.49	16.47	-2.22	5.00e-10
Gm24220	5.46	0	-4.17	1.29e-02
Gm2423	6.68	16.47	1.3	9.58e-03
Gm24339	13.35	1.65	-3.02	1.04e-02
Gm2445	0.61	9.88	4.03	1.01e-03
Gm24657	6.07	0	-4.32	9.56e-03
Gm24920	257.99	197.68	-0.38	1.05e-03
Gm24966	48.56	13.18	-1.88	4.49e-06
Gm25089	7.28	0	-4.59	5.61e-03
Gm25229	12.14	0	-5.32	1.04e-03
Gm2531	4.25	0	-3.81	2.50e-02
Gm25632	173.01	141.67	-0.29	4.53e-02
Gm25710	3.64	0	-3.59	3.67e-02
Gm26230	3.64	0	-3.59	3.67e-02
Gm26265	43.1	1.65	-4.71	2.67e-05
Gm26366	3.64	0	-3.59	3.67e-02
Gm26390	8.5	0	-4.81	3.48e-03
Gm26397	211.86	172.97	-0.29	2.38e-02
Gm26448	18.82	3.29	-2.51	2.53e-03
Gm26631	3.64	0	-3.59	3.67e-02
Gm26728	1.21	6.59	2.44	1.48e-02
Gm26885	3.64	0	-3.59	3.67e-02
Gm27232	0	9.88	6.47	8.56e-05
Gm2830	9.71	0	-5	2.25e-03
Gm28381	4.86	0	-4	1.77e-02
Gm28529	5.46	18.12	1.73	6.64e-04
Gm28661	0	9.88	6.47	8.56e-05
Gm2962	1.82	6.59	1.86	3.72e-02
Gm29666	92.88	164.73	0.83	3.40e-09
Gm30970	4.25	0	-3.81	2.50e-02
Gm31332	37.03	8.24	-2.17	2.84e-05
[truncated: 3,965 more rows]
