# Supplementary material for: α-Cyclodextrin/Moringin Induces an Antioxidant Transcriptional Response Activating Nrf2 in Differentiated NSC-34 Motor Neurons
Source: Antioxidants (Basel). 2024 Jul 6;13(7):813. doi: 10.3390/antiox13070813 (PMC11274022; doi:10.3390/antiox13070813)
Supplement: Supplementary file 1 [file antioxidants-13-00813-s001.zip › Table S7.tsv]

#node1	node2	node1_string_id	node2_string_id	neighborhood_on_chromosome	gene_fusion	phylogenetic_cooccurrence	homology	coexpression	experimentally_determined_interaction	database_annotated	automated_textmining	combined_score
Abcb1a	Cdh1	10090.ENSMUSP00000041204	10090.ENSMUSP00000000312	0	0	0	0	0	0	0	0.470	0.470
Abcb1a	Rem1	10090.ENSMUSP00000041204	10090.ENSMUSP00000000369	0	0	0	0	0.062	0.053	0	0.446	0.464
Abcb1a	Pparg	10090.ENSMUSP00000041204	10090.ENSMUSP00000000450	0	0	0	0	0.057	0.050	0	0.416	0.431
Abcb1a	Akt1	10090.ENSMUSP00000041204	10090.ENSMUSP00000001780	0	0	0	0	0.047	0.062	0	0.653	0.663
Abcb1a	Braf	10090.ENSMUSP00000041204	10090.ENSMUSP00000002487	0	0	0	0	0.047	0.064	0	0.399	0.417
Abcb1a	Mapk14	10090.ENSMUSP00000041204	10090.ENSMUSP00000004990	0	0	0	0	0.080	0.042	0	0.414	0.438
Abcb1a	Cd44	10090.ENSMUSP00000041204	10090.ENSMUSP00000005218	0	0	0	0	0.049	0.077	0	0.552	0.572
Abcb1a	App	10090.ENSMUSP00000041204	10090.ENSMUSP00000005406	0	0	0	0	0.044	0	0	0.515	0.516
Abcb1a	Igf1r	10090.ENSMUSP00000041204	10090.ENSMUSP00000005671	0	0	0	0	0.047	0.062	0	0.407	0.424
Abcb1a	Nr1i3	10090.ENSMUSP00000041204	10090.ENSMUSP00000005820	0	0	0	0	0.066	0.050	0	0.605	0.619
Abcb1a	Sod2	10090.ENSMUSP00000041204	10090.ENSMUSP00000007012	0	0	0	0	0	0.288	0	0.256	0.448
Abcb1a	Ctnnb1	10090.ENSMUSP00000041204	10090.ENSMUSP00000007130	0	0	0	0	0.046	0	0	0.556	0.559
Abcb1a	Pten	10090.ENSMUSP00000041204	10090.ENSMUSP00000013807	0	0	0	0	0.059	0.042	0	0.490	0.500
Abcb1a	Il10	10090.ENSMUSP00000041204	10090.ENSMUSP00000016673	0	0	0	0	0.069	0	0	0.443	0.460
Abcb1a	Brca1	10090.ENSMUSP00000041204	10090.ENSMUSP00000017290	0	0	0	0	0	0	0	0.478	0.478
Abcb1a	Mmp9	10090.ENSMUSP00000041204	10090.ENSMUSP00000017881	0	0	0	0	0.087	0	0	0.495	0.519
Abcb1a	Egfr	10090.ENSMUSP00000041204	10090.ENSMUSP00000020329	0	0	0	0	0.069	0.062	0	0.645	0.663
Abcb1a	Mdm2	10090.ENSMUSP00000041204	10090.ENSMUSP00000020408	0	0	0	0	0.093	0	0	0.428	0.459
Abcb1a	Hif1a	10090.ENSMUSP00000041204	10090.ENSMUSP00000021530	0	0	0	0	0.057	0.051	0	0.518	0.530
Abcb1a	Hmgcr	10090.ENSMUSP00000041204	10090.ENSMUSP00000022176	0	0	0	0	0	0.061	0	0.444	0.456
Abcb1a	Myc	10090.ENSMUSP00000041204	10090.ENSMUSP00000022971	0	0	0	0	0	0	0	0.482	0.482
Abcb1a	Nr1i2	10090.ENSMUSP00000041204	10090.ENSMUSP00000023504	0	0	0	0	0.068	0.050	0	0.711	0.722
Abcb1a	Cd4	10090.ENSMUSP00000041204	10090.ENSMUSP00000024044	0	0	0	0	0	0.127	0	0.400	0.453
Abcb1a	Ache	10090.ENSMUSP00000041204	10090.ENSMUSP00000024099	0	0	0	0	0.055	0	0	0.405	0.414
Abcb1a	Hsp90ab1	10090.ENSMUSP00000041204	10090.ENSMUSP00000024739	0	0	0	0	0	0.067	0	0.474	0.488
Abcb1a	Tnf	10090.ENSMUSP00000041204	10090.ENSMUSP00000025263	0	0	0	0	0.055	0	0	0.605	0.610
Abcb1a	Cyp2e1	10090.ENSMUSP00000041204	10090.ENSMUSP00000026552	0	0	0	0	0.065	0.052	0	0.497	0.515
Abcb1a	Hras	10090.ENSMUSP00000041204	10090.ENSMUSP00000026572	0	0	0	0	0.067	0.053	0	0.463	0.484
Abcb1a	Il6	10090.ENSMUSP00000041204	10090.ENSMUSP00000026845	0	0	0	0	0.052	0	0	0.520	0.525
Abcb1a	Parp1	10090.ENSMUSP00000041204	10090.ENSMUSP00000027777	0	0	0	0	0	0	0	0.554	0.554
Abcb1a	Hspa5	10090.ENSMUSP00000041204	10090.ENSMUSP00000028222	0	0	0	0	0.064	0.073	0	0.371	0.407
Abcb1a	Cyct	10090.ENSMUSP00000041204	10090.ENSMUSP00000028430	0	0	0	0	0	0	0	0.517	0.517
Abcb1a	Mdk	10090.ENSMUSP00000041204	10090.ENSMUSP00000028672	0	0	0	0	0	0	0	0.458	0.457
Abcb1a	Il1b	10090.ENSMUSP00000041204	10090.ENSMUSP00000028881	0	0	0	0	0.064	0	0	0.468	0.480
Abcb1a	Anxa5	10090.ENSMUSP00000041204	10090.ENSMUSP00000029266	0	0	0	0	0.047	0	0	0.526	0.528
Abcb1a	Egf	10090.ENSMUSP00000041204	10090.ENSMUSP00000029653	0	0	0	0	0	0	0	0.476	0.476
Abcb1a	Casp9	10090.ENSMUSP00000041204	10090.ENSMUSP00000030747	0	0	0	0	0	0	0	0.487	0.487
Abcb1a	Ugt2b34	10090.ENSMUSP00000041204	10090.ENSMUSP00000031181	0	0	0	0	0.053	0	0	0.604	0.609
Abcb1a	Ugt2b1	10090.ENSMUSP00000041204	10090.ENSMUSP00000031183	0	0	0	0	0.053	0	0	0.604	0.609
Abcb1a	Ugt2b35	10090.ENSMUSP00000041204	10090.ENSMUSP00000031186	0	0	0	0	0.053	0	0	0.604	0.609
Abcb1a	Alb	10090.ENSMUSP00000041204	10090.ENSMUSP00000031314	0	0	0	0	0	0	0	0.653	0.653
Abcb1a	Kras	10090.ENSMUSP00000041204	10090.ENSMUSP00000032399	0	0	0	0	0.067	0.053	0	0.497	0.517
Abcb1a	Mki67	10090.ENSMUSP00000041204	10090.ENSMUSP00000033310	0	0	0	0	0	0	0	0.409	0.409
Abcb1a	Bace1	10090.ENSMUSP00000041204	10090.ENSMUSP00000034591	0	0	0	0	0.117	0	0	0.372	0.421
Abcb1a	Cyp1a2	10090.ENSMUSP00000041204	10090.ENSMUSP00000034860	0	0	0	0	0.065	0.052	0	0.658	0.671
Abcb1a	Ptgs2	10090.ENSMUSP00000041204	10090.ENSMUSP00000035065	0	0	0	0	0	0	0	0.474	0.474
Abcb1a	Scarb1	10090.ENSMUSP00000041204	10090.ENSMUSP00000083242	0	0	0	0	0.083	0	0	0.375	0.402
Abcb1a	Hspa1b	10090.ENSMUSP00000041204	10090.ENSMUSP00000133815	0	0	0	0	0.065	0.079	0	0.367	0.408
Abcb1a	mt-Nd1	10090.ENSMUSP00000041204	10090.ENSMUSP00000080991	0	0	0	0	0.077	0	0	0.391	0.413
Abcb1a	Nfe2l2	10090.ENSMUSP00000041204	10090.ENSMUSP00000099733	0	0	0	0	0.046	0	0	0.410	0.413
Abcb1a	Ppara	10090.ENSMUSP00000041204	10090.ENSMUSP00000105049	0	0	0	0	0.053	0.050	0	0.401	0.414
Abcb1a	Casp8	10090.ENSMUSP00000041204	10090.ENSMUSP00000140546	0	0	0	0	0.067	0	0	0.410	0.425
Abcb1a	Fn1	10090.ENSMUSP00000041204	10090.ENSMUSP00000054499	0	0	0	0	0.087	0	0	0.401	0.430
Abcb1a	Apoe	10090.ENSMUSP00000041204	10090.ENSMUSP00000133302	0	0	0	0	0.087	0	0	0.407	0.436
Abcb1a	Nr1h3	10090.ENSMUSP00000041204	10090.ENSMUSP00000106988	0	0	0	0	0.107	0.060	0	0.383	0.438
Abcb1a	Ifng	10090.ENSMUSP00000041204	10090.ENSMUSP00000063800	0	0	0	0	0.055	0	0	0.432	0.440
Abcb1a	Vegfa	10090.ENSMUSP00000041204	10090.ENSMUSP00000115883	0	0	0	0	0	0	0	0.441	0.441
Abcb1a	Src	10090.ENSMUSP00000041204	10090.ENSMUSP00000090237	0	0	0	0	0.047	0.062	0	0.425	0.441
Abcb1a	Cck	10090.ENSMUSP00000041204	10090.ENSMUSP00000149679	0	0	0	0	0	0	0	0.442	0.442
Abcb1a	Mapk3	10090.ENSMUSP00000041204	10090.ENSMUSP00000051619	0	0	0	0	0.080	0.042	0	0.433	0.457
Abcb1a	Pecam1	10090.ENSMUSP00000041204	10090.ENSMUSP00000102408	0	0	0	0	0.053	0.127	0	0.410	0.469
Abcb1a	Gsk3b	10090.ENSMUSP00000041204	10090.ENSMUSP00000110398	0	0	0	0	0.047	0.062	0	0.456	0.471
Abcb1a	Jun	10090.ENSMUSP00000041204	10090.ENSMUSP00000102711	0	0	0	0	0.079	0.042	0	0.460	0.481
Abcb1a	Hsp90aa1	10090.ENSMUSP00000041204	10090.ENSMUSP00000091921	0	0	0	0	0	0.067	0	0.474	0.488
Abcb1a	Cyp1a1	10090.ENSMUSP00000041204	10090.ENSMUSP00000150277	0	0	0	0	0.065	0.052	0	0.482	0.501
Abcb1a	Ins1	10090.ENSMUSP00000041204	10090.ENSMUSP00000049095	0	0	0	0	0.046	0	0	0.500	0.502
Abcb1a	Ins2	10090.ENSMUSP00000041204	10090.ENSMUSP00000147425	0	0	0	0	0.046	0	0	0.500	0.502
Abcb1a	Ccnd1	10090.ENSMUSP00000041204	10090.ENSMUSP00000091495	0	0	0	0	0.059	0.051	0	0.490	0.505
Abcb1a	B3gat2	10090.ENSMUSP00000041204	10090.ENSMUSP00000066582	0	0	0	0	0.078	0	0	0.490	0.509
Abcb1a	Stat3	10090.ENSMUSP00000041204	10090.ENSMUSP00000120152	0	0	0	0	0	0	0	0.511	0.511
Abcb1a	Mtor	10090.ENSMUSP00000041204	10090.ENSMUSP00000099510	0	0	0	0	0	0.065	0	0.505	0.517
Abcb1a	Gm10053	10090.ENSMUSP00000041204	10090.ENSMUSP00000072829	0	0	0	0	0	0	0	0.517	0.517
Abcb1a	Bcl2l1	10090.ENSMUSP00000041204	10090.ENSMUSP00000105445	0	0	0	0	0.046	0	0	0.519	0.521
Abcb1a	Pxdn	10090.ENSMUSP00000041204	10090.ENSMUSP00000113703	0	0	0	0	0	0	0	0.529	0.529
Abcb1a	Esr1	10090.ENSMUSP00000041204	10090.ENSMUSP00000101215	0	0	0	0	0	0.050	0	0.531	0.536
Abcb1a	Gapdh	10090.ENSMUSP00000041204	10090.ENSMUSP00000113942	0	0	0	0	0	0	0	0.558	0.558
Abcb1a	Ugt1a5	10090.ENSMUSP00000041204	10090.ENSMUSP00000095263	0	0	0	0	0.053	0	0	0.603	0.608
Abcb1a	Casp3	10090.ENSMUSP00000041204	10090.ENSMUSP00000147767	0	0	0	0	0	0	0	0.608	0.608
Abcb1a	Ugt2b36	10090.ENSMUSP00000041204	10090.ENSMUSP00000092233	0	0	0	0	0.053	0	0	0.605	0.610
Abcb1a	Ugt2b37	10090.ENSMUSP00000041204	10090.ENSMUSP00000075255	0	0	0	0	0.053	0	0	0.605	0.610
Abcb1a	Ugt1a1	10090.ENSMUSP00000041204	10090.ENSMUSP00000072803	0	0	0	0	0.053	0	0	0.606	0.611
Abcb1a	Ugt1a10	10090.ENSMUSP00000041204	10090.ENSMUSP00000108767	0	0	0	0	0.053	0	0	0.606	0.611
Abcb1a	Ugt1a6b	10090.ENSMUSP00000041204	10090.ENSMUSP00000108763	0	0	0	0	0.053	0	0	0.607	0.612
Abcb1a	Actb	10090.ENSMUSP00000041204	10090.ENSMUSP00000098066	0	0	0	0	0.067	0.042	0	0.615	0.625
Abcb1a	Trp53	10090.ENSMUSP00000041204	10090.ENSMUSP00000104298	0	0	0	0	0	0.061	0	0.659	0.666
Abcb1a	Bcl2	10090.ENSMUSP00000041204	10090.ENSMUSP00000108371	0	0	0	0	0.046	0.050	0	0.666	0.670
Abcb1a	Nr1h4	10090.ENSMUSP00000041204	10090.ENSMUSP00000100933	0	0	0	0	0.092	0.070	0	0.696	0.721
Abcb1a	Ppig	10090.ENSMUSP00000041204	10090.ENSMUSP00000045945	0	0	0	0	0.048	0	0	0.738	0.740
Abcb1a	Ocln	10090.ENSMUSP00000041204	10090.ENSMUSP00000065284	0	0	0	0	0.070	0.042	0	0.745	0.753
Ace	Ccl2	10090.ENSMUSP00000001963	10090.ENSMUSP00000000193	0	0	0	0	0	0	0	0.632	0.632
Ace	Pparg	10090.ENSMUSP00000001963	10090.ENSMUSP00000000450	0	0	0	0	0.057	0	0	0.721	0.726
Ace	Il4	10090.ENSMUSP00000001963	10090.ENSMUSP00000000889	0	0	0	0	0	0	0	0.435	0.435
Ace	Akt1	10090.ENSMUSP00000001963	10090.ENSMUSP00000001780	0	0	0	0	0	0	0	0.644	0.644
Ace	Cyct	10090.ENSMUSP00000001963	10090.ENSMUSP00000028430	0	0	0	0	0	0	0	0.406	0.406
Ace	Egfr	10090.ENSMUSP00000001963	10090.ENSMUSP00000020329	0	0	0	0	0	0	0	0.406	0.406
Ace	Gm10053	10090.ENSMUSP00000001963	10090.ENSMUSP00000072829	0	0	0	0	0	0	0	0.406	0.406
Ace	Cd36	10090.ENSMUSP00000001963	10090.ENSMUSP00000133008	0	0	0	0	0.110	0	0	0.364	0.411
Ace	Akr1b3	10090.ENSMUSP00000001963	10090.ENSMUSP00000100045	0	0	0	0	0.047	0	0	0.412	0.416
Ace	Hspa4	10090.ENSMUSP00000001963	10090.ENSMUSP00000020630	0	0	0	0	0	0.082	0	0.392	0.417
Ace	Gpt	10090.ENSMUSP00000001963	10090.ENSMUSP00000023203	0	0	0	0	0.061	0	0	0.408	0.421
Ace	Scarb1	10090.ENSMUSP00000001963	10090.ENSMUSP00000083242	0	0	0	0	0.090	0	0	0.391	0.422
Ace	Ppargc1a	10090.ENSMUSP00000001963	10090.ENSMUSP00000117040	0	0	0	0	0.057	0	0	0.416	0.426
Ace	Mtor	10090.ENSMUSP00000001963	10090.ENSMUSP00000099510	0	0	0	0	0	0	0	0.433	0.433
Ace	Trp53	10090.ENSMUSP00000001963	10090.ENSMUSP00000104298	0	0	0	0	0	0	0	0.436	0.436
Ace	Bcl2	10090.ENSMUSP00000001963	10090.ENSMUSP00000108371	0	0	0	0	0	0	0	0.436	0.436
Ace	Stat3	10090.ENSMUSP00000001963	10090.ENSMUSP00000120152	0	0	0	0	0	0	0	0.438	0.438
Ace	Nox1	10090.ENSMUSP00000001963	10090.ENSMUSP00000033610	0	0	0	0	0	0	0	0.441	0.441
Ace	Nos2	10090.ENSMUSP00000001963	10090.ENSMUSP00000018610	0	0	0	0	0	0	0	0.446	0.446
Ace	Nfe2l2	10090.ENSMUSP00000001963	10090.ENSMUSP00000099733	0	0	0	0	0	0	0	0.454	0.454
Ace	Il18	10090.ENSMUSP00000001963	10090.ENSMUSP00000151002	0	0	0	0	0	0	0	0.457	0.457
Ace	Cxcl15	10090.ENSMUSP00000001963	10090.ENSMUSP00000031322	0	0	0	0	0.090	0	0	0.431	0.460
Ace	Ache	10090.ENSMUSP00000001963	10090.ENSMUSP00000024099	0	0	0	0	0.057	0	0	0.456	0.465
Ace	Vegfa	10090.ENSMUSP00000001963	10090.ENSMUSP00000115883	0	0	0	0	0.061	0	0	0.455	0.466
Ace	Mpo	10090.ENSMUSP00000001963	10090.ENSMUSP00000020779	0	0	0	0	0.068	0	0	0.456	0.472
Ace	Smad2	10090.ENSMUSP00000001963	10090.ENSMUSP00000130115	0	0	0	0	0	0	0	0.472	0.472
Ace	Jun	10090.ENSMUSP00000001963	10090.ENSMUSP00000102711	0	0	0	0	0	0	0	0.474	0.474
Ace	Casp3	10090.ENSMUSP00000001963	10090.ENSMUSP00000147767	0	0	0	0	0	0	0	0.478	0.478
Ace	Hif1a	10090.ENSMUSP00000001963	10090.ENSMUSP00000021530	0	0	0	0	0.065	0	0	0.466	0.480
Ace	Hmox1	10090.ENSMUSP00000001963	10090.ENSMUSP00000005548	0	0	0	0	0	0	0	0.481	0.481
Ace	Timp1	10090.ENSMUSP00000001963	10090.ENSMUSP00000110999	0	0	0	0	0	0	0	0.485	0.485
Ace	Mapk14	10090.ENSMUSP00000001963	10090.ENSMUSP00000004990	0	0	0	0	0	0	0	0.493	0.493
Ace	Slc2a4	10090.ENSMUSP00000001963	10090.ENSMUSP00000018710	0	0	0	0	0.100	0	0	0.460	0.494
Ace	Ncf1	10090.ENSMUSP00000001963	10090.ENSMUSP00000016094	0	0	0	0	0	0	0	0.498	0.498
Ace	Hsp90ab1	10090.ENSMUSP00000001963	10090.ENSMUSP00000024739	0	0	0	0	0	0	0	0.498	0.498
Ace	Cyba	10090.ENSMUSP00000001963	10090.ENSMUSP00000017604	0	0	0	0	0.052	0	0	0.492	0.499
Ace	Hsp90aa1	10090.ENSMUSP00000001963	10090.ENSMUSP00000091921	0	0	0	0	0	0	0	0.507	0.507
Ace	Acta2	10090.ENSMUSP00000001963	10090.ENSMUSP00000048218	0	0	0	0	0.042	0.058	0	0.499	0.508
Ace	Igf1	10090.ENSMUSP00000001963	10090.ENSMUSP00000100937	0	0	0	0	0	0	0	0.510	0.510
Ace	Pecam1	10090.ENSMUSP00000001963	10090.ENSMUSP00000102408	0	0	0	0	0.096	0.085	0	0.457	0.511
Ace	Hspa1b	10090.ENSMUSP00000001963	10090.ENSMUSP00000133815	0	0	0	0	0	0.082	0	0.496	0.517
Ace	Mapk3	10090.ENSMUSP00000001963	10090.ENSMUSP00000051619	0	0	0	0	0.057	0	0	0.510	0.518
Ace	Sirt1	10090.ENSMUSP00000001963	10090.ENSMUSP00000112595	0	0	0	0	0	0	0	0.519	0.519
Ace	Gapdh	10090.ENSMUSP00000001963	10090.ENSMUSP00000113942	0	0	0	0	0	0	0	0.520	0.520
Ace	Fn1	10090.ENSMUSP00000001963	10090.ENSMUSP00000054499	0	0	0	0	0	0.065	0	0.515	0.527
Ace	Actb	10090.ENSMUSP00000001963	10090.ENSMUSP00000098066	0	0	0	0	0	0.064	0	0.518	0.529
Ace	Ppara	10090.ENSMUSP00000001963	10090.ENSMUSP00000105049	0	0	0	0	0	0	0	0.536	0.536
Ace	Tlr4	10090.ENSMUSP00000001963	10090.ENSMUSP00000045770	0	0	0	0	0	0.052	0	0.532	0.537
Ace	Pxdn	10090.ENSMUSP00000001963	10090.ENSMUSP00000113703	0	0	0	0	0.087	0	0	0.517	0.540
Ace	Cd4	10090.ENSMUSP00000001963	10090.ENSMUSP00000024044	0	0	0	0	0	0.085	0	0.528	0.549
Ace	Ptgs2	10090.ENSMUSP00000001963	10090.ENSMUSP00000035065	0	0	0	0	0.050	0	0	0.554	0.558
Ace	Gm45837	10090.ENSMUSP00000001963	10090.ENSMUSP00000081956	0	0	0	0	0	0	0	0.561	0.561
Ace	Nox4	10090.ENSMUSP00000001963	10090.ENSMUSP00000032781	0	0	0	0	0.053	0	0	0.559	0.564
Ace	Xdh	10090.ENSMUSP00000001963	10090.ENSMUSP00000024866	0	0	0	0	0.073	0	0	0.556	0.571
Ace	Esr1	10090.ENSMUSP00000001963	10090.ENSMUSP00000101215	0	0	0	0	0	0	0	0.576	0.576
Ace	Ifng	10090.ENSMUSP00000001963	10090.ENSMUSP00000063800	0	0	0	0	0	0	0	0.580	0.580
Ace	Cybb	10090.ENSMUSP00000001963	10090.ENSMUSP00000015484	0	0	0	0	0.050	0	0	0.583	0.587
Ace	Ccn2	10090.ENSMUSP00000001963	10090.ENSMUSP00000020171	0	0	0	0	0.061	0	0	0.580	0.589
Ace	Lep	10090.ENSMUSP00000001963	10090.ENSMUSP00000067046	0	0	0	0	0.064	0	0	0.589	0.599
Ace	Smad3	10090.ENSMUSP00000001963	10090.ENSMUSP00000034973	0	0	0	0	0	0	0	0.607	0.607
Ace	Gcg	10090.ENSMUSP00000001963	10090.ENSMUSP00000099794	0	0	0	0	0	0	0	0.608	0.608
Ace	Icam1	10090.ENSMUSP00000001963	10090.ENSMUSP00000083587	0	0	0	0	0.053	0	0	0.606	0.611
Ace	Il10	10090.ENSMUSP00000001963	10090.ENSMUSP00000016673	0	0	0	0	0	0	0	0.614	0.614
Ace	App	10090.ENSMUSP00000001963	10090.ENSMUSP00000005406	0	0	0	0	0.071	0.060	0	0.600	0.620
Ace	Adipoq	10090.ENSMUSP00000001963	10090.ENSMUSP00000023593	0	0	0	0	0.122	0	0	0.592	0.626
Ace	Vcam1	10090.ENSMUSP00000001963	10090.ENSMUSP00000029574	0	0	0	0	0	0.100	0	0.608	0.632
Ace	Irs1	10090.ENSMUSP00000001963	10090.ENSMUSP00000063795	0	0	0	0	0.057	0	0	0.632	0.638
Ace	Il17a	10090.ENSMUSP00000001963	10090.ENSMUSP00000027061	0	0	0	0	0	0	0	0.646	0.646
Ace	Gpx8	10090.ENSMUSP00000001963	10090.ENSMUSP00000022282	0	0	0	0	0	0	0	0.661	0.661
Ace	Il1b	10090.ENSMUSP00000001963	10090.ENSMUSP00000028881	0	0	0	0	0	0	0	0.661	0.661
Ace	Gpx7	10090.ENSMUSP00000001963	10090.ENSMUSP00000030332	0	0	0	0	0.047	0	0	0.660	0.662
Ace	Gpx6	10090.ENSMUSP00000001963	10090.ENSMUSP00000004453	0	0	0	0	0	0	0	0.662	0.662
Ace	Gpx5	10090.ENSMUSP00000001963	10090.ENSMUSP00000106117	0	0	0	0	0	0	0	0.662	0.662
Ace	Gpx1	10090.ENSMUSP00000001963	10090.ENSMUSP00000081010	0	0	0	0	0	0	0	0.664	0.664
Ace	Gpx2	10090.ENSMUSP00000001963	10090.ENSMUSP00000081012	0	0	0	0	0.070	0	0	0.659	0.669
Ace	Serpine1	10090.ENSMUSP00000001963	10090.ENSMUSP00000039586	0	0	0	0	0	0.095	0	0.656	0.676
Ace	Gpx3	10090.ENSMUSP00000001963	10090.ENSMUSP00000081011	0	0	0	0	0.093	0	0	0.662	0.680
Ace	Sele	10090.ENSMUSP00000001963	10090.ENSMUSP00000027874	0	0	0	0	0	0.060	0	0.677	0.684
Ace	Apoe	10090.ENSMUSP00000001963	10090.ENSMUSP00000133302	0	0	0	0	0.071	0	0	0.681	0.691
Ace	Hmgcr	10090.ENSMUSP00000001963	10090.ENSMUSP00000022176	0	0	0	0	0	0	0	0.708	0.708
Ace	Ins1	10090.ENSMUSP00000001963	10090.ENSMUSP00000049095	0	0	0	0	0.042	0	0	0.733	0.733
Ace	Edn1	10090.ENSMUSP00000001963	10090.ENSMUSP00000021796	0	0	0	0	0.046	0	0	0.738	0.739
Ace	Tnf	10090.ENSMUSP00000001963	10090.ENSMUSP00000025263	0	0	0	0	0	0	0	0.740	0.740
Ace	Ins2	10090.ENSMUSP00000001963	10090.ENSMUSP00000147425	0	0	0	0	0.045	0	0	0.742	0.743
Ace	Mmp9	10090.ENSMUSP00000001963	10090.ENSMUSP00000017881	0	0	0	0	0.061	0	0	0.745	0.750
Ace	Alb	10090.ENSMUSP00000001963	10090.ENSMUSP00000031314	0	0	0	0	0	0.066	0	0.759	0.765
Ace	Crp	10090.ENSMUSP00000001963	10090.ENSMUSP00000044665	0	0	0	0	0	0	0	0.766	0.766
Ace	Tgfb1	10090.ENSMUSP00000001963	10090.ENSMUSP00000002678	0	0	0	0	0.047	0	0	0.786	0.787
Ace	Il6	10090.ENSMUSP00000001963	10090.ENSMUSP00000026845	0	0	0	0	0	0	0	0.803	0.803
Ace	Ren1	10090.ENSMUSP00000001963	10090.ENSMUSP00000092135	0	0	0	0	0	0	0	0.941	0.941
Ace	Agt	10090.ENSMUSP00000001963	10090.ENSMUSP00000066488	0	0	0	0	0.073	0.301	0.750	0.970	0.994
Ache	Pparg	10090.ENSMUSP00000024099	10090.ENSMUSP00000000450	0	0	0	0	0	0	0	0.414	0.414
Ache	Akt1	10090.ENSMUSP00000024099	10090.ENSMUSP00000001780	0	0	0	0	0	0.051	0	0.517	0.522
Ache	Gpx6	10090.ENSMUSP00000024099	10090.ENSMUSP00000004453	0	0	0	0	0	0	0	0.610	0.610
Ache	App	10090.ENSMUSP00000024099	10090.ENSMUSP00000005406	0	0	0	0	0.071	0.413	0	0.747	0.850
Ache	Hmox1	10090.ENSMUSP00000024099	10090.ENSMUSP00000005548	0	0	0	0	0	0	0	0.480	0.480
Ache	Il10	10090.ENSMUSP00000024099	10090.ENSMUSP00000016673	0	0	0	0	0	0	0	0.437	0.437
Ache	Egfr	10090.ENSMUSP00000024099	10090.ENSMUSP00000020329	0	0	0	0	0	0	0	0.500	0.500
Ache	Fos	10090.ENSMUSP00000024099	10090.ENSMUSP00000021674	0	0	0	0	0	0	0	0.415	0.415
Ache	Gpx8	10090.ENSMUSP00000024099	10090.ENSMUSP00000022282	0	0	0	0	0	0	0	0.611	0.611
Ache	Gm10053	10090.ENSMUSP00000024099	10090.ENSMUSP00000072829	0	0	0	0	0	0	0	0.404	0.404
Ache	Cyct	10090.ENSMUSP00000024099	10090.ENSMUSP00000028430	0	0	0	0	0	0	0	0.405	0.405
Ache	Actb	10090.ENSMUSP00000024099	10090.ENSMUSP00000098066	0	0	0	0	0	0	0	0.420	0.420
Ache	Ifng	10090.ENSMUSP00000024099	10090.ENSMUSP00000063800	0	0	0	0	0.052	0	0	0.429	0.436
Ache	Nfe2l2	10090.ENSMUSP00000024099	10090.ENSMUSP00000099733	0	0	0	0	0	0	0	0.454	0.454
Ache	Gsr	10090.ENSMUSP00000024099	10090.ENSMUSP00000033992	0	0	0	0	0	0	0	0.492	0.492
Ache	Pxdn	10090.ENSMUSP00000024099	10090.ENSMUSP00000113703	0	0	0	0	0.046	0.058	0	0.483	0.495
Ache	Ins1	10090.ENSMUSP00000024099	10090.ENSMUSP00000049095	0	0	0	0	0.052	0	0	0.493	0.499
Ache	Bcl2	10090.ENSMUSP00000024099	10090.ENSMUSP00000108371	0	0	0	0	0	0	0	0.512	0.512
Ache	Ins2	10090.ENSMUSP00000024099	10090.ENSMUSP00000147425	0	0	0	0	0.052	0	0	0.517	0.523
Ache	Ptgs2	10090.ENSMUSP00000024099	10090.ENSMUSP00000035065	0	0	0	0	0.046	0.058	0	0.517	0.528
Ache	Creb1	10090.ENSMUSP00000024099	10090.ENSMUSP00000059973	0	0	0	0	0	0	0	0.538	0.538
Ache	Alb	10090.ENSMUSP00000024099	10090.ENSMUSP00000031314	0	0	0	0	0.064	0	0	0.535	0.546
Ache	Casp3	10090.ENSMUSP00000024099	10090.ENSMUSP00000147767	0	0	0	0	0	0	0	0.549	0.549
Ache	Gsk3b	10090.ENSMUSP00000024099	10090.ENSMUSP00000110398	0	0	0	0	0	0.051	0	0.549	0.553
Ache	Il6	10090.ENSMUSP00000024099	10090.ENSMUSP00000026845	0	0	0	0	0	0	0	0.583	0.583
Ache	Il1b	10090.ENSMUSP00000024099	10090.ENSMUSP00000028881	0	0	0	0	0.053	0	0	0.582	0.588
Ache	Snca	10090.ENSMUSP00000024099	10090.ENSMUSP00000109907	0	0	0	0	0.115	0	0	0.555	0.589
Ache	Gpx3	10090.ENSMUSP00000024099	10090.ENSMUSP00000081011	0	0	0	0	0.047	0	0	0.595	0.597
Ache	Gpx2	10090.ENSMUSP00000024099	10090.ENSMUSP00000081012	0	0	0	0	0	0	0	0.597	0.597
Ache	Xdh	10090.ENSMUSP00000024099	10090.ENSMUSP00000024866	0	0	0	0	0	0	0	0.598	0.598
Ache	Tnf	10090.ENSMUSP00000024099	10090.ENSMUSP00000025263	0	0	0	0	0	0	0	0.606	0.606
Ache	Gpx7	10090.ENSMUSP00000024099	10090.ENSMUSP00000030332	0	0	0	0	0	0	0	0.609	0.609
Ache	Gpx5	10090.ENSMUSP00000024099	10090.ENSMUSP00000106117	0	0	0	0	0	0	0	0.610	0.610
Ache	Gpx1	10090.ENSMUSP00000024099	10090.ENSMUSP00000081010	0	0	0	0	0	0	0	0.619	0.619
Ache	Apoe	10090.ENSMUSP00000024099	10090.ENSMUSP00000133302	0	0	0	0	0	0	0	0.674	0.674
Ache	Bdnf	10090.ENSMUSP00000024099	10090.ENSMUSP00000057989	0	0	0	0	0	0	0	0.682	0.682
Ache	Bace1	10090.ENSMUSP00000024099	10090.ENSMUSP00000034591	0	0	0	0	0	0	0	0.724	0.724
Ache	Psen1	10090.ENSMUSP00000024099	10090.ENSMUSP00000098786	0	0	0	0	0	0	0	0.783	0.783
Acsl4	Pparg	10090.ENSMUSP00000033634	10090.ENSMUSP00000000450	0	0	0	0	0	0.086	0	0.430	0.457
Acsl4	Ppard	10090.ENSMUSP00000033634	10090.ENSMUSP00000002320	0	0	0	0	0	0.086	0	0.434	0.460
Acsl4	Lpcat3	10090.ENSMUSP00000033634	10090.ENSMUSP00000004381	0	0	0	0	0	0	0	0.856	0.856
Acsl4	Hmox1	10090.ENSMUSP00000033634	10090.ENSMUSP00000005548	0	0	0	0	0.053	0	0	0.434	0.441
Acsl4	Srebf1	10090.ENSMUSP00000033634	10090.ENSMUSP00000020846	0	0	0	0	0	0.074	0	0.414	0.434
Acsl4	Hmgcr	10090.ENSMUSP00000033634	10090.ENSMUSP00000022176	0.048	0	0	0	0.174	0.138	0	0.434	0.565
Acsl4	Sat1	10090.ENSMUSP00000033634	10090.ENSMUSP00000026318	0	0	0	0	0.074	0	0	0.432	0.451
Acsl4	Slc40a1	10090.ENSMUSP00000033634	10090.ENSMUSP00000027137	0	0	0	0	0	0	0	0.490	0.489
Acsl4	Hspa5	10090.ENSMUSP00000033634	10090.ENSMUSP00000028222	0	0	0	0	0.079	0.055	0	0.590	0.612
Acsl4	Slc7a11	10090.ENSMUSP00000033634	10090.ENSMUSP00000029297	0	0	0	0	0.095	0	0	0.697	0.714
Acsl4	Mfn2	10090.ENSMUSP00000033634	10090.ENSMUSP00000030884	0	0	0	0	0.052	0	0	0.605	0.609
Acsl4	Gapdh	10090.ENSMUSP00000033634	10090.ENSMUSP00000113942	0.048	0	0	0	0	0.051	0	0.404	0.414
Acsl4	Scarb1	10090.ENSMUSP00000033634	10090.ENSMUSP00000083242	0	0	0	0	0.064	0	0	0.414	0.428
Acsl4	Cd36	10090.ENSMUSP00000033634	10090.ENSMUSP00000133008	0	0	0	0	0.054	0	0	0.445	0.453
Acsl4	Ppara	10090.ENSMUSP00000033634	10090.ENSMUSP00000105049	0	0	0	0	0	0.086	0	0.431	0.458
Acsl4	Trp53	10090.ENSMUSP00000033634	10090.ENSMUSP00000104298	0	0	0	0	0	0.137	0	0.445	0.501
Acsl4	Ftl1	10090.ENSMUSP00000033634	10090.ENSMUSP00000092002	0	0	0	0	0	0	0	0.532	0.532
Acsl4	Ptgs2	10090.ENSMUSP00000033634	10090.ENSMUSP00000035065	0	0	0	0	0.153	0.059	0	0.494	0.562
Acsl4	Fth1	10090.ENSMUSP00000033634	10090.ENSMUSP00000158539	0	0	0	0	0	0	0	0.596	0.596
Acsl4	Nfe2l2	10090.ENSMUSP00000033634	10090.ENSMUSP00000099733	0	0	0	0	0.047	0	0	0.625	0.627
Acsl4	Scd1	10090.ENSMUSP00000033634	10090.ENSMUSP00000036936	0	0.001	0	0	0.139	0.098	0	0.558	0.627
Acsl4	Ncoa4	10090.ENSMUSP00000033634	10090.ENSMUSP00000126071	0	0	0	0	0	0	0	0.666	0.666
Acsl4	Aifm2	10090.ENSMUSP00000033634	10090.ENSMUSP00000078998	0	0	0	0	0	0	0	0.696	0.696
Acsl4	Gpx4	10090.ENSMUSP00000033634	10090.ENSMUSP00000094863	0	0	0	0	0	0	0	0.845	0.845
Acta2	Ccl2	10090.ENSMUSP00000048218	10090.ENSMUSP00000000193	0	0	0	0	0.085	0	0	0.696	0.709
Acta2	Cdh1	10090.ENSMUSP00000048218	10090.ENSMUSP00000000312	0	0	0	0	0.057	0.067	0	0.830	0.837
Acta2	Rem1	10090.ENSMUSP00000048218	10090.ENSMUSP00000000369	0	0	0	0	0.122	0.074	0	0.485	0.545
Acta2	Pparg	10090.ENSMUSP00000048218	10090.ENSMUSP00000000450	0	0	0	0	0	0.052	0	0.648	0.652
Acta2	Il4	10090.ENSMUSP00000048218	10090.ENSMUSP00000000889	0	0	0	0	0.055	0.042	0	0.519	0.526
Acta2	Akt1	10090.ENSMUSP00000048218	10090.ENSMUSP00000001780	0	0	0	0	0.078	0.112	0	0.710	0.742
Acta2	Tgfb1	10090.ENSMUSP00000048218	10090.ENSMUSP00000002678	0	0	0	0	0.050	0	0	0.880	0.881
Acta2	Mapk14	10090.ENSMUSP00000048218	10090.ENSMUSP00000004990	0	0	0	0	0.068	0.093	0	0.629	0.659
Acta2	Cd44	10090.ENSMUSP00000048218	10090.ENSMUSP00000005218	0	0	0	0	0.073	0.051	0	0.649	0.664
Acta2	Hmox1	10090.ENSMUSP00000048218	10090.ENSMUSP00000005548	0	0	0	0	0.070	0.060	0	0.541	0.563
Acta2	Igf1r	10090.ENSMUSP00000048218	10090.ENSMUSP00000005671	0	0	0	0	0.091	0.079	0	0.341	0.400
Acta2	Ctnnb1	10090.ENSMUSP00000048218	10090.ENSMUSP00000007130	0	0	0	0	0.041	0.062	0	0.721	0.728
Acta2	Pten	10090.ENSMUSP00000048218	10090.ENSMUSP00000013807	0	0	0	0	0	0.059	0	0.524	0.533
Acta2	Cybb	10090.ENSMUSP00000048218	10090.ENSMUSP00000015484	0	0	0	0	0	0.061	0	0.482	0.493
Acta2	Il10	10090.ENSMUSP00000048218	10090.ENSMUSP00000016673	0	0	0	0	0	0	0	0.611	0.611
Acta2	Serpinb6a	10090.ENSMUSP00000048218	10090.ENSMUSP00000017188	0	0	0	0	0.073	0	0	0.393	0.413
Acta2	Mmp9	10090.ENSMUSP00000048218	10090.ENSMUSP00000017881	0	0	0	0	0.044	0	0	0.743	0.743
Acta2	Nos2	10090.ENSMUSP00000048218	10090.ENSMUSP00000018610	0	0	0	0	0	0.070	0	0.455	0.471
Acta2	Cd68	10090.ENSMUSP00000048218	10090.ENSMUSP00000018918	0	0	0	0	0.067	0	0	0.743	0.750
Acta2	Ccn2	10090.ENSMUSP00000048218	10090.ENSMUSP00000020171	0	0	0	0	0.281	0.062	0	0.886	0.916
Acta2	Egfr	10090.ENSMUSP00000048218	10090.ENSMUSP00000020329	0	0	0	0	0.042	0.093	0	0.543	0.568
Acta2	Mpo	10090.ENSMUSP00000048218	10090.ENSMUSP00000020779	0	0	0	0	0	0	0	0.484	0.484
Acta2	Srebf1	10090.ENSMUSP00000048218	10090.ENSMUSP00000020846	0	0	0	0	0	0.064	0	0.414	0.428
Acta2	Nfkbia	10090.ENSMUSP00000048218	10090.ENSMUSP00000021413	0	0	0	0	0.042	0.093	0	0.455	0.485
Acta2	Hif1a	10090.ENSMUSP00000048218	10090.ENSMUSP00000021530	0	0	0	0	0	0.069	0	0.659	0.669
Acta2	Edn1	10090.ENSMUSP00000048218	10090.ENSMUSP00000021796	0	0	0	0	0.093	0	0	0.644	0.663
Acta2	Tert	10090.ENSMUSP00000048218	10090.ENSMUSP00000022104	0	0	0	0	0	0.079	0	0.401	0.424
Acta2	Gpx8	10090.ENSMUSP00000048218	10090.ENSMUSP00000022282	0	0	0	0	0.155	0	0	0.337	0.416
Acta2	Mapk8	10090.ENSMUSP00000048218	10090.ENSMUSP00000022504	0	0	0	0	0.054	0.042	0	0.397	0.406
Acta2	Myc	10090.ENSMUSP00000048218	10090.ENSMUSP00000022971	0	0	0	0	0	0.076	0	0.497	0.515
Acta2	Gpt	10090.ENSMUSP00000048218	10090.ENSMUSP00000023203	0	0	0	0	0	0	0	0.475	0.475
Acta2	Adipoq	10090.ENSMUSP00000048218	10090.ENSMUSP00000023593	0	0	0	0	0.079	0	0	0.443	0.465
Acta2	Cd4	10090.ENSMUSP00000048218	10090.ENSMUSP00000024044	0	0	0	0	0	0.073	0	0.605	0.618
Acta2	Hsp90ab1	10090.ENSMUSP00000048218	10090.ENSMUSP00000024739	0	0	0	0	0.048	0.094	0	0.385	0.424
Acta2	Tnf	10090.ENSMUSP00000048218	10090.ENSMUSP00000025263	0	0	0	0	0	0.108	0	0.765	0.781
Acta2	Lmnb1	10090.ENSMUSP00000048218	10090.ENSMUSP00000025486	0	0	0	0	0.047	0.081	0	0.391	0.420
Acta2	Cyp2e1	10090.ENSMUSP00000048218	10090.ENSMUSP00000026552	0	0	0	0	0.062	0	0	0.445	0.458
Acta2	Hras	10090.ENSMUSP00000048218	10090.ENSMUSP00000026572	0	0.001	0	0	0.079	0.074	0	0.509	0.545
Acta2	Il6	10090.ENSMUSP00000048218	10090.ENSMUSP00000026845	0	0	0	0	0	0	0	0.750	0.750
Acta2	Casp1	10090.ENSMUSP00000048218	10090.ENSMUSP00000027015	0	0	0	0	0.065	0.072	0	0.445	0.476
Acta2	Il17a	10090.ENSMUSP00000048218	10090.ENSMUSP00000027061	0	0	0	0	0	0	0	0.490	0.489
Acta2	Hspa5	10090.ENSMUSP00000048218	10090.ENSMUSP00000028222	0	0	0	0	0.096	0.061	0	0.452	0.495
Acta2	Notch1	10090.ENSMUSP00000048218	10090.ENSMUSP00000028288	0	0	0	0	0	0.104	0	0.501	0.533
Acta2	Mdk	10090.ENSMUSP00000048218	10090.ENSMUSP00000028672	0	0	0	0	0	0.062	0	0.464	0.475
Acta2	Il1b	10090.ENSMUSP00000048218	10090.ENSMUSP00000028881	0	0	0	0	0.046	0	0	0.715	0.717
Acta2	Il1a	10090.ENSMUSP00000048218	10090.ENSMUSP00000028882	0	0	0	0	0	0	0	0.441	0.441
Acta2	Anxa5	10090.ENSMUSP00000048218	10090.ENSMUSP00000029266	0	0	0	0	0.129	0.063	0	0.516	0.571
Acta2	Vcam1	10090.ENSMUSP00000048218	10090.ENSMUSP00000029574	0	0	0	0	0.066	0.051	0	0.609	0.623
Acta2	Egf	10090.ENSMUSP00000048218	10090.ENSMUSP00000029653	0	0	0	0	0	0	0	0.658	0.658
Acta2	Casp9	10090.ENSMUSP00000048218	10090.ENSMUSP00000030747	0	0	0	0	0	0.098	0	0.365	0.402
Acta2	Alb	10090.ENSMUSP00000048218	10090.ENSMUSP00000031314	0	0	0	0	0	0	0	0.790	0.790
Acta2	Cxcl15	10090.ENSMUSP00000048218	10090.ENSMUSP00000031322	0	0	0	0	0	0	0	0.518	0.518
Acta2	Kras	10090.ENSMUSP00000048218	10090.ENSMUSP00000032399	0	0.001	0	0	0.078	0.074	0	0.584	0.614
Acta2	Nox4	10090.ENSMUSP00000048218	10090.ENSMUSP00000032781	0	0	0	0	0.047	0.061	0	0.618	0.629
Acta2	Mki67	10090.ENSMUSP00000048218	10090.ENSMUSP00000033310	0	0	0	0	0	0	0	0.745	0.745
Acta2	Nox1	10090.ENSMUSP00000048218	10090.ENSMUSP00000033610	0	0	0	0	0	0.061	0	0.446	0.457
Acta2	Map1lc3b	10090.ENSMUSP00000048218	10090.ENSMUSP00000034270	0	0	0	0	0.065	0.078	0	0.427	0.463
Acta2	Smad3	10090.ENSMUSP00000048218	10090.ENSMUSP00000034973	0	0	0	0	0.065	0.308	0	0.827	0.878
Acta2	Ptgs2	10090.ENSMUSP00000048218	10090.ENSMUSP00000035065	0	0	0	0	0.073	0	0	0.508	0.525
Acta2	Myd88	10090.ENSMUSP00000048218	10090.ENSMUSP00000035092	0	0	0	0	0.069	0.136	0	0.381	0.459
Acta2	Serpine1	10090.ENSMUSP00000048218	10090.ENSMUSP00000039586	0	0	0	0	0.119	0	0	0.691	0.716
Acta2	Atg5	10090.ENSMUSP00000048218	10090.ENSMUSP00000044769	0	0	0	0	0	0.080	0	0.425	0.448
Acta2	Tlr4	10090.ENSMUSP00000048218	10090.ENSMUSP00000045770	0	0	0	0	0	0.095	0	0.556	0.581
Acta2	Serpinb6b	10090.ENSMUSP00000048218	10090.ENSMUSP00000105922	0	0	0	0	0.052	0	0	0.394	0.400
Acta2	Egr1	10090.ENSMUSP00000048218	10090.ENSMUSP00000069616	0	0	0	0	0	0.074	0	0.379	0.400
Acta2	Cdkn1a	10090.ENSMUSP00000048218	10090.ENSMUSP00000156559	0	0	0	0	0.083	0	0	0.377	0.404
Acta2	Il18	10090.ENSMUSP00000048218	10090.ENSMUSP00000151002	0	0	0	0	0	0	0	0.410	0.410
Acta2	Serpinb2	10090.ENSMUSP00000048218	10090.ENSMUSP00000065277	0	0	0	0	0	0	0	0.410	0.410
Acta2	Hsp90aa1	10090.ENSMUSP00000048218	10090.ENSMUSP00000091921	0	0	0	0	0.046	0.094	0	0.382	0.420
Acta2	Nr1h4	10090.ENSMUSP00000048218	10090.ENSMUSP00000100933	0	0	0	0	0	0.052	0	0.415	0.422
Acta2	Serpinb5	10090.ENSMUSP00000048218	10090.ENSMUSP00000108350	0	0	0	0	0	0.062	0	0.410	0.422
Acta2	mt-Nd1	10090.ENSMUSP00000048218	10090.ENSMUSP00000080991	0	0	0	0	0.055	0	0	0.416	0.425
Acta2	H2ax	10090.ENSMUSP00000048218	10090.ENSMUSP00000051432	0	0	0	0	0	0.135	0	0.366	0.428
Acta2	Mef2c	10090.ENSMUSP00000048218	10090.ENSMUSP00000143401	0	0	0	0	0.053	0	0	0.426	0.434
Acta2	Jak2	10090.ENSMUSP00000048218	10090.ENSMUSP00000064394	0	0	0	0	0.073	0.073	0	0.400	0.440
Acta2	Aif1	10090.ENSMUSP00000048218	10090.ENSMUSP00000133709	0	0	0	0	0.053	0.137	0	0.376	0.446
Acta2	Lep	10090.ENSMUSP00000048218	10090.ENSMUSP00000067046	0	0	0	0	0.052	0	0	0.447	0.453
Acta2	Cdkn2a	10090.ENSMUSP00000048218	10090.ENSMUSP00000102748	0	0	0	0	0.067	0.093	0	0.411	0.458
Acta2	Becn1	10090.ENSMUSP00000048218	10090.ENSMUSP00000119369	0	0	0	0	0	0	0	0.463	0.463
Acta2	Cd36	10090.ENSMUSP00000048218	10090.ENSMUSP00000133008	0	0	0	0	0.054	0	0	0.460	0.467
Acta2	Scarb1	10090.ENSMUSP00000048218	10090.ENSMUSP00000083242	0	0	0	0	0.054	0	0	0.461	0.468
Acta2	Ppargc1a	10090.ENSMUSP00000048218	10090.ENSMUSP00000117040	0	0	0	0	0	0.093	0	0.440	0.471
Acta2	Ppara	10090.ENSMUSP00000048218	10090.ENSMUSP00000105049	0	0	0	0	0	0.052	0	0.477	0.483
Acta2	Nfe2l2	10090.ENSMUSP00000048218	10090.ENSMUSP00000099733	0	0	0	0	0	0.062	0	0.480	0.491
Acta2	Mtor	10090.ENSMUSP00000048218	10090.ENSMUSP00000099510	0	0.025	0	0	0	0.041	0	0.491	0.491
Acta2	Ccnb1	10090.ENSMUSP00000048218	10090.ENSMUSP00000071989	0	0	0	0	0.274	0.102	0	0.283	0.492
Acta2	Src	10090.ENSMUSP00000048218	10090.ENSMUSP00000090237	0	0	0	0	0.073	0.073	0	0.462	0.497
Acta2	Nlrp3	10090.ENSMUSP00000048218	10090.ENSMUSP00000098707	0	0	0	0	0.046	0.113	0	0.455	0.498
Acta2	Ocln	10090.ENSMUSP00000048218	10090.ENSMUSP00000065284	0	0	0	0	0	0.079	0	0.481	0.501
Acta2	Esr1	10090.ENSMUSP00000048218	10090.ENSMUSP00000101215	0	0	0	0	0	0.099	0	0.470	0.502
Acta2	Hmgb1	10090.ENSMUSP00000048218	10090.ENSMUSP00000082682	0	0	0	0	0.050	0.127	0	0.447	0.502
Acta2	Sirt1	10090.ENSMUSP00000048218	10090.ENSMUSP00000112595	0	0	0	0	0	0.065	0	0.494	0.507
Acta2	Runx2	10090.ENSMUSP00000048218	10090.ENSMUSP00000109201	0	0	0	0	0	0	0	0.521	0.521
Acta2	Dntt	10090.ENSMUSP00000048218	10090.ENSMUSP00000062078	0	0	0	0	0.046	0	0	0.522	0.524
Acta2	Yap1	10090.ENSMUSP00000048218	10090.ENSMUSP00000069554	0	0	0	0	0.087	0.091	0	0.491	0.541
Acta2	Igf1	10090.ENSMUSP00000048218	10090.ENSMUSP00000100937	0	0	0	0	0	0	0	0.554	0.554
Acta2	Gsk3b	10090.ENSMUSP00000048218	10090.ENSMUSP00000110398	0	0	0	0	0.073	0.073	0	0.527	0.558
Acta2	Ccnd1	10090.ENSMUSP00000048218	10090.ENSMUSP00000091495	0	0	0	0	0.093	0	0	0.539	0.564
Acta2	Ubc	10090.ENSMUSP00000048218	10090.ENSMUSP00000114180	0	0	0	0	0.070	0.132	0	0.512	0.572
Acta2	Ifng	10090.ENSMUSP00000048218	10090.ENSMUSP00000063800	0	0	0	0	0	0	0	0.604	0.604
Acta2	Bcl2	10090.ENSMUSP00000048218	10090.ENSMUSP00000108371	0	0	0	0	0.042	0	0	0.607	0.607
Acta2	Icam1	10090.ENSMUSP00000048218	10090.ENSMUSP00000083587	0	0	0	0	0	0	0	0.611	0.611
Acta2	Trp53	10090.ENSMUSP00000048218	10090.ENSMUSP00000104298	0	0	0	0	0.051	0.051	0	0.607	0.615
Acta2	Jun	10090.ENSMUSP00000048218	10090.ENSMUSP00000102711	0	0	0	0	0.046	0.051	0	0.617	0.623
Acta2	Ren1	10090.ENSMUSP00000048218	10090.ENSMUSP00000092135	0	0	0	0	0.063	0.052	0	0.617	0.630
Acta2	Apoe	10090.ENSMUSP00000048218	10090.ENSMUSP00000133302	0	0	0	0	0	0	0	0.641	0.641
Acta2	Cck	10090.ENSMUSP00000048218	10090.ENSMUSP00000149679	0	0	0	0	0	0	0	0.645	0.645
Acta2	Ins1	10090.ENSMUSP00000048218	10090.ENSMUSP00000049095	0	0	0	0	0	0	0	0.651	0.651
Acta2	Ins2	10090.ENSMUSP00000048218	10090.ENSMUSP00000147425	0	0	0	0	0.057	0	0	0.652	0.658
Acta2	Stat3	10090.ENSMUSP00000048218	10090.ENSMUSP00000120152	0	0	0	0	0.042	0	0	0.658	0.659
Acta2	H3f3b	10090.ENSMUSP00000048218	10090.ENSMUSP00000102062	0	0.002	0.216	0	0.069	0.168	0	0.506	0.660
Acta2	H3c7	10090.ENSMUSP00000048218	10090.ENSMUSP00000074994	0	0.002	0.222	0	0.069	0.168	0	0.506	0.662
Acta2	H3c8	10090.ENSMUSP00000048218	10090.ENSMUSP00000079670	0	0.002	0.222	0	0.069	0.168	0	0.508	0.664
Acta2	Vegfa	10090.ENSMUSP00000048218	10090.ENSMUSP00000115883	0	0	0	0	0	0	0	0.665	0.665
Acta2	Mapk3	10090.ENSMUSP00000048218	10090.ENSMUSP00000051619	0	0.002	0	0	0.068	0.093	0	0.671	0.697
Acta2	Gm3839	10090.ENSMUSP00000048218	10090.ENSMUSP00000138396	0	0	0	0	0.203	0	0	0.670	0.726
Acta2	Gm10358	10090.ENSMUSP00000048218	10090.ENSMUSP00000148326	0	0	0	0	0.203	0	0	0.670	0.726
Acta2	Agt	10090.ENSMUSP00000048218	10090.ENSMUSP00000066488	0	0	0	0	0	0	0	0.734	0.734
Acta2	Pxdn	10090.ENSMUSP00000048218	10090.ENSMUSP00000113703	0	0	0	0	0.094	0	0	0.758	0.771
Acta2	Casp3	10090.ENSMUSP00000048218	10090.ENSMUSP00000147767	0	0	0	0	0	0.314	0	0.692	0.780
Acta2	Timp1	10090.ENSMUSP00000048218	10090.ENSMUSP00000110999	0	0	0	0	0.136	0	0	0.796	0.816
Acta2	Smad2	10090.ENSMUSP00000048218	10090.ENSMUSP00000130115	0	0	0	0	0.065	0.063	0	0.842	0.849
Acta2	Gapdh	10090.ENSMUSP00000048218	10090.ENSMUSP00000113942	0	0	0	0	0.207	0	0	0.839	0.867
Acta2	Pecam1	10090.ENSMUSP00000048218	10090.ENSMUSP00000102408	0	0	0	0	0.053	0.073	0	0.875	0.881
Acta2	Fn1	10090.ENSMUSP00000048218	10090.ENSMUSP00000054499	0	0	0	0	0.094	0	0	0.876	0.882
Actb	Ccl2	10090.ENSMUSP00000098066	10090.ENSMUSP00000000193	0	0	0	0	0	0	0	0.708	0.708
Actb	Cdh1	10090.ENSMUSP00000098066	10090.ENSMUSP00000000312	0	0	0	0	0.057	0.067	0	0.847	0.854
Actb	Rem1	10090.ENSMUSP00000098066	10090.ENSMUSP00000000369	0	0	0	0	0.079	0.074	0	0.699	0.721
Actb	Pparg	10090.ENSMUSP00000098066	10090.ENSMUSP00000000450	0	0	0	0	0	0.052	0.900	0.746	0.973
Actb	Hk2	10090.ENSMUSP00000098066	10090.ENSMUSP00000000642	0	0	0	0	0.066	0.065	0	0.646	0.663
Actb	Il4	10090.ENSMUSP00000098066	10090.ENSMUSP00000000889	0	0	0	0	0.055	0.042	0	0.707	0.711
Actb	Ern1	10090.ENSMUSP00000098066	10090.ENSMUSP00000001059	0	0	0	0	0.073	0.073	0	0.609	0.635
Actb	Akt1	10090.ENSMUSP00000098066	10090.ENSMUSP00000001780	0	0	0	0	0.079	0.079	0	0.886	0.895
Actb	Ppard	10090.ENSMUSP00000098066	10090.ENSMUSP00000002320	0	0	0	0	0	0.052	0	0.493	0.499
Actb	Braf	10090.ENSMUSP00000098066	10090.ENSMUSP00000002487	0	0	0	0	0.073	0.073	0	0.606	0.632
Actb	Tgfb1	10090.ENSMUSP00000098066	10090.ENSMUSP00000002678	0	0	0	0	0	0	0	0.770	0.770
Actb	Stk11	10090.ENSMUSP00000098066	10090.ENSMUSP00000003152	0	0	0	0	0.049	0.134	0	0.457	0.514
Actb	Nqo1	10090.ENSMUSP00000098066	10090.ENSMUSP00000003947	0	0	0	0	0	0	0	0.692	0.692
Actb	Hmox2	10090.ENSMUSP00000098066	10090.ENSMUSP00000004172	0	0	0	0	0	0.060	0	0.409	0.421
Actb	Gpx6	10090.ENSMUSP00000098066	10090.ENSMUSP00000004453	0	0	0	0	0	0	0	0.612	0.612
Actb	Traf6	10090.ENSMUSP00000098066	10090.ENSMUSP00000004949	0	0	0	0	0.066	0.182	0	0.618	0.682
Actb	Mapk14	10090.ENSMUSP00000098066	10090.ENSMUSP00000004990	0	0	0	0	0.073	0.093	0	0.832	0.846
Actb	Hspb1	10090.ENSMUSP00000098066	10090.ENSMUSP00000005077	0	0	0	0	0.100	0.055	0	0.573	0.606
Actb	Cd44	10090.ENSMUSP00000098066	10090.ENSMUSP00000005218	0	0	0	0	0.066	0.051	0	0.716	0.726
Actb	App	10090.ENSMUSP00000098066	10090.ENSMUSP00000005406	0	0	0	0	0.054	0.054	0	0.799	0.804
Actb	Hmox1	10090.ENSMUSP00000098066	10090.ENSMUSP00000005548	0	0	0	0	0	0.060	0	0.796	0.800
Actb	Igf1r	10090.ENSMUSP00000098066	10090.ENSMUSP00000005671	0	0	0	0	0.073	0.079	0	0.585	0.614
Actb	Kptn	10090.ENSMUSP00000098066	10090.ENSMUSP00000006178	0	0	0	0	0	0	0	0.431	0.431
Actb	Serpinb9b	10090.ENSMUSP00000098066	10090.ENSMUSP00000006392	0	0	0	0	0.071	0	0	0.553	0.566
Actb	Sod2	10090.ENSMUSP00000098066	10090.ENSMUSP00000007012	0	0	0	0	0.057	0	0	0.784	0.788
Actb	Ctnnb1	10090.ENSMUSP00000098066	10090.ENSMUSP00000007130	0	0	0	0	0.065	0.066	0	0.833	0.842
Actb	Wnt2	10090.ENSMUSP00000098066	10090.ENSMUSP00000010941	0	0	0	0	0	0	0	0.643	0.643
Actb	Pten	10090.ENSMUSP00000098066	10090.ENSMUSP00000013807	0	0	0	0	0.053	0.059	0	0.721	0.730
Actb	Cybb	10090.ENSMUSP00000098066	10090.ENSMUSP00000015484	0	0	0	0	0	0.066	0	0.657	0.666
Actb	Ncf1	10090.ENSMUSP00000098066	10090.ENSMUSP00000016094	0	0	0	0	0.050	0.102	0	0.564	0.596
Actb	Il10	10090.ENSMUSP00000098066	10090.ENSMUSP00000016673	0	0	0	0	0	0	0	0.748	0.748
Actb	Serpinb1b	10090.ENSMUSP00000098066	10090.ENSMUSP00000016951	0	0	0	0	0	0	0	0.553	0.553
Actb	Serpinb6a	10090.ENSMUSP00000098066	10090.ENSMUSP00000017188	0	0	0	0	0.041	0	0	0.553	0.553
Actb	Brca1	10090.ENSMUSP00000098066	10090.ENSMUSP00000017290	0	0	0	0	0	0	0	0.607	0.607
Actb	Psmd3	10090.ENSMUSP00000098066	10090.ENSMUSP00000017365	0	0	0	0	0.175	0.081	0	0.467	0.560
Actb	Cyba	10090.ENSMUSP00000098066	10090.ENSMUSP00000017604	0	0	0	0	0.079	0	0	0.506	0.526
Actb	Mmp9	10090.ENSMUSP00000098066	10090.ENSMUSP00000017881	0	0	0	0	0	0	0	0.791	0.791
Actb	Psmb6	10090.ENSMUSP00000098066	10090.ENSMUSP00000018430	0	0	0	0	0.235	0	0	0.326	0.462
Actb	Nos2	10090.ENSMUSP00000098066	10090.ENSMUSP00000018610	0	0	0	0	0	0.070	0	0.668	0.678
Actb	Slc2a4	10090.ENSMUSP00000098066	10090.ENSMUSP00000018710	0	0.023	0	0	0.067	0.044	0	0.648	0.658
Actb	Cd68	10090.ENSMUSP00000098066	10090.ENSMUSP00000018918	0	0	0	0	0.067	0	0	0.675	0.684
Actb	Fis1	10090.ENSMUSP00000098066	10090.ENSMUSP00000019198	0	0	0	0	0.065	0.051	0	0.535	0.551
Actb	Psme3	10090.ENSMUSP00000098066	10090.ENSMUSP00000019470	0	0	0	0	0.068	0	0	0.412	0.428
Actb	Ubb	10090.ENSMUSP00000098066	10090.ENSMUSP00000019649	0	0	0	0	0.813	0.132	0	0.438	0.901
Actb	Hdac2	10090.ENSMUSP00000098066	10090.ENSMUSP00000019911	0	0	0	0	0.068	0.096	0	0.605	0.638
Actb	Apaf1	10090.ENSMUSP00000098066	10090.ENSMUSP00000020157	0	0	0	0	0.046	0.059	0	0.549	0.560
Actb	Ccn2	10090.ENSMUSP00000098066	10090.ENSMUSP00000020171	0	0	0	0	0.055	0.066	0	0.641	0.655
Actb	Egfr	10090.ENSMUSP00000098066	10090.ENSMUSP00000020329	0	0	0	0	0	0.088	0	0.840	0.848
Actb	Mdm2	10090.ENSMUSP00000098066	10090.ENSMUSP00000020408	0	0	0	0	0	0	0	0.669	0.669
Actb	Hspa4	10090.ENSMUSP00000098066	10090.ENSMUSP00000020630	0	0	0	0	0.072	0.232	0	0.613	0.700
Actb	Mpo	10090.ENSMUSP00000098066	10090.ENSMUSP00000020779	0	0	0	0	0	0	0	0.575	0.575
Actb	Srebf1	10090.ENSMUSP00000098066	10090.ENSMUSP00000020846	0	0	0	0	0	0.064	0	0.692	0.700
Actb	Nfkbia	10090.ENSMUSP00000098066	10090.ENSMUSP00000021413	0	0	0	0	0.052	0.093	0	0.842	0.852
Actb	Hif1a	10090.ENSMUSP00000098066	10090.ENSMUSP00000021530	0	0	0	0	0.042	0.059	0	0.795	0.799
Actb	Fos	10090.ENSMUSP00000098066	10090.ENSMUSP00000021674	0	0	0	0	0.056	0.059	0	0.702	0.712
Actb	Edn1	10090.ENSMUSP00000098066	10090.ENSMUSP00000021796	0	0	0	0	0.043	0	0	0.517	0.518
Actb	Serpinb1c	10090.ENSMUSP00000098066	10090.ENSMUSP00000021834	0	0	0	0	0	0	0	0.553	0.553
Actb	Serpinb9c	10090.ENSMUSP00000098066	10090.ENSMUSP00000021837	0	0	0	0	0	0	0	0.552	0.552
Actb	Tert	10090.ENSMUSP00000098066	10090.ENSMUSP00000022104	0	0	0	0	0	0.079	0	0.582	0.599
Actb	Hmgcr	10090.ENSMUSP00000098066	10090.ENSMUSP00000022176	0	0	0	0	0	0.048	0	0.597	0.600
Actb	Gpx8	10090.ENSMUSP00000098066	10090.ENSMUSP00000022282	0	0	0	0	0	0	0	0.612	0.612
Actb	Mapk8	10090.ENSMUSP00000098066	10090.ENSMUSP00000022504	0	0	0	0	0.054	0.042	0	0.682	0.686
Actb	Psmb5	10090.ENSMUSP00000098066	10090.ENSMUSP00000022803	0	0	0	0	0.277	0.052	0	0.270	0.456
Actb	Myc	10090.ENSMUSP00000098066	10090.ENSMUSP00000022971	0	0	0	0	0	0.086	0	0.824	0.832
Actb	Rbx1	10090.ENSMUSP00000098066	10090.ENSMUSP00000023036	0	0	0	0	0.127	0.054	0	0.336	0.404
Actb	Crebbp	10090.ENSMUSP00000098066	10090.ENSMUSP00000023165	0	0	0	0	0.086	0	0	0.607	0.625
Actb	Gpt	10090.ENSMUSP00000098066	10090.ENSMUSP00000023203	0	0	0	0	0	0	0	0.518	0.518
Actb	Nr1i2	10090.ENSMUSP00000098066	10090.ENSMUSP00000023504	0	0	0	0	0	0.052	0	0.397	0.404
Actb	Adipoq	10090.ENSMUSP00000098066	10090.ENSMUSP00000023593	0	0	0	0	0	0	0	0.650	0.650
Actb	Sod1	10090.ENSMUSP00000098066	10090.ENSMUSP00000023707	0	0	0	0	0.271	0	0	0.646	0.731
Actb	Cd4	10090.ENSMUSP00000098066	10090.ENSMUSP00000024044	0	0	0	0	0	0.073	0	0.744	0.752
Actb	Hsp90ab1	10090.ENSMUSP00000098066	10090.ENSMUSP00000024739	0	0	0	0	0.792	0.210	0	0.816	0.967
Actb	Tfeb	10090.ENSMUSP00000098066	10090.ENSMUSP00000024786	0	0	0	0	0	0.068	0	0.506	0.520
Actb	Xdh	10090.ENSMUSP00000098066	10090.ENSMUSP00000024866	0	0	0	0	0	0	0	0.465	0.465
Actb	Eif2ak2	10090.ENSMUSP00000098066	10090.ENSMUSP00000024884	0	0	0	0	0	0	0	0.641	0.641
Actb	Epas1	10090.ENSMUSP00000098066	10090.ENSMUSP00000024954	0	0	0	0	0	0.051	0	0.618	0.622
Actb	Tnf	10090.ENSMUSP00000098066	10090.ENSMUSP00000025263	0	0	0	0	0	0.108	0	0.876	0.884
Actb	Lmnb1	10090.ENSMUSP00000098066	10090.ENSMUSP00000025486	0	0	0	0	0.047	0.081	0	0.835	0.843
Actb	Rela	10090.ENSMUSP00000098066	10090.ENSMUSP00000025867	0	0	0	0	0.058	0.104	0	0.696	0.721
Actb	Prdx3	10090.ENSMUSP00000098066	10090.ENSMUSP00000025961	0	0	0	0	0.079	0.058	0	0.422	0.455
Actb	Chuk	10090.ENSMUSP00000098066	10090.ENSMUSP00000026217	0	0	0	0	0.073	0.080	0	0.674	0.697
Actb	Prdx4	10090.ENSMUSP00000098066	10090.ENSMUSP00000026328	0	0	0	0	0.079	0.058	0	0.379	0.414
Actb	Ddit3	10090.ENSMUSP00000098066	10090.ENSMUSP00000026475	0	0	0	0	0.068	0	0	0.612	0.623
Actb	Cyp2e1	10090.ENSMUSP00000098066	10090.ENSMUSP00000026552	0	0	0	0	0.058	0	0	0.531	0.539
Actb	Sirt3	10090.ENSMUSP00000098066	10090.ENSMUSP00000026559	0	0	0	0	0	0.053	0	0.504	0.510
Actb	Hras	10090.ENSMUSP00000098066	10090.ENSMUSP00000026572	0	0.001	0	0	0.079	0.074	0	0.719	0.739
Actb	Rptor	10090.ENSMUSP00000098066	10090.ENSMUSP00000026671	0	0	0	0	0	0	0	0.546	0.546
Actb	Il6	10090.ENSMUSP00000098066	10090.ENSMUSP00000026845	0	0	0	0	0	0	0	0.855	0.855
Actb	Casp12	10090.ENSMUSP00000098066	10090.ENSMUSP00000027009	0	0	0	0	0.065	0.072	0	0.572	0.596
Actb	Casp1	10090.ENSMUSP00000098066	10090.ENSMUSP00000027015	0	0	0	0	0.065	0.072	0	0.723	0.738
Actb	Il17a	10090.ENSMUSP00000098066	10090.ENSMUSP00000027061	0	0	0	0	0	0	0	0.690	0.690
Actb	Slc40a1	10090.ENSMUSP00000098066	10090.ENSMUSP00000027137	0	0	0	0	0	0	0	0.400	0.400
Actb	Serpinb3c	10090.ENSMUSP00000098066	10090.ENSMUSP00000027565	0	0	0	0	0	0	0	0.553	0.553
Actb	Parp1	10090.ENSMUSP00000098066	10090.ENSMUSP00000027777	0	0	0	0	0.047	0	0	0.823	0.824
Actb	Sele	10090.ENSMUSP00000098066	10090.ENSMUSP00000027874	0	0	0	0	0	0.053	0	0.475	0.481
Actb	Atf3	10090.ENSMUSP00000098066	10090.ENSMUSP00000027941	0	0	0	0	0	0.066	0	0.686	0.694
Actb	Atf6	10090.ENSMUSP00000098066	10090.ENSMUSP00000027974	0	0	0	0	0	0	0	0.666	0.666
Actb	Hspa5	10090.ENSMUSP00000098066	10090.ENSMUSP00000028222	0	0	0	0	0.138	0.061	0	0.765	0.793
Actb	Notch1	10090.ENSMUSP00000098066	10090.ENSMUSP00000028288	0	0	0	0	0.045	0.104	0	0.650	0.675
Actb	Cyct	10090.ENSMUSP00000098066	10090.ENSMUSP00000028430	0	0	0	0	0.054	0	0	0.798	0.801
Actb	Mdk	10090.ENSMUSP00000098066	10090.ENSMUSP00000028672	0	0	0	0	0	0.066	0	0.706	0.713
Actb	Il1b	10090.ENSMUSP00000098066	10090.ENSMUSP00000028881	0	0	0	0	0.042	0	0	0.868	0.868
Actb	Il1a	10090.ENSMUSP00000098066	10090.ENSMUSP00000028882	0	0	0	0	0	0	0	0.604	0.604
Actb	Ptpn1	10090.ENSMUSP00000098066	10090.ENSMUSP00000029053	0	0	0	0	0.053	0.084	0	0.395	0.430
Actb	Psma7	10090.ENSMUSP00000098066	10090.ENSMUSP00000029082	0	0	0	0	0.147	0	0	0.522	0.575
Actb	Map1lc3a	10090.ENSMUSP00000098066	10090.ENSMUSP00000029128	0	0	0	0	0.067	0.078	0	0.721	0.739
Actb	Pik3ca	10090.ENSMUSP00000098066	10090.ENSMUSP00000029201	0	0	0	0	0	0	0	0.577	0.577
Actb	Anxa5	10090.ENSMUSP00000098066	10090.ENSMUSP00000029266	0	0	0	0	0.046	0.063	0	0.884	0.887
Actb	Slc7a11	10090.ENSMUSP00000098066	10090.ENSMUSP00000029297	0	0	0	0	0.054	0	0	0.470	0.477
Actb	Vcam1	10090.ENSMUSP00000098066	10090.ENSMUSP00000029574	0	0	0	0	0	0.051	0	0.612	0.616
Actb	Tlr2	10090.ENSMUSP00000098066	10090.ENSMUSP00000029623	0	0	0	0	0	0.095	0	0.657	0.676
Actb	Egf	10090.ENSMUSP00000098066	10090.ENSMUSP00000029653	0	0	0	0	0	0	0	0.791	0.791
Actb	Gclm	10090.ENSMUSP00000098066	10090.ENSMUSP00000029769	0	0	0	0	0.051	0	0	0.531	0.536
Actb	Nfkb1	10090.ENSMUSP00000098066	10090.ENSMUSP00000029812	0	0	0	0	0	0.093	0	0.607	0.629
Actb	Cryz	10090.ENSMUSP00000098066	10090.ENSMUSP00000029850	0	0	0	0	0.045	0	0	0.407	0.409
Actb	Txn1	10090.ENSMUSP00000098066	10090.ENSMUSP00000030051	0	0	0	0	0.081	0.060	0	0.706	0.724
Actb	Vcp	10090.ENSMUSP00000098066	10090.ENSMUSP00000030164	0	0	0	0	0.211	0.054	0	0.440	0.546
Actb	Gpx7	10090.ENSMUSP00000098066	10090.ENSMUSP00000030332	0	0	0	0	0	0	0	0.612	0.612
Actb	Pink1	10090.ENSMUSP00000098066	10090.ENSMUSP00000030536	0	0	0	0	0.042	0	0	0.519	0.519
Actb	Casp9	10090.ENSMUSP00000098066	10090.ENSMUSP00000030747	0	0	0	0	0	0.098	0	0.829	0.839
Actb	H6pd	10090.ENSMUSP00000098066	10090.ENSMUSP00000030830	0	0	0	0	0.103	0.051	0	0.431	0.474
Actb	Mfn2	10090.ENSMUSP00000098066	10090.ENSMUSP00000030884	0	0	0	0	0.055	0.066	0	0.627	0.642
Actb	Alb	10090.ENSMUSP00000098066	10090.ENSMUSP00000031314	0	0	0	0	0	0	0	0.906	0.906
Actb	Cxcl15	10090.ENSMUSP00000098066	10090.ENSMUSP00000031322	0	0	0	0	0	0	0	0.607	0.607
Actb	Cul1	10090.ENSMUSP00000098066	10090.ENSMUSP00000031697	0	0	0	0	0.046	0.050	0	0.443	0.451
Actb	Kras	10090.ENSMUSP00000098066	10090.ENSMUSP00000032399	0	0.001	0	0	0.094	0.074	0	0.750	0.772
Actb	Tnfrsf1a	10090.ENSMUSP00000098066	10090.ENSMUSP00000032491	0	0	0	0	0.055	0	0	0.487	0.494
Actb	Nox4	10090.ENSMUSP00000098066	10090.ENSMUSP00000032781	0	0	0	0	0	0.061	0	0.622	0.630
Actb	Bax	10090.ENSMUSP00000098066	10090.ENSMUSP00000033093	0	0	0	0	0.061	0	0	0.609	0.617
Actb	Fgf21	10090.ENSMUSP00000098066	10090.ENSMUSP00000033099	0	0	0	0	0	0	0	0.488	0.488
Actb	Mki67	10090.ENSMUSP00000098066	10090.ENSMUSP00000033310	0	0	0	0	0	0	0	0.824	0.824
Actb	Nox1	10090.ENSMUSP00000098066	10090.ENSMUSP00000033610	0	0	0	0	0	0.061	0	0.504	0.515
Actb	Ikbkb	10090.ENSMUSP00000098066	10090.ENSMUSP00000033939	0	0	0	0	0.077	0.090	0	0.662	0.691
Actb	Gsr	10090.ENSMUSP00000098066	10090.ENSMUSP00000033992	0	0	0	0	0.059	0	0	0.493	0.503
Actb	Eif2ak3	10090.ENSMUSP00000098066	10090.ENSMUSP00000034093	0	0	0	0	0	0	0	0.666	0.666
Actb	Map1lc3b	10090.ENSMUSP00000098066	10090.ENSMUSP00000034270	0	0	0	0	0.130	0.078	0	0.807	0.832
Actb	Bace1	10090.ENSMUSP00000098066	10090.ENSMUSP00000034591	0	0	0	0	0.063	0.051	0	0.613	0.626
Actb	Cyp1a2	10090.ENSMUSP00000098066	10090.ENSMUSP00000034860	0	0	0	0	0.058	0	0	0.402	0.413
Actb	Gclc	10090.ENSMUSP00000098066	10090.ENSMUSP00000034905	0	0	0	0	0	0	0	0.604	0.604
Actb	Smad3	10090.ENSMUSP00000098066	10090.ENSMUSP00000034973	0	0	0	0	0.065	0.066	0	0.692	0.707
Actb	Ptgs2	10090.ENSMUSP00000098066	10090.ENSMUSP00000035065	0	0	0	0	0	0	0	0.747	0.747
Actb	Myd88	10090.ENSMUSP00000098066	10090.ENSMUSP00000035092	0	0	0	0	0.069	0.136	0	0.678	0.719
Actb	Scd1	10090.ENSMUSP00000098066	10090.ENSMUSP00000036936	0	0	0	0	0.043	0	0	0.604	0.604
Actb	Opa1	10090.ENSMUSP00000098066	10090.ENSMUSP00000036993	0	0	0	0	0.055	0.066	0	0.504	0.524
Actb	Serpine1	10090.ENSMUSP00000098066	10090.ENSMUSP00000039586	0	0	0	0	0	0	0	0.577	0.577
Actb	Aifm1	10090.ENSMUSP00000098066	10090.ENSMUSP00000041104	0	0	0	0	0	0	0	0.474	0.474
Actb	Ptma	10090.ENSMUSP00000098066	10090.ENSMUSP00000044188	0	0	0	0	0.609	0.066	0	0.254	0.704
Actb	Crp	10090.ENSMUSP00000098066	10090.ENSMUSP00000044665	0	0	0	0	0	0	0	0.432	0.432
Actb	Atg5	10090.ENSMUSP00000098066	10090.ENSMUSP00000044769	0	0	0	0	0	0.080	0	0.728	0.739
Actb	Tlr4	10090.ENSMUSP00000098066	10090.ENSMUSP00000045770	0	0	0	0	0	0.095	0	0.750	0.764
Actb	Ppig	10090.ENSMUSP00000098066	10090.ENSMUSP00000045945	0	0	0	0	0.071	0.081	0	0.447	0.487
Actb	Ins1	10090.ENSMUSP00000098066	10090.ENSMUSP00000049095	0	0	0	0	0.047	0	0	0.842	0.843
Actb	H2ax	10090.ENSMUSP00000098066	10090.ENSMUSP00000051432	0	0	0	0	0.066	0.135	0	0.785	0.811
Actb	Mapk3	10090.ENSMUSP00000098066	10090.ENSMUSP00000051619	0	0.002	0	0	0.078	0.093	0	0.854	0.868
Actb	Fn1	10090.ENSMUSP00000098066	10090.ENSMUSP00000054499	0	0	0	0	0	0	0	0.827	0.827
Actb	Xbp1	10090.ENSMUSP00000098066	10090.ENSMUSP00000054852	0	0	0	0	0.051	0	0	0.662	0.666
Actb	Foxo1	10090.ENSMUSP00000098066	10090.ENSMUSP00000055308	0	0	0	0	0	0.086	0	0.664	0.680
Actb	Hamp	10090.ENSMUSP00000098066	10090.ENSMUSP00000055404	0	0	0	0	0	0	0	0.441	0.441
Actb	Bdnf	10090.ENSMUSP00000098066	10090.ENSMUSP00000057989	0	0	0	0	0.051	0	0	0.738	0.740
Actb	Creb1	10090.ENSMUSP00000098066	10090.ENSMUSP00000059973	0	0	0	0	0.042	0	0	0.711	0.711
Actb	Dntt	10090.ENSMUSP00000098066	10090.ENSMUSP00000062078	0	0	0	0	0.046	0	0	0.741	0.742
Actb	Tlr6	10090.ENSMUSP00000098066	10090.ENSMUSP00000062096	0	0	0	0	0	0.095	0	0.479	0.508
Actb	Irs1	10090.ENSMUSP00000098066	10090.ENSMUSP00000063795	0	0	0	0	0	0.104	0	0.645	0.668
Actb	Ifng	10090.ENSMUSP00000098066	10090.ENSMUSP00000063800	0	0	0	0	0	0	0	0.790	0.790
Actb	Jak2	10090.ENSMUSP00000098066	10090.ENSMUSP00000064394	0	0	0	0	0.073	0.073	0	0.655	0.677
Actb	Serpinb2	10090.ENSMUSP00000098066	10090.ENSMUSP00000065277	0	0	0	0	0	0	0	0.574	0.574
Actb	Ocln	10090.ENSMUSP00000098066	10090.ENSMUSP00000065284	0	0	0	0	0	0.079	0	0.815	0.823
Actb	Agt	10090.ENSMUSP00000098066	10090.ENSMUSP00000066488	0	0	0	0	0	0	0	0.639	0.639
Actb	Lep	10090.ENSMUSP00000098066	10090.ENSMUSP00000067046	0	0	0	0	0	0	0	0.660	0.660
Actb	Serpinb9d	10090.ENSMUSP00000098066	10090.ENSMUSP00000067710	0	0	0	0	0	0	0	0.552	0.552
Actb	Yap1	10090.ENSMUSP00000098066	10090.ENSMUSP00000069554	0	0	0	0	0.054	0.091	0	0.503	0.535
Actb	Egr1	10090.ENSMUSP00000098066	10090.ENSMUSP00000069616	0	0	0	0	0	0.074	0	0.606	0.619
Actb	Cebpb	10090.ENSMUSP00000098066	10090.ENSMUSP00000069850	0	0	0	0	0	0	0	0.605	0.605
Actb	Btrc	10090.ENSMUSP00000098066	10090.ENSMUSP00000070728	0	0	0	0	0	0.083	0	0.410	0.435
Actb	Serpinb9e	10090.ENSMUSP00000098066	10090.ENSMUSP00000071769	0	0	0	0	0	0	0	0.552	0.552
Actb	Ccnb1	10090.ENSMUSP00000098066	10090.ENSMUSP00000071989	0	0	0	0	0.283	0.102	0	0.726	0.809
Actb	Hsf1	10090.ENSMUSP00000098066	10090.ENSMUSP00000072617	0	0	0	0	0.088	0.051	0	0.463	0.495
Actb	Sirt2	10090.ENSMUSP00000098066	10090.ENSMUSP00000072732	0	0	0	0	0.042	0.062	0	0.414	0.428
Actb	Gm10053	10090.ENSMUSP00000098066	10090.ENSMUSP00000072829	0	0	0	0	0.054	0	0	0.799	0.802
Actb	Lamp2	10090.ENSMUSP00000098066	10090.ENSMUSP00000074448	0	0	0	0	0.065	0	0	0.608	0.618
Actb	Serpinb9f	10090.ENSMUSP00000098066	10090.ENSMUSP00000074958	0	0	0	0	0	0	0	0.552	0.552
Actb	H3c7	10090.ENSMUSP00000098066	10090.ENSMUSP00000074994	0	0.002	0.214	0	0.069	0.168	0	0.809	0.868
Actb	Serpinb1a	10090.ENSMUSP00000098066	10090.ENSMUSP00000075690	0	0	0	0	0	0	0	0.555	0.555
Actb	Mapk7	10090.ENSMUSP00000098066	10090.ENSMUSP00000078087	0	0	0	0	0.072	0.093	0	0.425	0.474
Actb	H3c8	10090.ENSMUSP00000098066	10090.ENSMUSP00000079670	0	0.002	0.214	0	0.069	0.168	0	0.857	0.901
Actb	Serpinb9g	10090.ENSMUSP00000098066	10090.ENSMUSP00000080597	0	0	0	0	0	0	0	0.552	0.552
Actb	mt-Nd1	10090.ENSMUSP00000098066	10090.ENSMUSP00000080991	0	0	0	0	0.163	0	0	0.741	0.774
Actb	Gpx1	10090.ENSMUSP00000098066	10090.ENSMUSP00000081010	0	0	0	0	0.102	0	0	0.687	0.707
Actb	Gpx3	10090.ENSMUSP00000098066	10090.ENSMUSP00000081011	0	0	0	0	0	0	0	0.615	0.615
Actb	Gpx2	10090.ENSMUSP00000098066	10090.ENSMUSP00000081012	0	0	0	0	0	0	0	0.615	0.615
Actb	Hmgb1	10090.ENSMUSP00000098066	10090.ENSMUSP00000082682	0	0	0	0	0.285	0.127	0	0.615	0.739
Actb	Stat2	10090.ENSMUSP00000098066	10090.ENSMUSP00000082855	0	0	0	0	0	0	0	0.478	0.478
Actb	Scarb1	10090.ENSMUSP00000098066	10090.ENSMUSP00000083242	0	0	0	0	0.054	0	0	0.667	0.671
Actb	Ncor2	10090.ENSMUSP00000098066	10090.ENSMUSP00000083250	0	0	0	0	0	0.055	0	0.398	0.407
Actb	Icam1	10090.ENSMUSP00000098066	10090.ENSMUSP00000083587	0	0	0	0	0	0.041	0	0.717	0.717
Actb	Serpinb7	10090.ENSMUSP00000098066	10090.ENSMUSP00000083896	0	0	0	0	0	0	0	0.553	0.553
Actb	Hnrnpa2b1	10090.ENSMUSP00000098066	10090.ENSMUSP00000087453	0	0	0	0	0.474	0.179	0	0.308	0.676
Actb	Stat6	10090.ENSMUSP00000098066	10090.ENSMUSP00000089708	0	0	0	0	0	0	0	0.504	0.504
Actb	Tfam	10090.ENSMUSP00000098066	10090.ENSMUSP00000090086	0	0	0	0	0	0.127	0	0.618	0.652
Actb	Src	10090.ENSMUSP00000098066	10090.ENSMUSP00000090237	0	0	0	0	0.073	0.073	0	0.722	0.740
Actb	Ccnd1	10090.ENSMUSP00000098066	10090.ENSMUSP00000091495	0	0	0	0	0.076	0	0	0.841	0.846
Actb	Hsp90aa1	10090.ENSMUSP00000098066	10090.ENSMUSP00000091921	0	0	0	0	0.154	0.094	0	0.827	0.855
Actb	Ftl1	10090.ENSMUSP00000098066	10090.ENSMUSP00000092002	0	0	0	0	0.556	0.061	0	0.401	0.728
Actb	Ren1	10090.ENSMUSP00000098066	10090.ENSMUSP00000092135	0	0	0	0	0.063	0.052	0	0.559	0.574
Actb	Map3k5	10090.ENSMUSP00000098066	10090.ENSMUSP00000093485	0	0	0	0	0	0	0	0.459	0.459
Actb	Zhx2	10090.ENSMUSP00000098066	10090.ENSMUSP00000094164	0	0	0	0	0	0.042	0	0.497	0.497
Actb	Gpx4	10090.ENSMUSP00000098066	10090.ENSMUSP00000094863	0	0	0	0	0.134	0	0	0.562	0.605
Actb	Cebpa	10090.ENSMUSP00000098066	10090.ENSMUSP00000096129	0	0	0	0	0	0	0	0.645	0.645
Actb	Csnk2a1	10090.ENSMUSP00000098066	10090.ENSMUSP00000096829	0	0	0	0	0.089	0	0	0.395	0.425
Actb	Mefv	10090.ENSMUSP00000098066	10090.ENSMUSP00000097795	0	0	0	0	0	0.060	0	0.441	0.452
Actb	Csnk2a2	10090.ENSMUSP00000098066	10090.ENSMUSP00000148404	0	0	0	0	0.052	0	0	0.394	0.401
Actb	Gstp1	10090.ENSMUSP00000098066	10090.ENSMUSP00000129565	0	0	0	0	0.058	0.094	0	0.365	0.411
Actb	Mef2c	10090.ENSMUSP00000098066	10090.ENSMUSP00000143401	0	0	0	0	0.056	0	0	0.426	0.436
Actb	Maf	10090.ENSMUSP00000098066	10090.ENSMUSP00000104732	0	0	0	0	0.051	0	0	0.435	0.440
Actb	Txnip	10090.ENSMUSP00000098066	10090.ENSMUSP00000102710	0	0	0	0	0.057	0	0	0.432	0.441
Actb	Skp1a	10090.ENSMUSP00000098066	10090.ENSMUSP00000104700	0	0	0	0	0.117	0.061	0	0.394	0.454
Actb	Cul3	10090.ENSMUSP00000098066	10090.ENSMUSP00000130738	0	0	0	0	0.059	0.050	0	0.440	0.456
Actb	Nr1h4	10090.ENSMUSP00000098066	10090.ENSMUSP00000100933	0	0	0	0	0	0.052	0	0.460	0.466
Actb	Rps27a	10090.ENSMUSP00000098066	10090.ENSMUSP00000099909	0	0	0	0	0.197	0.273	0	0.177	0.478
Actb	Nrf1	10090.ENSMUSP00000098066	10090.ENSMUSP00000110860	0	0	0	0	0.060	0	0	0.468	0.479
Actb	Akt3	10090.ENSMUSP00000098066	10090.ENSMUSP00000106789	0	0	0	0	0.073	0.079	0	0.440	0.480
Actb	Ucp2	10090.ENSMUSP00000098066	10090.ENSMUSP00000120967	0	0	0	0	0.046	0	0	0.480	0.483
Actb	Ripk1	10090.ENSMUSP00000098066	10090.ENSMUSP00000129831	0	0	0	0	0.073	0.073	0	0.448	0.484
Actb	Park7	10090.ENSMUSP00000098066	10090.ENSMUSP00000101299	0	0	0	0	0.175	0.063	0	0.411	0.504
Actb	Psen1	10090.ENSMUSP00000098066	10090.ENSMUSP00000098786	0	0	0	0	0.042	0	0	0.511	0.511
Actb	Psmb3	10090.ENSMUSP00000098066	10090.ENSMUSP00000099436	0	0	0	0	0.074	0	0	0.498	0.516
Actb	Cbs	10090.ENSMUSP00000098066	10090.ENSMUSP00000158269	0	0	0	0	0.049	0	0	0.518	0.522
Actb	Nr1h3	10090.ENSMUSP00000098066	10090.ENSMUSP00000106988	0	0	0	0	0	0.052	0	0.518	0.524
Actb	Txnrd1	10090.ENSMUSP00000098066	10090.ENSMUSP00000152046	0	0	0	0	0.085	0	0	0.503	0.526
Actb	Cyp1a1	10090.ENSMUSP00000098066	10090.ENSMUSP00000150277	0	0	0	0	0.058	0	0	0.533	0.541
Actb	Arnt	10090.ENSMUSP00000098066	10090.ENSMUSP00000099810	0	0	0	0	0	0.064	0	0.530	0.541
Actb	Prdx1	10090.ENSMUSP00000098066	10090.ENSMUSP00000114159	0	0	0	0	0.148	0.058	0	0.475	0.542
Actb	Tlr1	10090.ENSMUSP00000098066	10090.ENSMUSP00000142500	0	0	0	0	0	0.095	0	0.515	0.542
Actb	Serpinb6e	10090.ENSMUSP00000098066	10090.ENSMUSP00000105904	0	0	0	0	0	0	0	0.552	0.552
Actb	Serpinb6c	10090.ENSMUSP00000098066	10090.ENSMUSP00000127619	0	0	0	0	0	0	0	0.552	0.552
Actb	Serpinb8	10090.ENSMUSP00000098066	10090.ENSMUSP00000108326	0	0	0	0	0	0	0	0.552	0.552
Actb	Serpinb6b	10090.ENSMUSP00000098066	10090.ENSMUSP00000105922	0	0	0	0	0	0	0	0.553	0.553
Actb	Serpinb9	10090.ENSMUSP00000098066	10090.ENSMUSP00000099002	0	0	0	0	0	0	0	0.554	0.554
Actb	Atf4	10090.ENSMUSP00000098066	10090.ENSMUSP00000105234	0	0	0	0	0.060	0	0	0.546	0.555
Actb	Irf1	10090.ENSMUSP00000098066	10090.ENSMUSP00000104548	0	0	0	0	0.045	0.086	0	0.533	0.557
Actb	Gcg	10090.ENSMUSP00000098066	10090.ENSMUSP00000099794	0	0	0	0	0	0	0	0.559	0.559
Actb	Psma2	10090.ENSMUSP00000098066	10090.ENSMUSP00000129767	0	0	0	0	0.152	0	0	0.503	0.561
Actb	Akt2	10090.ENSMUSP00000098066	10090.ENSMUSP00000103981	0	0	0	0	0.073	0.079	0	0.529	0.563
Actb	Prdx2	10090.ENSMUSP00000098066	10090.ENSMUSP00000105356	0	0	0	0	0.150	0.058	0	0.500	0.565
Actb	Dnm1l	10090.ENSMUSP00000098066	10090.ENSMUSP00000155155	0	0	0	0	0.055	0.072	0	0.555	0.576
Actb	Serpinb5	10090.ENSMUSP00000098066	10090.ENSMUSP00000108350	0	0	0	0	0	0.051	0	0.574	0.578
Actb	Mapk9	10090.ENSMUSP00000098066	10090.ENSMUSP00000136977	0	0	0	0	0.054	0.042	0	0.582	0.588
Actb	Foxg1	10090.ENSMUSP00000098066	10090.ENSMUSP00000136372	0	0	0	0	0	0.086	0	0.586	0.605
Actb	Gpx5	10090.ENSMUSP00000098066	10090.ENSMUSP00000106117	0	0	0	0	0	0	0	0.612	0.612
Actb	Apoe	10090.ENSMUSP00000098066	10090.ENSMUSP00000133302	0	0	0	0	0.053	0	0	0.608	0.612
Actb	Nck1	10090.ENSMUSP00000098066	10090.ENSMUSP00000112221	0	0	0	0	0	0	0.500	0.279	0.624
Actb	Timp1	10090.ENSMUSP00000098066	10090.ENSMUSP00000110999	0	0	0	0	0.084	0	0	0.608	0.626
Actb	Prkn	10090.ENSMUSP00000098066	10090.ENSMUSP00000140587	0	0	0	0	0	0.311	0	0.483	0.629
Actb	Cd36	10090.ENSMUSP00000098066	10090.ENSMUSP00000133008	0	0	0	0	0.054	0	0	0.629	0.634
Actb	Nlrp3	10090.ENSMUSP00000098066	10090.ENSMUSP00000098707	0	0	0	0	0.046	0.113	0	0.605	0.636
Actb	Il18	10090.ENSMUSP00000098066	10090.ENSMUSP00000151002	0	0	0	0	0	0	0	0.643	0.643
Actb	Mgst1	10090.ENSMUSP00000098066	10090.ENSMUSP00000112923	0	0	0	0	0.044	0	0	0.644	0.645
Actb	Stat5a	10090.ENSMUSP00000098066	10090.ENSMUSP00000102980	0	0	0	0	0	0	0	0.655	0.655
Actb	Keap1	10090.ENSMUSP00000098066	10090.ENSMUSP00000131029	0	0	0	0	0	0.054	0	0.652	0.656
Actb	Snca	10090.ENSMUSP00000098066	10090.ENSMUSP00000109907	0	0	0	0	0.066	0.066	0	0.643	0.661
Actb	Cdkn2a	10090.ENSMUSP00000098066	10090.ENSMUSP00000102748	0	0	0	0	0	0.093	0	0.643	0.663
Actb	Foxo3	10090.ENSMUSP00000098066	10090.ENSMUSP00000101141	0	0	0	0	0	0.086	0	0.654	0.671
Actb	Atm	10090.ENSMUSP00000098066	10090.ENSMUSP00000156344	0	0	0	0	0	0.060	0	0.670	0.676
Actb	Igf1	10090.ENSMUSP00000098066	10090.ENSMUSP00000100937	0	0	0	0	0	0	0	0.677	0.677
Actb	Ppara	10090.ENSMUSP00000098066	10090.ENSMUSP00000105049	0	0	0	0	0	0.052	0	0.678	0.681
Actb	Fth1	10090.ENSMUSP00000098066	10090.ENSMUSP00000158539	0	0	0	0	0.421	0.061	0	0.464	0.683
Actb	Atg7	10090.ENSMUSP00000098066	10090.ENSMUSP00000133215	0	0	0	0	0	0.054	0	0.680	0.684
Actb	Vegfa	10090.ENSMUSP00000098066	10090.ENSMUSP00000115883	0	0	0	0	0	0	0	0.694	0.694
Actb	Nfe2l2	10090.ENSMUSP00000098066	10090.ENSMUSP00000099733	0	0	0	0	0	0.066	0	0.694	0.701
Actb	Cdkn1a	10090.ENSMUSP00000098066	10090.ENSMUSP00000156559	0	0	0	0	0.064	0	0	0.698	0.705
Actb	Stat1	10090.ENSMUSP00000098066	10090.ENSMUSP00000141132	0	0	0	0	0	0	0	0.706	0.706
Actb	Runx2	10090.ENSMUSP00000098066	10090.ENSMUSP00000109201	0	0	0	0	0	0	0	0.708	0.708
Actb	Sirt1	10090.ENSMUSP00000098066	10090.ENSMUSP00000112595	0	0	0	0	0	0.066	0	0.715	0.722
Actb	Smad2	10090.ENSMUSP00000098066	10090.ENSMUSP00000130115	0	0	0	0	0.065	0.063	0	0.710	0.723
Actb	Sqstm1	10090.ENSMUSP00000098066	10090.ENSMUSP00000099835	0	0	0	0	0.064	0	0	0.721	0.727
Actb	Ppargc1a	10090.ENSMUSP00000098066	10090.ENSMUSP00000117040	0	0	0	0	0	0.093	0	0.729	0.744
Actb	Rps6kb1	10090.ENSMUSP00000098066	10090.ENSMUSP00000119715	0	0	0	0	0	0.067	0	0.747	0.754
Actb	Ubc	10090.ENSMUSP00000098066	10090.ENSMUSP00000114180	0	0	0	0	0.468	0.132	0	0.513	0.756
Actb	Pecam1	10090.ENSMUSP00000098066	10090.ENSMUSP00000102408	0	0	0	0	0.059	0.073	0	0.743	0.757
Actb	Mtor	10090.ENSMUSP00000098066	10090.ENSMUSP00000099510	0	0.026	0	0	0	0.041	0	0.757	0.757
Actb	Becn1	10090.ENSMUSP00000098066	10090.ENSMUSP00000119369	0	0	0	0	0.043	0	0	0.763	0.763
Actb	Bcl2l1	10090.ENSMUSP00000098066	10090.ENSMUSP00000105445	0	0	0	0	0.042	0	0	0.771	0.772
Actb	Lmnb2	10090.ENSMUSP00000098066	10090.ENSMUSP00000136524	0	0	0	0	0.068	0.081	0	0.761	0.778
Actb	Aif1	10090.ENSMUSP00000098066	10090.ENSMUSP00000133709	0	0	0	0	0.053	0.137	0	0.753	0.781
Actb	Hdac1	10090.ENSMUSP00000098066	10090.ENSMUSP00000099657	0	0	0	0	0.074	0.096	0	0.772	0.793
Actb	Jun	10090.ENSMUSP00000098066	10090.ENSMUSP00000102711	0	0	0	0	0.047	0.051	0	0.795	0.799
Actb	Hspa1b	10090.ENSMUSP00000098066	10090.ENSMUSP00000133815	0	0	0	0	0.048	0.066	0	0.806	0.812
Actb	Casp8	10090.ENSMUSP00000098066	10090.ENSMUSP00000140546	0	0	0	0	0	0.072	0	0.813	0.819
Actb	Gsk3b	10090.ENSMUSP00000098066	10090.ENSMUSP00000110398	0	0	0	0	0.155	0.073	0	0.789	0.820
Actb	Stat3	10090.ENSMUSP00000098066	10090.ENSMUSP00000120152	0	0	0	0	0.084	0	0	0.822	0.830
Actb	Ins2	10090.ENSMUSP00000098066	10090.ENSMUSP00000147425	0	0	0	0	0.046	0	0	0.842	0.843
Actb	Cck	10090.ENSMUSP00000098066	10090.ENSMUSP00000149679	0	0	0	0	0	0	0	0.843	0.843
Actb	Esr1	10090.ENSMUSP00000098066	10090.ENSMUSP00000101215	0	0	0	0	0	0.111	0	0.831	0.843
Actb	Trp53	10090.ENSMUSP00000098066	10090.ENSMUSP00000104298	0	0	0	0	0.080	0.053	0	0.849	0.857
Actb	Gm3839	10090.ENSMUSP00000098066	10090.ENSMUSP00000138396	0	0	0	0	0.203	0	0	0.854	0.879
Actb	Gm10358	10090.ENSMUSP00000098066	10090.ENSMUSP00000148326	0	0	0	0	0.203	0	0	0.854	0.879
Actb	Bcl2	10090.ENSMUSP00000098066	10090.ENSMUSP00000108371	0	0	0	0	0	0	0	0.883	0.883
Actb	Pxdn	10090.ENSMUSP00000098066	10090.ENSMUSP00000113703	0	0	0	0	0	0	0	0.943	0.943
Actb	H3f3b	10090.ENSMUSP00000098066	10090.ENSMUSP00000102062	0	0.002	0.208	0	0.582	0.385	0	0.809	0.956
Actb	Gapdh	10090.ENSMUSP00000098066	10090.ENSMUSP00000113942	0	0	0	0	0.405	0.225	0	0.935	0.967
Actb	Casp3	10090.ENSMUSP00000098066	10090.ENSMUSP00000147767	0	0	0	0	0	0.072	0.900	0.903	0.990
Adipoq	Ccl2	10090.ENSMUSP00000023593	10090.ENSMUSP00000000193	0	0	0	0	0.054	0	0	0.754	0.758
Adipoq	Pparg	10090.ENSMUSP00000023593	10090.ENSMUSP00000000450	0	0	0	0	0.165	0	0	0.902	0.915
Adipoq	Hk2	10090.ENSMUSP00000023593	10090.ENSMUSP00000000642	0	0	0	0	0	0	0	0.457	0.457
Adipoq	Il4	10090.ENSMUSP00000023593	10090.ENSMUSP00000000889	0	0	0	0	0	0	0	0.532	0.532
Adipoq	Akt1	10090.ENSMUSP00000023593	10090.ENSMUSP00000001780	0	0	0	0	0	0	0	0.733	0.733
Adipoq	Ppard	10090.ENSMUSP00000023593	10090.ENSMUSP00000002320	0	0	0	0	0	0	0	0.648	0.648
Adipoq	Tgfb1	10090.ENSMUSP00000023593	10090.ENSMUSP00000002678	0	0	0	0	0	0	0	0.550	0.550
Adipoq	Stk11	10090.ENSMUSP00000023593	10090.ENSMUSP00000003152	0	0	0	0	0	0	0	0.497	0.497
Adipoq	Gpx6	10090.ENSMUSP00000023593	10090.ENSMUSP00000004453	0	0	0	0	0.077	0	0	0.518	0.536
Adipoq	Mapk14	10090.ENSMUSP00000023593	10090.ENSMUSP00000004990	0	0	0	0	0	0	0	0.554	0.554
Adipoq	Hmox1	10090.ENSMUSP00000023593	10090.ENSMUSP00000005548	0	0	0	0	0	0	0	0.566	0.566
Adipoq	Igf1r	10090.ENSMUSP00000023593	10090.ENSMUSP00000005671	0	0	0	0	0	0	0	0.430	0.430
Adipoq	Ctnnb1	10090.ENSMUSP00000023593	10090.ENSMUSP00000007130	0	0	0	0	0	0	0	0.514	0.514
Adipoq	Wnt2	10090.ENSMUSP00000023593	10090.ENSMUSP00000010941	0	0	0	0	0.044	0	0	0.473	0.475
Adipoq	Cybb	10090.ENSMUSP00000023593	10090.ENSMUSP00000015484	0	0	0	0	0.047	0	0	0.401	0.405
Adipoq	Il10	10090.ENSMUSP00000023593	10090.ENSMUSP00000016673	0	0	0	0	0	0	0	0.807	0.807
Adipoq	Mmp9	10090.ENSMUSP00000023593	10090.ENSMUSP00000017881	0	0	0	0	0	0	0	0.505	0.505
Adipoq	Nos2	10090.ENSMUSP00000023593	10090.ENSMUSP00000018610	0	0	0	0	0	0	0	0.460	0.460
Adipoq	Slc2a4	10090.ENSMUSP00000023593	10090.ENSMUSP00000018710	0	0	0	0	0.209	0	0	0.854	0.880
Adipoq	Cd68	10090.ENSMUSP00000023593	10090.ENSMUSP00000018918	0	0	0	0	0	0	0	0.559	0.559
Adipoq	Mpo	10090.ENSMUSP00000023593	10090.ENSMUSP00000020779	0	0	0	0	0	0	0	0.567	0.567
Adipoq	Srebf1	10090.ENSMUSP00000023593	10090.ENSMUSP00000020846	0	0	0	0	0	0	0	0.769	0.769
Adipoq	Nfkbia	10090.ENSMUSP00000023593	10090.ENSMUSP00000021413	0	0	0	0	0	0	0	0.400	0.400
Adipoq	Hif1a	10090.ENSMUSP00000023593	10090.ENSMUSP00000021530	0	0	0	0	0	0	0	0.504	0.504
Adipoq	Edn1	10090.ENSMUSP00000023593	10090.ENSMUSP00000021796	0	0	0	0	0	0	0	0.528	0.528
Adipoq	Hmgcr	10090.ENSMUSP00000023593	10090.ENSMUSP00000022176	0	0	0	0	0	0	0	0.542	0.542
Adipoq	Gpx8	10090.ENSMUSP00000023593	10090.ENSMUSP00000022282	0	0	0	0	0.078	0	0	0.503	0.523
Adipoq	Mapk8	10090.ENSMUSP00000023593	10090.ENSMUSP00000022504	0	0	0	0	0	0	0	0.453	0.453
Adipoq	Gpt	10090.ENSMUSP00000023593	10090.ENSMUSP00000023203	0	0	0	0	0.058	0	0	0.534	0.542
Adipoq	Egf	10090.ENSMUSP00000023593	10090.ENSMUSP00000029653	0	0	0	0	0.050	0	0	0.399	0.404
Adipoq	Tlr2	10090.ENSMUSP00000023593	10090.ENSMUSP00000029623	0	0	0	0	0.055	0	0	0.399	0.408
Adipoq	Tlr6	10090.ENSMUSP00000023593	10090.ENSMUSP00000062096	0	0	0	0	0.055	0	0	0.403	0.412
Adipoq	Gm11808	10090.ENSMUSP00000023593	10090.ENSMUSP00000086852	0	0	0	0	0	0.416	0	0	0.416
Adipoq	Xdh	10090.ENSMUSP00000023593	10090.ENSMUSP00000024866	0	0	0	0	0.073	0	0	0.398	0.418
Adipoq	Nlrp3	10090.ENSMUSP00000023593	10090.ENSMUSP00000098707	0	0	0	0	0.093	0	0	0.393	0.425
Adipoq	Il1a	10090.ENSMUSP00000023593	10090.ENSMUSP00000028882	0	0	0	0	0	0	0	0.430	0.430
Adipoq	Akt2	10090.ENSMUSP00000023593	10090.ENSMUSP00000103981	0	0	0	0	0.041	0	0	0.436	0.436
Adipoq	Sirt3	10090.ENSMUSP00000023593	10090.ENSMUSP00000026559	0	0	0	0	0	0	0	0.437	0.437
Adipoq	Nox4	10090.ENSMUSP00000023593	10090.ENSMUSP00000032781	0	0	0	0	0	0	0	0.437	0.437
Adipoq	Bdnf	10090.ENSMUSP00000023593	10090.ENSMUSP00000057989	0	0	0	0	0	0	0	0.452	0.452
Adipoq	Tfam	10090.ENSMUSP00000023593	10090.ENSMUSP00000090086	0	0	0	0	0	0	0	0.455	0.455
Adipoq	mt-Nd1	10090.ENSMUSP00000023593	10090.ENSMUSP00000080991	0	0	0	0	0	0	0	0.458	0.457
Adipoq	Ppargc1b	10090.ENSMUSP00000023593	10090.ENSMUSP00000074771	0	0	0	0	0	0	0	0.460	0.459
Adipoq	Jak2	10090.ENSMUSP00000023593	10090.ENSMUSP00000064394	0	0	0	0	0.051	0	0	0.456	0.461
Adipoq	Rps6kb1	10090.ENSMUSP00000023593	10090.ENSMUSP00000119715	0	0	0	0	0	0	0	0.463	0.463
Adipoq	Gm10358	10090.ENSMUSP00000023593	10090.ENSMUSP00000148326	0	0	0	0	0	0	0	0.471	0.471
Adipoq	Gm3839	10090.ENSMUSP00000023593	10090.ENSMUSP00000138396	0	0	0	0	0	0	0	0.471	0.471
Adipoq	Bcl2	10090.ENSMUSP00000023593	10090.ENSMUSP00000108371	0	0	0	0	0.053	0	0	0.466	0.473
Adipoq	Trp53	10090.ENSMUSP00000023593	10090.ENSMUSP00000104298	0	0	0	0	0	0	0	0.479	0.479
Adipoq	Ikbkb	10090.ENSMUSP00000023593	10090.ENSMUSP00000033939	0	0	0	0	0	0	0	0.480	0.480
Adipoq	Nfe2l2	10090.ENSMUSP00000023593	10090.ENSMUSP00000099733	0	0	0	0	0	0	0	0.480	0.480
Adipoq	Vegfa	10090.ENSMUSP00000023593	10090.ENSMUSP00000115883	0	0	0	0	0	0	0	0.483	0.483
Adipoq	Fn1	10090.ENSMUSP00000023593	10090.ENSMUSP00000054499	0	0	0	0	0	0	0	0.483	0.483
Adipoq	Cd4	10090.ENSMUSP00000023593	10090.ENSMUSP00000024044	0	0	0	0	0	0	0	0.487	0.487
Adipoq	Creb1	10090.ENSMUSP00000023593	10090.ENSMUSP00000059973	0	0	0	0	0	0	0	0.487	0.487
Adipoq	Il17a	10090.ENSMUSP00000023593	10090.ENSMUSP00000027061	0	0	0	0	0	0	0	0.490	0.489
Adipoq	Pecam1	10090.ENSMUSP00000023593	10090.ENSMUSP00000102408	0	0	0	0	0.047	0	0	0.487	0.490
Adipoq	Sele	10090.ENSMUSP00000023593	10090.ENSMUSP00000027874	0	0	0	0	0	0	0	0.500	0.500
Adipoq	Ptpn1	10090.ENSMUSP00000023593	10090.ENSMUSP00000029053	0	0	0	0	0	0	0	0.502	0.502
Adipoq	Nr1h4	10090.ENSMUSP00000023593	10090.ENSMUSP00000100933	0	0	0	0	0	0	0	0.505	0.505
Adipoq	Casp3	10090.ENSMUSP00000023593	10090.ENSMUSP00000147767	0	0	0	0	0	0	0	0.507	0.507
Adipoq	Glo1	10090.ENSMUSP00000023593	10090.ENSMUSP00000158296	0	0	0	0	0	0	0	0.509	0.509
Adipoq	Cdkn1a	10090.ENSMUSP00000023593	10090.ENSMUSP00000156559	0	0	0	0	0	0	0	0.512	0.512
Adipoq	Gsk3b	10090.ENSMUSP00000023593	10090.ENSMUSP00000110398	0	0	0	0	0	0	0	0.512	0.512
Adipoq	Cck	10090.ENSMUSP00000023593	10090.ENSMUSP00000149679	0	0	0	0	0	0	0	0.513	0.513
Adipoq	Gpx7	10090.ENSMUSP00000023593	10090.ENSMUSP00000030332	0	0	0	0	0.057	0	0	0.518	0.526
Adipoq	Gpx2	10090.ENSMUSP00000023593	10090.ENSMUSP00000081012	0	0	0	0	0.057	0	0	0.517	0.526
Adipoq	H6pd	10090.ENSMUSP00000023593	10090.ENSMUSP00000030830	0	0	0	0	0.061	0	0	0.521	0.530
Adipoq	Ptgs2	10090.ENSMUSP00000023593	10090.ENSMUSP00000035065	0	0	0	0	0	0	0	0.533	0.533
Adipoq	Nr1h3	10090.ENSMUSP00000023593	10090.ENSMUSP00000106988	0	0	0	0	0.071	0	0	0.521	0.535
Adipoq	Gpx5	10090.ENSMUSP00000023593	10090.ENSMUSP00000106117	0	0	0	0	0.077	0	0	0.518	0.536
Adipoq	Mapk3	10090.ENSMUSP00000023593	10090.ENSMUSP00000051619	0	0	0	0	0	0	0	0.537	0.537
Adipoq	Il18	10090.ENSMUSP00000023593	10090.ENSMUSP00000151002	0	0	0	0	0.042	0	0	0.554	0.554
Adipoq	Rxra	10090.ENSMUSP00000023593	10090.ENSMUSP00000076491	0	0	0	0	0	0	0	0.562	0.562
Adipoq	Esr1	10090.ENSMUSP00000023593	10090.ENSMUSP00000101215	0	0	0	0	0	0	0	0.563	0.563
Adipoq	Foxg1	10090.ENSMUSP00000023593	10090.ENSMUSP00000136372	0	0	0	0	0	0	0	0.564	0.564
Adipoq	Gpx1	10090.ENSMUSP00000023593	10090.ENSMUSP00000081010	0	0	0	0	0.056	0	0	0.560	0.567
Adipoq	Jun	10090.ENSMUSP00000023593	10090.ENSMUSP00000102711	0	0	0	0	0	0	0	0.579	0.579
Adipoq	Pxdn	10090.ENSMUSP00000023593	10090.ENSMUSP00000113703	0	0	0	0	0	0	0	0.580	0.580
Adipoq	Icam1	10090.ENSMUSP00000023593	10090.ENSMUSP00000083587	0	0	0	0	0	0	0	0.583	0.583
Adipoq	Runx2	10090.ENSMUSP00000023593	10090.ENSMUSP00000109201	0	0	0	0	0	0	0	0.600	0.600
Adipoq	Gpx3	10090.ENSMUSP00000023593	10090.ENSMUSP00000081011	0	0	0	0	0.176	0	0	0.535	0.601
Adipoq	Mtor	10090.ENSMUSP00000023593	10090.ENSMUSP00000099510	0	0	0	0	0	0	0	0.604	0.604
Adipoq	Stat3	10090.ENSMUSP00000023593	10090.ENSMUSP00000120152	0	0	0	0	0	0	0	0.607	0.607
Adipoq	Ifng	10090.ENSMUSP00000023593	10090.ENSMUSP00000063800	0	0	0	0	0	0	0	0.610	0.610
Adipoq	Foxo1	10090.ENSMUSP00000023593	10090.ENSMUSP00000055308	0	0	0	0	0	0	0	0.618	0.618
Adipoq	Gapdh	10090.ENSMUSP00000023593	10090.ENSMUSP00000113942	0	0	0	0	0	0	0	0.619	0.619
Adipoq	Vcam1	10090.ENSMUSP00000023593	10090.ENSMUSP00000029574	0	0	0	0	0.054	0	0	0.613	0.619
Adipoq	Timp1	10090.ENSMUSP00000023593	10090.ENSMUSP00000110999	0	0	0	0	0	0	0	0.623	0.623
Adipoq	Ucp2	10090.ENSMUSP00000023593	10090.ENSMUSP00000120967	0	0	0	0	0.045	0	0	0.637	0.639
Adipoq	Ren1	10090.ENSMUSP00000023593	10090.ENSMUSP00000092135	0	0	0	0	0	0	0	0.642	0.642
Adipoq	Tlr4	10090.ENSMUSP00000023593	10090.ENSMUSP00000045770	0	0	0	0	0.090	0	0	0.625	0.644
Adipoq	Cebpb	10090.ENSMUSP00000023593	10090.ENSMUSP00000069850	0	0	0	0	0	0	0	0.672	0.672
Adipoq	Agt	10090.ENSMUSP00000023593	10090.ENSMUSP00000066488	0	0	0	0	0.044	0	0	0.678	0.679
Adipoq	Apoe	10090.ENSMUSP00000023593	10090.ENSMUSP00000133302	0	0	0	0	0.048	0	0	0.691	0.693
Adipoq	Scarb1	10090.ENSMUSP00000023593	10090.ENSMUSP00000083242	0	0	0	0	0.104	0	0	0.694	0.714
Adipoq	Alb	10090.ENSMUSP00000023593	10090.ENSMUSP00000031314	0	0	0	0	0.057	0	0	0.715	0.720
Adipoq	Igf1	10090.ENSMUSP00000023593	10090.ENSMUSP00000100937	0	0	0	0	0.044	0	0	0.727	0.728
Adipoq	Scd1	10090.ENSMUSP00000023593	10090.ENSMUSP00000036936	0	0	0	0	0.179	0	0	0.693	0.737
Adipoq	Gcg	10090.ENSMUSP00000023593	10090.ENSMUSP00000099794	0	0	0	0	0	0	0	0.742	0.742
Adipoq	Cyp2e1	10090.ENSMUSP00000023593	10090.ENSMUSP00000026552	0	0	0	0	0.561	0	0	0.441	0.744
Adipoq	Cxcl15	10090.ENSMUSP00000023593	10090.ENSMUSP00000031322	0	0	0	0	0.058	0	0	0.742	0.746
Adipoq	Serpine1	10090.ENSMUSP00000023593	10090.ENSMUSP00000039586	0	0	0	0	0	0	0	0.748	0.748
Adipoq	Cd36	10090.ENSMUSP00000023593	10090.ENSMUSP00000133008	0	0	0	0	0.177	0	0	0.712	0.753
Adipoq	Irs1	10090.ENSMUSP00000023593	10090.ENSMUSP00000063795	0	0	0	0	0	0	0	0.753	0.753
Adipoq	Il1b	10090.ENSMUSP00000023593	10090.ENSMUSP00000028881	0	0	0	0	0	0	0	0.764	0.764
Adipoq	Fgf21	10090.ENSMUSP00000023593	10090.ENSMUSP00000033099	0	0	0	0	0.047	0	0	0.794	0.795
Adipoq	Cebpa	10090.ENSMUSP00000023593	10090.ENSMUSP00000096129	0	0	0	0	0.080	0	0	0.792	0.800
Adipoq	Ppargc1a	10090.ENSMUSP00000023593	10090.ENSMUSP00000117040	0	0	0	0	0	0	0	0.814	0.814
Adipoq	Sirt1	10090.ENSMUSP00000023593	10090.ENSMUSP00000112595	0	0	0	0	0	0	0	0.819	0.819
Adipoq	Crp	10090.ENSMUSP00000023593	10090.ENSMUSP00000044665	0	0	0	0	0	0	0	0.836	0.836
Adipoq	Tnf	10090.ENSMUSP00000023593	10090.ENSMUSP00000025263	0	0	0	0	0	0	0	0.851	0.851
Adipoq	Ppara	10090.ENSMUSP00000023593	10090.ENSMUSP00000105049	0	0	0	0	0.068	0	0	0.850	0.854
Adipoq	Il6	10090.ENSMUSP00000023593	10090.ENSMUSP00000026845	0	0	0	0	0	0	0	0.867	0.867
Adipoq	Ins2	10090.ENSMUSP00000023593	10090.ENSMUSP00000147425	0	0	0	0	0	0	0	0.929	0.929
Adipoq	Ins1	10090.ENSMUSP00000023593	10090.ENSMUSP00000049095	0	0	0	0	0	0	0	0.929	0.929
Adipoq	Lep	10090.ENSMUSP00000023593	10090.ENSMUSP00000067046	0	0	0	0	0.562	0	0	0.965	0.984
Agt	Ccl2	10090.ENSMUSP00000066488	10090.ENSMUSP00000000193	0	0	0	0	0	0	0	0.740	0.740
Agt	Cdh1	10090.ENSMUSP00000066488	10090.ENSMUSP00000000312	0	0	0	0	0	0	0	0.407	0.407
Agt	Rem1	10090.ENSMUSP00000066488	10090.ENSMUSP00000000369	0	0	0	0	0	0.042	0	0.491	0.491
Agt	Pparg	10090.ENSMUSP00000066488	10090.ENSMUSP00000000450	0	0	0	0	0.057	0.046	0	0.701	0.708
Agt	Il4	10090.ENSMUSP00000066488	10090.ENSMUSP00000000889	0	0	0	0	0	0	0	0.677	0.677
Agt	Akt1	10090.ENSMUSP00000066488	10090.ENSMUSP00000001780	0	0	0	0	0	0	0	0.755	0.755
Agt	Ppard	10090.ENSMUSP00000066488	10090.ENSMUSP00000002320	0	0	0	0	0	0.046	0	0.439	0.441
Agt	Tgfb1	10090.ENSMUSP00000066488	10090.ENSMUSP00000002678	0	0	0	0	0	0	0	0.874	0.874
Agt	Gpx6	10090.ENSMUSP00000066488	10090.ENSMUSP00000004453	0	0	0	0	0.062	0	0	0.555	0.564
Agt	Mapk14	10090.ENSMUSP00000066488	10090.ENSMUSP00000004990	0	0	0	0	0	0	0	0.694	0.694
Agt	Cd44	10090.ENSMUSP00000066488	10090.ENSMUSP00000005218	0	0	0	0	0	0	0	0.585	0.585
Agt	App	10090.ENSMUSP00000066488	10090.ENSMUSP00000005406	0	0	0	0	0	0	0.400	0.390	0.618
Agt	Hmox1	10090.ENSMUSP00000066488	10090.ENSMUSP00000005548	0	0	0	0	0	0	0	0.634	0.634
Agt	Serpinb9b	10090.ENSMUSP00000066488	10090.ENSMUSP00000006392	0	0	0.204	0	0.104	0	0	0.267	0.431
Agt	Sod2	10090.ENSMUSP00000066488	10090.ENSMUSP00000007012	0	0	0	0	0.041	0	0	0.511	0.511
Agt	Ctnnb1	10090.ENSMUSP00000066488	10090.ENSMUSP00000007130	0	0	0	0	0	0	0	0.536	0.536
Agt	Wnt2	10090.ENSMUSP00000066488	10090.ENSMUSP00000010941	0	0	0	0	0.074	0	0	0.542	0.558
Agt	Pten	10090.ENSMUSP00000066488	10090.ENSMUSP00000013807	0	0	0	0	0	0	0	0.455	0.455
Agt	Cybb	10090.ENSMUSP00000066488	10090.ENSMUSP00000015484	0	0	0	0	0	0	0	0.785	0.785
Agt	Ncf1	10090.ENSMUSP00000066488	10090.ENSMUSP00000016094	0	0	0	0	0	0	0	0.721	0.721
Agt	Il10	10090.ENSMUSP00000066488	10090.ENSMUSP00000016673	0	0	0	0	0	0	0	0.653	0.653
Agt	Serpinb1b	10090.ENSMUSP00000066488	10090.ENSMUSP00000016951	0	0	0.228	0	0.104	0	0	0.267	0.448
Agt	Serpinb6a	10090.ENSMUSP00000066488	10090.ENSMUSP00000017188	0	0	0.218	0	0.104	0	0	0.271	0.444
Agt	Cyba	10090.ENSMUSP00000066488	10090.ENSMUSP00000017604	0	0	0	0	0	0	0	0.712	0.712
Agt	Mmp9	10090.ENSMUSP00000066488	10090.ENSMUSP00000017881	0	0	0	0	0.115	0.065	0	0.700	0.730
Agt	Nos2	10090.ENSMUSP00000066488	10090.ENSMUSP00000018610	0	0	0	0	0	0	0	0.551	0.551
Agt	Slc2a4	10090.ENSMUSP00000066488	10090.ENSMUSP00000018710	0	0	0	0	0.103	0	0	0.542	0.572
Agt	Cd68	10090.ENSMUSP00000066488	10090.ENSMUSP00000018918	0	0	0	0	0	0	0	0.556	0.556
Agt	Ccn2	10090.ENSMUSP00000066488	10090.ENSMUSP00000020171	0	0	0	0	0.055	0	0	0.749	0.753
Agt	Egfr	10090.ENSMUSP00000066488	10090.ENSMUSP00000020329	0	0	0	0	0.070	0	0	0.567	0.580
Agt	Mpo	10090.ENSMUSP00000066488	10090.ENSMUSP00000020779	0	0	0	0	0.054	0	0	0.462	0.469
Agt	Nfkbia	10090.ENSMUSP00000066488	10090.ENSMUSP00000021413	0	0	0	0	0.054	0	0	0.512	0.519
Agt	Hif1a	10090.ENSMUSP00000066488	10090.ENSMUSP00000021530	0	0	0	0	0	0	0	0.778	0.778
Agt	Fos	10090.ENSMUSP00000066488	10090.ENSMUSP00000021674	0	0	0	0	0.041	0	0	0.608	0.608
Agt	Edn1	10090.ENSMUSP00000066488	10090.ENSMUSP00000021796	0	0	0	0	0	0	0.400	0.879	0.924
Agt	Serpinb1c	10090.ENSMUSP00000066488	10090.ENSMUSP00000021834	0	0	0.226	0	0.104	0	0	0.268	0.448
Agt	Serpinb9c	10090.ENSMUSP00000066488	10090.ENSMUSP00000021837	0	0	0.206	0	0.104	0	0	0.268	0.433
Agt	Hmgcr	10090.ENSMUSP00000066488	10090.ENSMUSP00000022176	0	0	0	0	0	0	0	0.517	0.517
Agt	Gpx8	10090.ENSMUSP00000066488	10090.ENSMUSP00000022282	0	0	0	0	0.062	0	0	0.525	0.536
Agt	Mapk8	10090.ENSMUSP00000066488	10090.ENSMUSP00000022504	0	0	0	0	0	0.042	0	0.479	0.479
Agt	Sod1	10090.ENSMUSP00000066488	10090.ENSMUSP00000023707	0	0	0	0	0.041	0	0	0.476	0.476
Agt	Cd4	10090.ENSMUSP00000066488	10090.ENSMUSP00000024044	0	0	0	0	0	0	0	0.555	0.555
Agt	Xdh	10090.ENSMUSP00000066488	10090.ENSMUSP00000024866	0	0	0	0	0.084	0	0	0.664	0.679
Agt	Epas1	10090.ENSMUSP00000066488	10090.ENSMUSP00000024954	0	0	0	0	0.082	0	0	0.479	0.501
Agt	Tnf	10090.ENSMUSP00000066488	10090.ENSMUSP00000025263	0	0	0	0	0	0	0	0.826	0.826
Agt	Sirt3	10090.ENSMUSP00000066488	10090.ENSMUSP00000026559	0	0	0	0	0.057	0	0	0.554	0.561
Agt	Hras	10090.ENSMUSP00000066488	10090.ENSMUSP00000026572	0	0	0	0	0	0.042	0	0.502	0.502
Agt	Il6	10090.ENSMUSP00000066488	10090.ENSMUSP00000026845	0	0	0	0	0.064	0	0	0.791	0.796
Agt	Casp1	10090.ENSMUSP00000066488	10090.ENSMUSP00000027015	0	0	0	0	0.053	0.046	0	0.478	0.487
Agt	Il17a	10090.ENSMUSP00000066488	10090.ENSMUSP00000027061	0	0	0	0	0.057	0	0	0.555	0.562
Agt	Sele	10090.ENSMUSP00000066488	10090.ENSMUSP00000027874	0	0	0	0	0	0	0	0.557	0.557
Agt	Hspa5	10090.ENSMUSP00000066488	10090.ENSMUSP00000028222	0	0	0	0	0.048	0.065	0	0.390	0.410
Agt	Cyct	10090.ENSMUSP00000066488	10090.ENSMUSP00000028430	0	0	0	0	0	0	0	0.496	0.496
Agt	Mdk	10090.ENSMUSP00000066488	10090.ENSMUSP00000028672	0	0	0	0	0	0	0	0.490	0.489
Agt	Il1b	10090.ENSMUSP00000066488	10090.ENSMUSP00000028881	0	0	0	0	0.053	0	0	0.724	0.728
Agt	Il1a	10090.ENSMUSP00000066488	10090.ENSMUSP00000028882	0	0	0	0	0.053	0	0	0.423	0.430
Agt	Vcam1	10090.ENSMUSP00000066488	10090.ENSMUSP00000029574	0	0	0	0	0.042	0	0	0.697	0.697
Agt	Tlr2	10090.ENSMUSP00000066488	10090.ENSMUSP00000029623	0	0	0	0	0.043	0	0	0.400	0.401
Agt	Egf	10090.ENSMUSP00000066488	10090.ENSMUSP00000029653	0	0	0	0	0	0	0	0.552	0.552
Agt	Txn1	10090.ENSMUSP00000066488	10090.ENSMUSP00000030051	0	0	0	0	0	0	0	0.499	0.499
Agt	Gpx7	10090.ENSMUSP00000066488	10090.ENSMUSP00000030332	0	0	0	0	0.062	0	0	0.541	0.552
Agt	Alb	10090.ENSMUSP00000066488	10090.ENSMUSP00000031314	0	0	0	0	0.178	0	0	0.812	0.839
Agt	Cxcl15	10090.ENSMUSP00000066488	10090.ENSMUSP00000031322	0	0	0	0	0	0	0	0.490	0.489
Agt	Kras	10090.ENSMUSP00000066488	10090.ENSMUSP00000032399	0	0	0	0	0	0.042	0	0.489	0.489
Agt	Nox4	10090.ENSMUSP00000066488	10090.ENSMUSP00000032781	0	0	0	0	0	0	0	0.783	0.783
Agt	Fgf21	10090.ENSMUSP00000066488	10090.ENSMUSP00000033099	0	0	0	0	0.082	0	0	0.679	0.693
Agt	Nox1	10090.ENSMUSP00000066488	10090.ENSMUSP00000033610	0	0	0	0	0	0	0	0.723	0.723
Agt	Smad3	10090.ENSMUSP00000066488	10090.ENSMUSP00000034973	0	0	0	0	0	0	0	0.661	0.661
Agt	Ptgs2	10090.ENSMUSP00000066488	10090.ENSMUSP00000035065	0	0	0	0	0.054	0	0	0.627	0.632
Agt	Myd88	10090.ENSMUSP00000066488	10090.ENSMUSP00000035092	0	0	0	0	0.056	0	0	0.432	0.441
Agt	Serpine1	10090.ENSMUSP00000066488	10090.ENSMUSP00000039586	0	0	0	0	0.068	0	0	0.721	0.729
Agt	Crp	10090.ENSMUSP00000066488	10090.ENSMUSP00000044665	0	0	0	0	0.081	0	0	0.691	0.703
Agt	Tlr4	10090.ENSMUSP00000066488	10090.ENSMUSP00000045770	0	0	0	0	0	0	0	0.775	0.775
Agt	Ins1	10090.ENSMUSP00000066488	10090.ENSMUSP00000049095	0	0	0	0	0.069	0	0	0.844	0.849
Agt	Mapk3	10090.ENSMUSP00000066488	10090.ENSMUSP00000051619	0	0	0	0	0	0	0	0.733	0.733
Agt	Fn1	10090.ENSMUSP00000066488	10090.ENSMUSP00000054499	0	0	0	0	0.055	0.065	0	0.800	0.807
Agt	Foxo1	10090.ENSMUSP00000066488	10090.ENSMUSP00000055308	0	0	0	0	0	0.041	0	0.474	0.474
Agt	Bdnf	10090.ENSMUSP00000066488	10090.ENSMUSP00000057989	0	0	0	0	0	0	0	0.611	0.611
Agt	Creb1	10090.ENSMUSP00000066488	10090.ENSMUSP00000059973	0	0	0	0	0	0	0	0.517	0.517
Agt	Tlr6	10090.ENSMUSP00000066488	10090.ENSMUSP00000062096	0	0	0	0	0	0	0	0.417	0.417
Agt	Irs1	10090.ENSMUSP00000066488	10090.ENSMUSP00000063795	0	0	0	0	0.071	0	0	0.537	0.551
Agt	Ifng	10090.ENSMUSP00000066488	10090.ENSMUSP00000063800	0	0	0	0	0	0	0	0.650	0.650
Agt	Jak2	10090.ENSMUSP00000066488	10090.ENSMUSP00000064394	0	0	0	0	0	0	0	0.562	0.562
Agt	Serpinb2	10090.ENSMUSP00000066488	10090.ENSMUSP00000065277	0	0	0.225	0	0.104	0	0	0.298	0.469
Agt	Stat5a	10090.ENSMUSP00000066488	10090.ENSMUSP00000102980	0	0	0	0	0	0.066	0	0.399	0.414
Agt	Ccnd1	10090.ENSMUSP00000066488	10090.ENSMUSP00000091495	0	0	0	0	0	0	0	0.421	0.421
Agt	Cbs	10090.ENSMUSP00000066488	10090.ENSMUSP00000158269	0	0	0	0	0.222	0	0	0.290	0.424
Agt	Tlr1	10090.ENSMUSP00000066488	10090.ENSMUSP00000142500	0	0	0	0	0	0	0	0.424	0.424
Agt	Becn1	10090.ENSMUSP00000066488	10090.ENSMUSP00000119369	0	0	0	0	0	0	0	0.425	0.425
Agt	Serpinb9e	10090.ENSMUSP00000066488	10090.ENSMUSP00000071769	0	0	0.200	0	0.104	0	0	0.268	0.429
Agt	Serpinb9f	10090.ENSMUSP00000066488	10090.ENSMUSP00000074958	0	0	0.202	0	0.104	0	0	0.268	0.430
Agt	Serpinb9g	10090.ENSMUSP00000066488	10090.ENSMUSP00000080597	0	0	0.202	0	0.104	0	0	0.267	0.430
Agt	Nlrp3	10090.ENSMUSP00000066488	10090.ENSMUSP00000098707	0	0	0	0	0	0	0	0.431	0.431
Agt	Egr1	10090.ENSMUSP00000066488	10090.ENSMUSP00000069616	0	0	0	0	0	0.047	0	0.430	0.433
Agt	Hmgb1	10090.ENSMUSP00000066488	10090.ENSMUSP00000082682	0	0	0	0	0	0	0	0.441	0.441
Agt	Serpinb6b	10090.ENSMUSP00000066488	10090.ENSMUSP00000105922	0	0	0.220	0	0.104	0	0	0.267	0.442
Agt	Keap1	10090.ENSMUSP00000066488	10090.ENSMUSP00000131029	0	0	0	0	0.056	0	0	0.433	0.442
Agt	Serpinb8	10090.ENSMUSP00000066488	10090.ENSMUSP00000108326	0	0	0.228	0	0.104	0	0	0.267	0.448
Agt	Serpinb1a	10090.ENSMUSP00000066488	10090.ENSMUSP00000075690	0	0	0.224	0	0.104	0	0	0.272	0.449
Agt	Gm10358	10090.ENSMUSP00000066488	10090.ENSMUSP00000148326	0	0	0	0	0	0	0	0.462	0.462
Agt	Gm3839	10090.ENSMUSP00000066488	10090.ENSMUSP00000138396	0	0	0	0	0	0	0	0.462	0.462
Agt	Gm45837	10090.ENSMUSP00000066488	10090.ENSMUSP00000081956	0	0	0	0	0	0	0	0.466	0.466
Agt	Serpinb5	10090.ENSMUSP00000066488	10090.ENSMUSP00000108350	0	0	0.262	0	0.104	0	0	0.283	0.484
Agt	Duox1	10090.ENSMUSP00000066488	10090.ENSMUSP00000097060	0	0	0	0	0	0	0	0.488	0.488
Agt	Foxo3	10090.ENSMUSP00000066488	10090.ENSMUSP00000101141	0	0	0	0	0	0.041	0	0.490	0.490
Agt	Stat1	10090.ENSMUSP00000066488	10090.ENSMUSP00000141132	0	0	0	0	0	0.072	0	0.474	0.491
Agt	Gm10053	10090.ENSMUSP00000066488	10090.ENSMUSP00000072829	0	0	0	0	0	0	0	0.496	0.496
Agt	Sod3	10090.ENSMUSP00000066488	10090.ENSMUSP00000098768	0	0	0	0	0.101	0	0	0.462	0.496
Agt	Rps6kb1	10090.ENSMUSP00000066488	10090.ENSMUSP00000119715	0	0	0	0	0.101	0	0	0.471	0.504
Agt	Scarb1	10090.ENSMUSP00000066488	10090.ENSMUSP00000083242	0	0	0	0	0.056	0	0	0.496	0.505
Agt	Cd36	10090.ENSMUSP00000066488	10090.ENSMUSP00000133008	0	0	0	0	0.081	0	0	0.488	0.510
Agt	mt-Nd1	10090.ENSMUSP00000066488	10090.ENSMUSP00000080991	0	0	0	0	0	0	0	0.520	0.520
Agt	Pecam1	10090.ENSMUSP00000066488	10090.ENSMUSP00000102408	0	0	0	0	0	0	0	0.524	0.524
Agt	Gsk3b	10090.ENSMUSP00000066488	10090.ENSMUSP00000110398	0	0	0	0	0	0	0	0.528	0.528
Agt	Esr1	10090.ENSMUSP00000066488	10090.ENSMUSP00000101215	0	0	0	0	0.063	0.046	0	0.517	0.530
Agt	Il18	10090.ENSMUSP00000066488	10090.ENSMUSP00000151002	0	0	0	0	0.061	0.041	0	0.533	0.543
Agt	Gpx2	10090.ENSMUSP00000066488	10090.ENSMUSP00000081012	0	0	0	0	0.062	0	0	0.541	0.551
Agt	Gpx5	10090.ENSMUSP00000066488	10090.ENSMUSP00000106117	0	0	0	0	0.062	0	0	0.542	0.552
Agt	Nfe2l2	10090.ENSMUSP00000066488	10090.ENSMUSP00000099733	0	0	0	0	0.067	0	0	0.544	0.556
Agt	Trp53	10090.ENSMUSP00000066488	10090.ENSMUSP00000104298	0	0	0	0	0	0.075	0	0.555	0.570
Agt	Mtor	10090.ENSMUSP00000066488	10090.ENSMUSP00000099510	0	0	0	0	0	0	0	0.570	0.570
Agt	Gpx3	10090.ENSMUSP00000066488	10090.ENSMUSP00000081011	0	0	0	0	0.074	0	0	0.559	0.575
Agt	Vegfa	10090.ENSMUSP00000066488	10090.ENSMUSP00000115883	0	0	0	0	0.063	0	0	0.574	0.583
Agt	Ppargc1a	10090.ENSMUSP00000066488	10090.ENSMUSP00000117040	0	0	0	0	0.101	0	0	0.559	0.587
Agt	Bcl2	10090.ENSMUSP00000066488	10090.ENSMUSP00000108371	0	0	0	0	0	0	0	0.600	0.600
Agt	Timp1	10090.ENSMUSP00000066488	10090.ENSMUSP00000110999	0	0	0	0	0	0	0	0.609	0.609
Agt	Gpx1	10090.ENSMUSP00000066488	10090.ENSMUSP00000081010	0	0	0	0	0.062	0	0	0.608	0.616
Agt	Ppara	10090.ENSMUSP00000066488	10090.ENSMUSP00000105049	0	0	0	0	0.124	0.046	0	0.586	0.624
Agt	Pxdn	10090.ENSMUSP00000066488	10090.ENSMUSP00000113703	0	0	0	0	0.054	0	0	0.631	0.636
Agt	Casp3	10090.ENSMUSP00000066488	10090.ENSMUSP00000147767	0	0	0	0	0.053	0.046	0	0.639	0.645
Agt	Sirt1	10090.ENSMUSP00000066488	10090.ENSMUSP00000112595	0	0	0	0	0	0.042	0	0.650	0.651
Agt	Jun	10090.ENSMUSP00000066488	10090.ENSMUSP00000102711	0	0	0	0	0	0	0	0.652	0.652
Agt	Gapdh	10090.ENSMUSP00000066488	10090.ENSMUSP00000113942	0	0	0	0	0	0	0	0.664	0.664
Agt	Map3k5	10090.ENSMUSP00000066488	10090.ENSMUSP00000093485	0	0	0	0	0	0	0	0.664	0.664
Agt	Igf1	10090.ENSMUSP00000066488	10090.ENSMUSP00000100937	0	0	0	0	0.070	0	0	0.657	0.668
Agt	Smad2	10090.ENSMUSP00000066488	10090.ENSMUSP00000130115	0	0	0	0	0	0	0	0.671	0.671
Agt	Icam1	10090.ENSMUSP00000066488	10090.ENSMUSP00000083587	0	0	0	0	0	0	0	0.690	0.690
Agt	Src	10090.ENSMUSP00000066488	10090.ENSMUSP00000090237	0	0	0	0	0	0	0	0.712	0.712
Agt	Gcg	10090.ENSMUSP00000066488	10090.ENSMUSP00000099794	0	0	0	0	0	0	0.400	0.589	0.743
Agt	Stat3	10090.ENSMUSP00000066488	10090.ENSMUSP00000120152	0	0	0	0	0.043	0.093	0	0.757	0.770
Agt	Lep	10090.ENSMUSP00000066488	10090.ENSMUSP00000067046	0	0	0	0	0	0	0	0.788	0.788
Agt	Cck	10090.ENSMUSP00000066488	10090.ENSMUSP00000149679	0	0	0	0	0.066	0	0.400	0.675	0.802
Agt	Apoe	10090.ENSMUSP00000066488	10090.ENSMUSP00000133302	0	0	0	0	0.156	0	0	0.823	0.844
Agt	Ins2	10090.ENSMUSP00000066488	10090.ENSMUSP00000147425	0	0	0	0	0.069	0	0	0.845	0.850
Agt	Ren1	10090.ENSMUSP00000066488	10090.ENSMUSP00000092135	0	0	0	0	0.047	0.398	0.750	0.942	0.990
Aif1	Ccl2	10090.ENSMUSP00000133709	10090.ENSMUSP00000000193	0	0	0	0	0.180	0	0	0.696	0.740
Aif1	Pparg	10090.ENSMUSP00000133709	10090.ENSMUSP00000000450	0	0	0	0	0.042	0.084	0	0.396	0.424
Aif1	Il4	10090.ENSMUSP00000133709	10090.ENSMUSP00000000889	0	0	0	0	0.064	0	0	0.630	0.638
Aif1	Akt1	10090.ENSMUSP00000133709	10090.ENSMUSP00000001780	0	0	0	0	0	0.099	0	0.500	0.530
Aif1	Tgfb1	10090.ENSMUSP00000133709	10090.ENSMUSP00000002678	0	0	0	0	0.091	0	0	0.454	0.483
Aif1	Mapk14	10090.ENSMUSP00000133709	10090.ENSMUSP00000004990	0	0	0	0	0.055	0.103	0	0.532	0.569
Aif1	App	10090.ENSMUSP00000133709	10090.ENSMUSP00000005406	0	0	0	0	0.069	0	0	0.791	0.797
Aif1	Hmox1	10090.ENSMUSP00000133709	10090.ENSMUSP00000005548	0	0	0	0	0.049	0.053	0	0.527	0.536
Aif1	Ctnnb1	10090.ENSMUSP00000133709	10090.ENSMUSP00000007130	0	0	0	0	0	0	0	0.446	0.446
Aif1	Cybb	10090.ENSMUSP00000133709	10090.ENSMUSP00000015484	0	0	0	0	0.245	0.175	0	0.532	0.683
Aif1	Ncf1	10090.ENSMUSP00000133709	10090.ENSMUSP00000016094	0	0	0	0	0.175	0.050	0	0.330	0.429
Aif1	Il10	10090.ENSMUSP00000133709	10090.ENSMUSP00000016673	0	0	0	0	0.088	0	0	0.710	0.724
Aif1	Cyba	10090.ENSMUSP00000133709	10090.ENSMUSP00000017604	0	0	0	0	0.218	0	0	0.305	0.434
Aif1	Mmp9	10090.ENSMUSP00000133709	10090.ENSMUSP00000017881	0	0	0	0	0.057	0	0	0.514	0.522
Aif1	Nos2	10090.ENSMUSP00000133709	10090.ENSMUSP00000018610	0	0	0	0	0	0.113	0	0.643	0.670
Aif1	Cd68	10090.ENSMUSP00000133709	10090.ENSMUSP00000018918	0	0	0	0	0.164	0	0	0.871	0.887
Aif1	Mpo	10090.ENSMUSP00000133709	10090.ENSMUSP00000020779	0	0	0	0	0.042	0	0	0.517	0.518
Aif1	Nfkbia	10090.ENSMUSP00000133709	10090.ENSMUSP00000021413	0	0	0	0	0.057	0.102	0	0.483	0.524
Aif1	Fos	10090.ENSMUSP00000133709	10090.ENSMUSP00000021674	0	0	0	0	0	0.076	0	0.557	0.574
Aif1	Sod1	10090.ENSMUSP00000133709	10090.ENSMUSP00000023707	0	0	0	0	0	0.086	0	0.520	0.543
Aif1	Cd4	10090.ENSMUSP00000133709	10090.ENSMUSP00000024044	0	0	0	0	0.119	0	0	0.557	0.593
Aif1	Tnf	10090.ENSMUSP00000133709	10090.ENSMUSP00000025263	0	0	0	0	0.128	0.059	0	0.825	0.844
Aif1	Il6	10090.ENSMUSP00000133709	10090.ENSMUSP00000026845	0	0	0	0	0.061	0	0	0.802	0.806
Aif1	Casp1	10090.ENSMUSP00000133709	10090.ENSMUSP00000027015	0	0	0	0	0.241	0.050	0	0.611	0.695
Aif1	Il17a	10090.ENSMUSP00000133709	10090.ENSMUSP00000027061	0	0	0	0	0.055	0.044	0	0.481	0.490
Aif1	Atf3	10090.ENSMUSP00000133709	10090.ENSMUSP00000027941	0	0	0	0	0.057	0.076	0	0.461	0.490
Aif1	Cyct	10090.ENSMUSP00000133709	10090.ENSMUSP00000028430	0	0	0	0	0	0	0	0.414	0.414
Aif1	Il1b	10090.ENSMUSP00000133709	10090.ENSMUSP00000028881	0	0	0	0	0.197	0	0	0.868	0.890
Aif1	Il1a	10090.ENSMUSP00000133709	10090.ENSMUSP00000028882	0	0	0	0	0.089	0	0	0.562	0.584
Aif1	Vcam1	10090.ENSMUSP00000133709	10090.ENSMUSP00000029574	0	0	0	0	0.104	0.043	0	0.377	0.419
Aif1	Tlr2	10090.ENSMUSP00000133709	10090.ENSMUSP00000029623	0	0	0	0	0.138	0.101	0	0.561	0.631
Aif1	Nfkb1	10090.ENSMUSP00000133709	10090.ENSMUSP00000029812	0	0	0	0	0	0.102	0	0.442	0.477
Aif1	Alb	10090.ENSMUSP00000133709	10090.ENSMUSP00000031314	0	0	0	0	0	0	0	0.758	0.758
Aif1	Mki67	10090.ENSMUSP00000133709	10090.ENSMUSP00000033310	0	0	0	0	0.065	0	0	0.669	0.678
Aif1	Nox1	10090.ENSMUSP00000133709	10090.ENSMUSP00000033610	0	0	0	0	0.106	0.175	0	0.267	0.412
Aif1	Bace1	10090.ENSMUSP00000133709	10090.ENSMUSP00000034591	0	0	0	0	0.083	0.051	0	0.578	0.601
Aif1	Ptgs2	10090.ENSMUSP00000133709	10090.ENSMUSP00000035065	0	0	0	0	0	0	0	0.614	0.614
Aif1	Myd88	10090.ENSMUSP00000133709	10090.ENSMUSP00000035092	0	0	0	0	0.060	0	0	0.466	0.476
Aif1	Tlr4	10090.ENSMUSP00000133709	10090.ENSMUSP00000045770	0	0	0	0	0.057	0.101	0	0.685	0.709
Aif1	Ins1	10090.ENSMUSP00000133709	10090.ENSMUSP00000049095	0	0	0	0	0	0	0	0.453	0.453
Aif1	Mapk3	10090.ENSMUSP00000133709	10090.ENSMUSP00000051619	0	0	0	0	0.055	0.103	0	0.480	0.520
Aif1	Bdnf	10090.ENSMUSP00000133709	10090.ENSMUSP00000057989	0	0	0	0	0	0	0	0.732	0.732
Aif1	Creb1	10090.ENSMUSP00000133709	10090.ENSMUSP00000059973	0	0	0	0	0.062	0	0	0.481	0.492
Aif1	Dntt	10090.ENSMUSP00000133709	10090.ENSMUSP00000062078	0	0	0	0	0	0.051	0	0.554	0.558
Aif1	Tlr6	10090.ENSMUSP00000133709	10090.ENSMUSP00000062096	0	0	0	0	0.092	0.101	0	0.441	0.504
Aif1	Ifng	10090.ENSMUSP00000133709	10090.ENSMUSP00000063800	0	0	0	0	0.065	0	0	0.663	0.672
Aif1	Ocln	10090.ENSMUSP00000133709	10090.ENSMUSP00000065284	0	0	0	0	0	0.116	0	0.486	0.526
Aif1	Gm10053	10090.ENSMUSP00000133709	10090.ENSMUSP00000072829	0	0	0	0	0	0	0	0.417	0.417
Aif1	Lamp2	10090.ENSMUSP00000133709	10090.ENSMUSP00000074448	0	0	0	0	0.044	0	0	0.403	0.405
Aif1	mt-Nd1	10090.ENSMUSP00000133709	10090.ENSMUSP00000080991	0	0	0	0	0.056	0	0	0.401	0.411
Aif1	Hmgb1	10090.ENSMUSP00000133709	10090.ENSMUSP00000082682	0	0	0	0	0.067	0	0	0.479	0.493
Aif1	Icam1	10090.ENSMUSP00000133709	10090.ENSMUSP00000083587	0	0	0	0	0.084	0	0	0.504	0.527
Aif1	Mefv	10090.ENSMUSP00000133709	10090.ENSMUSP00000097795	0	0	0	0	0.134	0	0	0.355	0.417
Aif1	Nlrp3	10090.ENSMUSP00000133709	10090.ENSMUSP00000098707	0	0	0	0	0.096	0.103	0	0.490	0.550
Aif1	Psen1	10090.ENSMUSP00000133709	10090.ENSMUSP00000098786	0	0	0	0	0	0.064	0	0.613	0.622
Aif1	Nfe2l2	10090.ENSMUSP00000133709	10090.ENSMUSP00000099733	0	0	0	0	0.066	0	0	0.410	0.425
Aif1	Igf1	10090.ENSMUSP00000133709	10090.ENSMUSP00000100937	0	0	0	0	0.164	0	0	0.499	0.563
Aif1	Pecam1	10090.ENSMUSP00000133709	10090.ENSMUSP00000102408	0	0	0	0	0.127	0	0	0.650	0.682
Aif1	Jun	10090.ENSMUSP00000133709	10090.ENSMUSP00000102711	0	0	0	0	0	0	0	0.433	0.433
Aif1	Bcl2	10090.ENSMUSP00000133709	10090.ENSMUSP00000108371	0	0	0	0	0	0	0	0.481	0.481
Aif1	Snca	10090.ENSMUSP00000133709	10090.ENSMUSP00000109907	0	0	0	0	0.048	0.123	0	0.714	0.740
Aif1	Gsk3b	10090.ENSMUSP00000133709	10090.ENSMUSP00000110398	0	0	0	0	0	0.099	0	0.433	0.468
Aif1	Pxdn	10090.ENSMUSP00000133709	10090.ENSMUSP00000113703	0	0	0	0	0	0	0	0.754	0.754
Aif1	Gapdh	10090.ENSMUSP00000133709	10090.ENSMUSP00000113942	0	0	0	0	0.067	0.071	0	0.723	0.739
Aif1	Stat3	10090.ENSMUSP00000133709	10090.ENSMUSP00000120152	0	0	0	0	0.064	0	0	0.475	0.488
Aif1	Cd36	10090.ENSMUSP00000133709	10090.ENSMUSP00000133008	0	0	0	0	0.087	0.051	0	0.385	0.420
Aif1	Apoe	10090.ENSMUSP00000133709	10090.ENSMUSP00000133302	0	0	0	0	0.116	0	0	0.522	0.559
Aif1	Stat1	10090.ENSMUSP00000133709	10090.ENSMUSP00000141132	0	0	0	0	0.149	0	0	0.371	0.442
Aif1	Ins2	10090.ENSMUSP00000133709	10090.ENSMUSP00000147425	0	0	0	0	0	0	0	0.466	0.466
Aif1	Tlr1	10090.ENSMUSP00000133709	10090.ENSMUSP00000142500	0	0	0	0	0.168	0.101	0	0.411	0.521
Aif1	Gm10358	10090.ENSMUSP00000133709	10090.ENSMUSP00000148326	0	0	0	0	0.067	0.071	0	0.507	0.535
Aif1	Gm3839	10090.ENSMUSP00000133709	10090.ENSMUSP00000138396	0	0	0	0	0.067	0.071	0	0.507	0.535
Aif1	Il18	10090.ENSMUSP00000133709	10090.ENSMUSP00000151002	0	0	0	0	0.223	0	0	0.559	0.643
Aif1	Casp3	10090.ENSMUSP00000133709	10090.ENSMUSP00000147767	0	0	0	0	0	0.050	0	0.715	0.718
Aifm1	Hk2	10090.ENSMUSP00000041104	10090.ENSMUSP00000000642	0	0	0	0	0.047	0.063	0	0.398	0.415
Aifm1	Akt1	10090.ENSMUSP00000041104	10090.ENSMUSP00000001780	0	0	0	0	0	0.066	0	0.574	0.585
Aifm1	Gpx6	10090.ENSMUSP00000041104	10090.ENSMUSP00000004453	0	0	0	0	0.055	0	0	0.494	0.502
Aifm1	Mapk14	10090.ENSMUSP00000041104	10090.ENSMUSP00000004990	0	0	0	0	0.048	0	0	0.443	0.447
Aifm1	Hmox1	10090.ENSMUSP00000041104	10090.ENSMUSP00000005548	0	0	0	0	0	0	0	0.410	0.410
Aifm1	Sod2	10090.ENSMUSP00000041104	10090.ENSMUSP00000007012	0.100	0	0	0	0.107	0.235	0	0.542	0.681
Aifm1	Pten	10090.ENSMUSP00000041104	10090.ENSMUSP00000013807	0	0	0	0	0.057	0	0	0.419	0.429
Aifm1	Fis1	10090.ENSMUSP00000041104	10090.ENSMUSP00000019198	0	0	0	0	0	0	0	0.413	0.413
Aifm1	Apaf1	10090.ENSMUSP00000041104	10090.ENSMUSP00000020157	0	0	0	0	0	0	0	0.878	0.878
Aifm1	Gpx8	10090.ENSMUSP00000041104	10090.ENSMUSP00000022282	0	0	0	0	0.057	0	0	0.494	0.503
Aifm1	Mapk8	10090.ENSMUSP00000041104	10090.ENSMUSP00000022504	0	0	0	0	0.055	0.179	0	0.457	0.542
Aifm1	Sod1	10090.ENSMUSP00000041104	10090.ENSMUSP00000023707	0	0	0	0	0.053	0	0	0.394	0.401
Aifm1	Hsp90ab1	10090.ENSMUSP00000041104	10090.ENSMUSP00000024739	0	0	0	0	0.100	0	0	0.654	0.675
Aifm1	Tnf	10090.ENSMUSP00000041104	10090.ENSMUSP00000025263	0	0	0	0	0	0	0	0.553	0.553
Aifm1	Prdx3	10090.ENSMUSP00000041104	10090.ENSMUSP00000025961	0.062	0	0	0	0.149	0	0	0.308	0.400
Aifm1	Casp12	10090.ENSMUSP00000041104	10090.ENSMUSP00000027009	0	0	0	0	0	0	0	0.500	0.500
Aifm1	Casp1	10090.ENSMUSP00000041104	10090.ENSMUSP00000027015	0	0	0	0	0	0	0	0.439	0.439
Aifm1	Parp1	10090.ENSMUSP00000041104	10090.ENSMUSP00000027777	0	0	0	0	0.111	0	0	0.665	0.689
Aifm1	Hspa5	10090.ENSMUSP00000041104	10090.ENSMUSP00000028222	0	0	0	0	0.143	0.068	0	0.457	0.528
Aifm1	Cyct	10090.ENSMUSP00000041104	10090.ENSMUSP00000028430	0	0	0	0	0	0	0	0.991	0.991
Aifm1	Anxa5	10090.ENSMUSP00000041104	10090.ENSMUSP00000029266	0	0	0	0	0.043	0	0	0.572	0.572
Aifm1	Txn1	10090.ENSMUSP00000041104	10090.ENSMUSP00000030051	0.044	0	0	0	0.057	0.194	0	0.636	0.700
Aifm1	Gpx7	10090.ENSMUSP00000041104	10090.ENSMUSP00000030332	0	0	0	0	0.055	0	0	0.494	0.502
Aifm1	Casp9	10090.ENSMUSP00000041104	10090.ENSMUSP00000030747	0	0	0	0	0.053	0	0	0.858	0.860
Aifm1	Mfn2	10090.ENSMUSP00000041104	10090.ENSMUSP00000030884	0	0	0	0	0.053	0.041	0	0.483	0.490
Aifm1	Tnfrsf1a	10090.ENSMUSP00000041104	10090.ENSMUSP00000032491	0	0	0	0	0	0.054	0	0.414	0.422
Aifm1	Bax	10090.ENSMUSP00000041104	10090.ENSMUSP00000033093	0	0	0	0	0.063	0	0.900	0.596	0.958
Aifm1	Gsr	10090.ENSMUSP00000041104	10090.ENSMUSP00000033992	0.063	0	0	0	0.052	0.260	0	0.437	0.580
Aifm1	Map1lc3b	10090.ENSMUSP00000041104	10090.ENSMUSP00000034270	0	0	0	0	0.094	0.054	0	0.361	0.404
Aifm1	Opa1	10090.ENSMUSP00000041104	10090.ENSMUSP00000036993	0	0	0	0	0.101	0.075	0	0.453	0.506
Aifm1	Txn2	10090.ENSMUSP00000041104	10090.ENSMUSP00000105370	0.044	0	0	0	0.079	0.097	0	0.344	0.409
Aifm1	Nfe2l2	10090.ENSMUSP00000041104	10090.ENSMUSP00000099733	0	0	0	0	0.047	0	0	0.410	0.413
Aifm1	Mtor	10090.ENSMUSP00000041104	10090.ENSMUSP00000099510	0	0	0	0	0.074	0	0	0.394	0.414
Aifm1	Pgam5	10090.ENSMUSP00000041104	10090.ENSMUSP00000108124	0	0	0	0	0.064	0.103	0	0.364	0.419
Aifm1	Ripk1	10090.ENSMUSP00000041104	10090.ENSMUSP00000129831	0	0	0	0	0	0.066	0	0.412	0.427
Aifm1	Tfam	10090.ENSMUSP00000041104	10090.ENSMUSP00000090086	0	0	0	0	0.105	0	0	0.395	0.435
Aifm1	Park7	10090.ENSMUSP00000041104	10090.ENSMUSP00000101299	0	0	0	0	0.156	0.081	0	0.333	0.438
Aifm1	Pxdn	10090.ENSMUSP00000041104	10090.ENSMUSP00000113703	0	0	0	0	0.041	0	0	0.443	0.443
Aifm1	Dntt	10090.ENSMUSP00000041104	10090.ENSMUSP00000062078	0	0	0	0	0	0	0	0.455	0.455
Aifm1	Psmd7	10090.ENSMUSP00000041104	10090.ENSMUSP00000041968	0	0.427	0	0	0.090	0	0	0	0.457
Aifm1	Atg5	10090.ENSMUSP00000041104	10090.ENSMUSP00000044769	0	0	0	0	0.081	0	0	0.441	0.464
Aifm1	Becn1	10090.ENSMUSP00000041104	10090.ENSMUSP00000119369	0	0	0	0	0.048	0	0	0.481	0.485
Aifm1	Map3k5	10090.ENSMUSP00000041104	10090.ENSMUSP00000093485	0	0	0	0	0	0.172	0	0.411	0.491
Aifm1	Gpx3	10090.ENSMUSP00000041104	10090.ENSMUSP00000081011	0	0	0	0	0.055	0	0	0.492	0.500
Aifm1	Gpx2	10090.ENSMUSP00000041104	10090.ENSMUSP00000081012	0	0	0	0	0.055	0	0	0.493	0.501
Aifm1	Gpx5	10090.ENSMUSP00000041104	10090.ENSMUSP00000106117	0	0	0	0	0.055	0	0	0.494	0.502
Aifm1	Gapdh	10090.ENSMUSP00000041104	10090.ENSMUSP00000113942	0.046	0	0	0	0.079	0	0	0.487	0.510
Aifm1	Dnm1l	10090.ENSMUSP00000041104	10090.ENSMUSP00000155155	0	0	0	0	0.081	0.041	0	0.489	0.511
Aifm1	Mapk9	10090.ENSMUSP00000041104	10090.ENSMUSP00000136977	0	0	0	0	0.061	0.179	0	0.417	0.512
Aifm1	Jun	10090.ENSMUSP00000041104	10090.ENSMUSP00000102711	0	0	0	0	0	0	0	0.532	0.532
Aifm1	Gpx1	10090.ENSMUSP00000041104	10090.ENSMUSP00000081010	0	0	0	0	0.057	0	0	0.526	0.534
Aifm1	Gpx4	10090.ENSMUSP00000041104	10090.ENSMUSP00000094863	0	0	0	0	0.057	0	0	0.538	0.546
Aifm1	Trp53	10090.ENSMUSP00000041104	10090.ENSMUSP00000104298	0	0	0	0	0	0	0	0.665	0.665
Aifm1	Hsp90aa1	10090.ENSMUSP00000041104	10090.ENSMUSP00000091921	0	0	0	0	0.095	0	0	0.656	0.675
Aifm1	Aifm2	10090.ENSMUSP00000041104	10090.ENSMUSP00000078998	0	0	0	0	0.053	0	0	0.677	0.681
Aifm1	Casp8	10090.ENSMUSP00000041104	10090.ENSMUSP00000140546	0	0.010	0	0	0	0	0	0.702	0.702
Aifm1	Bcl2l1	10090.ENSMUSP00000041104	10090.ENSMUSP00000105445	0	0	0	0	0	0	0	0.719	0.719
Aifm1	Bcl2	10090.ENSMUSP00000041104	10090.ENSMUSP00000108371	0	0	0	0	0	0	0	0.756	0.756
Aifm1	Casp3	10090.ENSMUSP00000041104	10090.ENSMUSP00000147767	0	0	0	0	0.044	0	0	0.865	0.865
Aifm1	H2ax	10090.ENSMUSP00000041104	10090.ENSMUSP00000051432	0	0	0	0	0.057	0.292	0.650	0.648	0.906
Aifm1	Hspa1b	10090.ENSMUSP00000041104	10090.ENSMUSP00000133815	0	0	0	0	0.108	0.125	0	0.959	0.965
Aifm1	Gm10053	10090.ENSMUSP00000041104	10090.ENSMUSP00000072829	0	0	0	0	0	0	0	0.991	0.991
Aifm2	Lpcat3	10090.ENSMUSP00000078998	10090.ENSMUSP00000004381	0	0	0	0	0.061	0	0	0.670	0.677
Aifm2	Sod2	10090.ENSMUSP00000078998	10090.ENSMUSP00000007012	0.100	0	0	0	0.082	0.266	0	0.343	0.548
Aifm2	Sat1	10090.ENSMUSP00000078998	10090.ENSMUSP00000026318	0	0	0	0	0	0	0	0.411	0.411
Aifm2	Cyct	10090.ENSMUSP00000078998	10090.ENSMUSP00000028430	0	0	0	0	0	0	0	0.469	0.469
Aifm2	Slc7a11	10090.ENSMUSP00000078998	10090.ENSMUSP00000029297	0.046	0	0	0	0.056	0	0	0.666	0.673
Aifm2	Gsr	10090.ENSMUSP00000078998	10090.ENSMUSP00000033992	0.063	0	0	0	0.051	0.101	0	0.483	0.531
Aifm2	Gm10053	10090.ENSMUSP00000078998	10090.ENSMUSP00000072829	0	0	0	0	0	0	0	0.473	0.473
Aifm2	Fth1	10090.ENSMUSP00000078998	10090.ENSMUSP00000158539	0	0	0	0	0	0	0	0.419	0.419
Aifm2	Nfe2l2	10090.ENSMUSP00000078998	10090.ENSMUSP00000099733	0	0	0	0	0.061	0	0	0.410	0.422
Aifm2	Ftl1	10090.ENSMUSP00000078998	10090.ENSMUSP00000092002	0	0	0	0	0	0	0	0.467	0.467
Aifm2	Ncoa4	10090.ENSMUSP00000078998	10090.ENSMUSP00000126071	0	0	0	0	0	0	0	0.605	0.605
Aifm2	Trp53	10090.ENSMUSP00000078998	10090.ENSMUSP00000104298	0	0	0	0	0	0.222	0	0.605	0.679
Aifm2	Gpx4	10090.ENSMUSP00000078998	10090.ENSMUSP00000094863	0	0	0	0	0.087	0	0	0.813	0.822
Akr1b3	Pparg	10090.ENSMUSP00000100045	10090.ENSMUSP00000000450	0	0	0	0	0.050	0	0	0.568	0.572
Akr1b3	Hk2	10090.ENSMUSP00000100045	10090.ENSMUSP00000000642	0	0.001	0	0	0.117	0	0.800	0.424	0.889
Akr1b3	Akt1	10090.ENSMUSP00000100045	10090.ENSMUSP00000001780	0	0	0	0	0	0	0	0.453	0.453
Akr1b3	Nqo1	10090.ENSMUSP00000100045	10090.ENSMUSP00000003947	0.061	0	0	0	0.072	0	0	0.372	0.406
Akr1b3	Gpx6	10090.ENSMUSP00000100045	10090.ENSMUSP00000004453	0.041	0	0	0	0.125	0	0	0.475	0.521
Akr1b3	Hmox1	10090.ENSMUSP00000100045	10090.ENSMUSP00000005548	0	0	0	0	0.053	0	0	0.402	0.410
Akr1b3	Sod2	10090.ENSMUSP00000100045	10090.ENSMUSP00000007012	0	0	0	0	0.176	0.051	0	0.424	0.511
Akr1b3	Slc2a4	10090.ENSMUSP00000100045	10090.ENSMUSP00000018710	0	0	0	0	0.064	0	0	0.417	0.431
Akr1b3	Gpx8	10090.ENSMUSP00000100045	10090.ENSMUSP00000022282	0.041	0	0	0	0.134	0	0	0.472	0.523
Akr1b3	Sod1	10090.ENSMUSP00000100045	10090.ENSMUSP00000023707	0	0	0	0	0.271	0.051	0	0.291	0.467
Akr1b3	Xdh	10090.ENSMUSP00000100045	10090.ENSMUSP00000024866	0	0	0	0	0	0	0	0.414	0.414
Akr1b3	Tnf	10090.ENSMUSP00000100045	10090.ENSMUSP00000025263	0	0	0	0	0	0	0	0.475	0.475
Akr1b3	Il6	10090.ENSMUSP00000100045	10090.ENSMUSP00000026845	0	0	0	0	0	0	0	0.420	0.420
Akr1b3	Ptpn1	10090.ENSMUSP00000100045	10090.ENSMUSP00000029053	0	0	0	0	0.065	0.051	0	0.465	0.484
Akr1b3	Nfkb1	10090.ENSMUSP00000100045	10090.ENSMUSP00000029812	0	0	0	0	0.085	0	0	0.497	0.520
Akr1b3	Txn1	10090.ENSMUSP00000100045	10090.ENSMUSP00000030051	0	0	0	0	0.082	0	0	0.377	0.404
Akr1b3	Gpx7	10090.ENSMUSP00000100045	10090.ENSMUSP00000030332	0.041	0	0	0	0.134	0.050	0	0.477	0.532
Akr1b3	H6pd	10090.ENSMUSP00000100045	10090.ENSMUSP00000030830	0.061	0	0	0	0.102	0.062	0	0.427	0.486
Akr1b3	Alb	10090.ENSMUSP00000100045	10090.ENSMUSP00000031314	0	0	0	0	0.048	0	0	0.487	0.490
Akr1b3	Hpgds	10090.ENSMUSP00000100045	10090.ENSMUSP00000031982	0	0	0	0	0.048	0.061	0	0.398	0.414
Akr1b3	Gsr	10090.ENSMUSP00000100045	10090.ENSMUSP00000033992	0	0	0	0	0.078	0.072	0	0.528	0.561
Akr1b3	Gclc	10090.ENSMUSP00000100045	10090.ENSMUSP00000034905	0	0	0	0	0.046	0.224	0	0.362	0.486
Akr1b3	Ptgs2	10090.ENSMUSP00000100045	10090.ENSMUSP00000035065	0	0	0	0	0	0	0	0.412	0.412
Akr1b3	Ins1	10090.ENSMUSP00000100045	10090.ENSMUSP00000049095	0	0	0	0	0	0	0	0.604	0.604
Akr1b3	Gpx1	10090.ENSMUSP00000100045	10090.ENSMUSP00000081010	0.041	0	0	0	0.125	0	0	0.503	0.546
Akr1b3	Gpx3	10090.ENSMUSP00000100045	10090.ENSMUSP00000081011	0.041	0	0	0	0.129	0	0	0.498	0.544
Akr1b3	Gpx2	10090.ENSMUSP00000100045	10090.ENSMUSP00000081012	0.041	0	0	0	0.125	0	0	0.499	0.543
Akr1b3	Icam1	10090.ENSMUSP00000100045	10090.ENSMUSP00000083587	0	0	0	0	0	0	0	0.400	0.400
Akr1b3	Ren1	10090.ENSMUSP00000100045	10090.ENSMUSP00000092135	0	0	0	0	0.044	0	0	0.578	0.579
Akr1b3	Nfe2l2	10090.ENSMUSP00000100045	10090.ENSMUSP00000099733	0	0	0	0	0.051	0	0	0.410	0.417
Akr1b3	Sirt1	10090.ENSMUSP00000100045	10090.ENSMUSP00000112595	0	0	0	0	0	0.075	0	0.386	0.407
Akr1b3	Ppara	10090.ENSMUSP00000100045	10090.ENSMUSP00000105049	0	0	0	0	0.050	0	0	0.410	0.415
Akr1b3	Gm3839	10090.ENSMUSP00000100045	10090.ENSMUSP00000138396	0	0	0	0	0.079	0.050	0	0.389	0.419
Akr1b3	Gm10358	10090.ENSMUSP00000100045	10090.ENSMUSP00000148326	0	0	0	0	0.079	0.050	0	0.389	0.419
Akr1b3	Gapdh	10090.ENSMUSP00000100045	10090.ENSMUSP00000113942	0	0	0	0	0.102	0.050	0	0.424	0.466
Akr1b3	Gpx5	10090.ENSMUSP00000100045	10090.ENSMUSP00000106117	0.041	0	0	0	0.125	0	0	0.477	0.523
Akr1b3	Cbs	10090.ENSMUSP00000100045	10090.ENSMUSP00000158269	0.062	0	0	0	0.092	0.069	0	0.485	0.537
Akr1b3	Stat3	10090.ENSMUSP00000100045	10090.ENSMUSP00000120152	0	0	0	0	0.046	0	0	0.566	0.568
Akr1b3	Ins2	10090.ENSMUSP00000100045	10090.ENSMUSP00000147425	0	0	0	0	0	0	0	0.639	0.639
Akr1b3	Glo1	10090.ENSMUSP00000100045	10090.ENSMUSP00000158296	0	0	0	0	0.130	0.100	0	0.594	0.655
Akr1b3	Smad2	10090.ENSMUSP00000100045	10090.ENSMUSP00000130115	0	0	0	0	0.051	0	0	0.660	0.663
Akr1c20	Nqo1	10090.ENSMUSP00000079232	10090.ENSMUSP00000003947	0.061	0	0	0	0.059	0	0	0.463	0.484
Akr1c20	Akr1c6	10090.ENSMUSP00000079232	10090.ENSMUSP00000021630	0	0	0.049	0.983	0.417	0	0.400	0.054	0.643
Akr1c20	Cryz	10090.ENSMUSP00000079232	10090.ENSMUSP00000029850	0.045	0	0	0	0.149	0	0	0.340	0.417
Akr1c20	Ugt2b34	10090.ENSMUSP00000079232	10090.ENSMUSP00000031181	0	0	0	0	0.166	0	0	0.348	0.434
Akr1c20	Ugt2b1	10090.ENSMUSP00000079232	10090.ENSMUSP00000031183	0	0	0	0	0.345	0	0	0.348	0.555
Akr1c20	Hpgds	10090.ENSMUSP00000079232	10090.ENSMUSP00000031982	0	0	0	0	0.048	0.061	0	0.406	0.423
Akr1c20	Cyp1a2	10090.ENSMUSP00000079232	10090.ENSMUSP00000034860	0	0	0	0	0.254	0	0	0.254	0.420
Akr1c20	Gclc	10090.ENSMUSP00000079232	10090.ENSMUSP00000034905	0	0	0	0	0.058	0.224	0	0.451	0.564
Akr1c20	Ppig	10090.ENSMUSP00000079232	10090.ENSMUSP00000045945	0	0	0	0	0.080	0	0	0.375	0.401
Akr1c20	Ugt2b37	10090.ENSMUSP00000079232	10090.ENSMUSP00000075255	0	0	0	0	0.153	0	0	0.334	0.412
Akr1c20	Nfe2l2	10090.ENSMUSP00000079232	10090.ENSMUSP00000099733	0	0	0	0	0.049	0	0	0.396	0.401
Akr1c20	Keap1	10090.ENSMUSP00000079232	10090.ENSMUSP00000131029	0	0	0	0	0	0	0	0.408	0.408
Akr1c20	Ugt2b36	10090.ENSMUSP00000079232	10090.ENSMUSP00000092233	0	0	0	0	0.173	0	0	0.339	0.430
Akr1c20	Glo1	10090.ENSMUSP00000079232	10090.ENSMUSP00000158296	0	0	0	0	0.126	0.100	0	0.429	0.512
Akr1c6	Nqo1	10090.ENSMUSP00000021630	10090.ENSMUSP00000003947	0.061	0	0	0	0.059	0	0	0.625	0.639
Akr1c6	Hmox1	10090.ENSMUSP00000021630	10090.ENSMUSP00000005548	0	0	0	0	0	0	0	0.404	0.404
Akr1c6	Ugt2b35	10090.ENSMUSP00000021630	10090.ENSMUSP00000031186	0	0	0	0	0.234	0	0	0.255	0.406
Akr1c6	Nfe2l2	10090.ENSMUSP00000021630	10090.ENSMUSP00000099733	0	0	0	0	0.049	0	0	0.402	0.407
Akr1c6	Ugt2b34	10090.ENSMUSP00000021630	10090.ENSMUSP00000031181	0	0	0	0	0.225	0	0	0.269	0.409
Akr1c6	Srxn1	10090.ENSMUSP00000021630	10090.ENSMUSP00000046196	0	0	0	0	0.102	0	0	0.373	0.413
Akr1c6	Txnrd1	10090.ENSMUSP00000021630	10090.ENSMUSP00000152046	0	0	0	0	0.083	0.072	0	0.436	0.479
Akr1c6	Keap1	10090.ENSMUSP00000021630	10090.ENSMUSP00000131029	0	0	0	0	0	0	0	0.498	0.498
Akr1c6	Gclm	10090.ENSMUSP00000021630	10090.ENSMUSP00000029769	0	0	0	0	0.046	0	0	0.552	0.554
Akr1c6	Alb	10090.ENSMUSP00000021630	10090.ENSMUSP00000031314	0	0	0	0	0.538	0	0	0.155	0.593
Akr1c6	Cyp1a2	10090.ENSMUSP00000021630	10090.ENSMUSP00000034860	0	0	0	0	0.599	0	0	0.198	0.665
Akr1c6	Gclc	10090.ENSMUSP00000021630	10090.ENSMUSP00000034905	0	0	0	0	0.072	0.224	0	0.577	0.669
Akr1c6	Ugt2b36	10090.ENSMUSP00000021630	10090.ENSMUSP00000092233	0	0	0	0	0.674	0	0	0.258	0.748
Akr1c6	Ugt2b1	10090.ENSMUSP00000021630	10090.ENSMUSP00000031183	0	0	0	0	0.939	0	0	0.287	0.955
Akt1	Ccl2	10090.ENSMUSP00000001780	10090.ENSMUSP00000000193	0	0	0	0	0	0	0	0.721	0.721
Akt1	Cdh1	10090.ENSMUSP00000001780	10090.ENSMUSP00000000312	0	0	0	0	0	0.065	0	0.851	0.855
Akt1	Rem1	10090.ENSMUSP00000001780	10090.ENSMUSP00000000369	0	0	0	0	0.076	0.105	0	0.880	0.892
Akt1	Pparg	10090.ENSMUSP00000001780	10090.ENSMUSP00000000450	0	0	0	0	0.081	0.081	0	0.794	0.811
Akt1	Hk2	10090.ENSMUSP00000001780	10090.ENSMUSP00000000642	0	0	0	0	0	0.051	0	0.831	0.833
Akt1	Il4	10090.ENSMUSP00000001780	10090.ENSMUSP00000000889	0	0	0	0	0.054	0.094	0	0.720	0.739
Akt1	Hmox2	10090.ENSMUSP00000001780	10090.ENSMUSP00000004172	0	0	0	0	0.044	0	0	0.409	0.411
Akt1	Cth	10090.ENSMUSP00000001780	10090.ENSMUSP00000113672	0	0	0	0	0	0	0	0.412	0.412
Akt1	Fis1	10090.ENSMUSP00000001780	10090.ENSMUSP00000019198	0	0	0	0	0.050	0	0	0.411	0.417
Akt1	Nr1i2	10090.ENSMUSP00000001780	10090.ENSMUSP00000023504	0	0	0	0	0.053	0.081	0	0.386	0.419
Akt1	Gclm	10090.ENSMUSP00000001780	10090.ENSMUSP00000029769	0	0	0	0	0.046	0	0	0.419	0.422
Akt1	Cyp1a1	10090.ENSMUSP00000001780	10090.ENSMUSP00000150277	0	0	0	0	0.052	0.062	0	0.408	0.427
Akt1	Opa1	10090.ENSMUSP00000001780	10090.ENSMUSP00000036993	0	0	0	0	0.055	0.067	0	0.405	0.430
Akt1	Gpx4	10090.ENSMUSP00000001780	10090.ENSMUSP00000094863	0	0	0	0	0.044	0.055	0	0.423	0.433
Akt1	Jund	10090.ENSMUSP00000001780	10090.ENSMUSP00000092901	0	0	0	0	0.054	0.098	0	0.391	0.435
Akt1	Ubb	10090.ENSMUSP00000001780	10090.ENSMUSP00000019649	0	0	0	0	0.066	0.328	0	0.176	0.438
Akt1	Txn2	10090.ENSMUSP00000001780	10090.ENSMUSP00000105370	0	0	0	0	0.053	0.107	0	0.394	0.442
Akt1	Slc7a11	10090.ENSMUSP00000001780	10090.ENSMUSP00000029297	0	0	0	0	0.065	0.069	0	0.414	0.445
Akt1	Cryz	10090.ENSMUSP00000001780	10090.ENSMUSP00000029850	0	0	0	0	0	0.065	0	0.434	0.448
Akt1	Rxra	10090.ENSMUSP00000001780	10090.ENSMUSP00000076491	0	0	0	0	0.083	0.081	0	0.399	0.449
Akt1	Nrf1	10090.ENSMUSP00000001780	10090.ENSMUSP00000110860	0	0	0	0	0.051	0	0	0.452	0.458
Akt1	Gpt	10090.ENSMUSP00000001780	10090.ENSMUSP00000023203	0	0	0	0	0	0.042	0	0.459	0.459
Akt1	Maf	10090.ENSMUSP00000001780	10090.ENSMUSP00000104732	0	0	0	0	0.052	0	0	0.456	0.462
Akt1	Prdx1	10090.ENSMUSP00000001780	10090.ENSMUSP00000114159	0	0	0	0	0	0.076	0	0.444	0.464
Akt1	Mefv	10090.ENSMUSP00000001780	10090.ENSMUSP00000097795	0	0	0	0	0	0.058	0	0.456	0.466
Akt1	Mef2c	10090.ENSMUSP00000001780	10090.ENSMUSP00000143401	0	0	0	0	0	0	0	0.466	0.466
Akt1	Cyp2e1	10090.ENSMUSP00000001780	10090.ENSMUSP00000026552	0	0	0	0	0	0.062	0	0.456	0.468
Akt1	Ppargc1b	10090.ENSMUSP00000001780	10090.ENSMUSP00000074771	0	0	0	0	0	0	0	0.477	0.477
Akt1	Igf1r	10090.ENSMUSP00000001780	10090.ENSMUSP00000005671	0	0	0	0.559	0.052	0.093	0	0.442	0.479
Akt1	Serpinb9f	10090.ENSMUSP00000001780	10090.ENSMUSP00000074958	0	0	0	0	0	0	0	0.490	0.489
Akt1	Serpinb8	10090.ENSMUSP00000001780	10090.ENSMUSP00000108326	0	0	0	0	0	0	0	0.490	0.489
Akt1	Serpinb9b	10090.ENSMUSP00000001780	10090.ENSMUSP00000006392	0	0	0	0	0	0	0	0.490	0.489
Akt1	Serpinb6b	10090.ENSMUSP00000001780	10090.ENSMUSP00000105922	0	0	0	0	0	0	0	0.490	0.489
Akt1	Serpinb9c	10090.ENSMUSP00000001780	10090.ENSMUSP00000021837	0	0	0	0	0	0	0	0.490	0.489
Akt1	Serpinb7	10090.ENSMUSP00000001780	10090.ENSMUSP00000083896	0	0	0	0	0	0	0	0.490	0.489
Akt1	Serpinb1c	10090.ENSMUSP00000001780	10090.ENSMUSP00000021834	0	0	0	0	0	0	0	0.490	0.489
Akt1	Serpinb9g	10090.ENSMUSP00000001780	10090.ENSMUSP00000080597	0	0	0	0	0	0	0	0.490	0.489
Akt1	Serpinb6c	10090.ENSMUSP00000001780	10090.ENSMUSP00000127619	0	0	0	0	0	0	0	0.490	0.489
Akt1	Serpinb6e	10090.ENSMUSP00000001780	10090.ENSMUSP00000105904	0	0	0	0	0	0	0	0.490	0.489
Akt1	Serpinb1b	10090.ENSMUSP00000001780	10090.ENSMUSP00000016951	0	0	0	0	0	0	0	0.490	0.489
Akt1	Serpinb3c	10090.ENSMUSP00000001780	10090.ENSMUSP00000027565	0	0	0	0	0	0	0	0.490	0.489
Akt1	Serpinb9d	10090.ENSMUSP00000001780	10090.ENSMUSP00000067710	0	0	0	0	0	0	0	0.490	0.489
Akt1	Serpinb9e	10090.ENSMUSP00000001780	10090.ENSMUSP00000071769	0	0	0	0	0	0	0	0.490	0.489
Akt1	Serpinb6a	10090.ENSMUSP00000001780	10090.ENSMUSP00000017188	0	0	0	0	0.043	0	0	0.490	0.491
Akt1	Serpinb9	10090.ENSMUSP00000001780	10090.ENSMUSP00000099002	0	0	0	0	0	0	0	0.491	0.491
Akt1	Ppig	10090.ENSMUSP00000001780	10090.ENSMUSP00000045945	0	0	0	0	0.042	0.121	0	0.444	0.491
Akt1	Cbs	10090.ENSMUSP00000001780	10090.ENSMUSP00000158269	0	0	0	0	0.065	0.094	0	0.451	0.495
Akt1	Vcp	10090.ENSMUSP00000001780	10090.ENSMUSP00000030164	0	0	0	0	0.047	0.244	0	0.356	0.495
Akt1	Gclc	10090.ENSMUSP00000001780	10090.ENSMUSP00000034905	0	0	0	0	0.046	0	0	0.493	0.496
Akt1	Psmb9	10090.ENSMUSP00000001780	10090.ENSMUSP00000133499	0	0	0	0	0	0	0	0.500	0.500
Akt1	Ucp2	10090.ENSMUSP00000001780	10090.ENSMUSP00000120967	0	0	0	0	0.047	0	0	0.503	0.506
Akt1	Serpinb2	10090.ENSMUSP00000001780	10090.ENSMUSP00000065277	0	0	0	0	0	0	0	0.511	0.511
Akt1	Txnip	10090.ENSMUSP00000001780	10090.ENSMUSP00000102710	0	0	0	0	0	0.066	0	0.500	0.513
Akt1	Nlrp3	10090.ENSMUSP00000001780	10090.ENSMUSP00000098707	0	0	0	0	0.050	0.051	0	0.505	0.515
Akt1	Gsr	10090.ENSMUSP00000001780	10090.ENSMUSP00000033992	0	0	0	0	0.054	0	0	0.510	0.517
Akt1	Serpinb5	10090.ENSMUSP00000001780	10090.ENSMUSP00000108350	0	0	0	0	0	0	0	0.518	0.518
Akt1	Sesn2	10090.ENSMUSP00000001780	10090.ENSMUSP00000030724	0	0	0	0	0	0.063	0	0.508	0.519
Akt1	Nr1h4	10090.ENSMUSP00000001780	10090.ENSMUSP00000100933	0	0	0	0	0.053	0.081	0	0.493	0.520
Akt1	Lmnb2	10090.ENSMUSP00000001780	10090.ENSMUSP00000136524	0	0	0	0	0.043	0.042	0	0.527	0.529
Akt1	Txnrd1	10090.ENSMUSP00000001780	10090.ENSMUSP00000152046	0	0	0	0	0.071	0	0	0.513	0.529
Akt1	Nr1h3	10090.ENSMUSP00000001780	10090.ENSMUSP00000106988	0	0	0	0	0.053	0.081	0	0.503	0.530
Akt1	Gm45837	10090.ENSMUSP00000001780	10090.ENSMUSP00000081956	0	0	0	0	0	0.065	0	0.525	0.536
Akt1	Casp12	10090.ENSMUSP00000001780	10090.ENSMUSP00000027009	0	0	0	0	0.068	0.064	0	0.516	0.540
Akt1	Ripk1	10090.ENSMUSP00000001780	10090.ENSMUSP00000129831	0	0	0	0.573	0.061	0.051	0	0.526	0.540
Akt1	Ddit3	10090.ENSMUSP00000001780	10090.ENSMUSP00000026475	0	0	0	0	0	0.042	0	0.541	0.542
Akt1	Prkn	10090.ENSMUSP00000001780	10090.ENSMUSP00000140587	0	0	0	0	0	0.067	0	0.532	0.544
Akt1	Irf1	10090.ENSMUSP00000001780	10090.ENSMUSP00000104548	0	0	0	0	0.075	0.162	0	0.459	0.544
Akt1	Esrra	10090.ENSMUSP00000001780	10090.ENSMUSP00000025906	0	0	0	0	0.068	0.081	0	0.509	0.544
Akt1	Kptn	10090.ENSMUSP00000001780	10090.ENSMUSP00000006178	0	0	0	0	0.057	0	0	0.537	0.544
Akt1	Dnm1l	10090.ENSMUSP00000001780	10090.ENSMUSP00000155155	0	0	0	0	0.055	0.093	0	0.511	0.545
Akt1	Psen1	10090.ENSMUSP00000001780	10090.ENSMUSP00000098786	0	0	0	0	0.068	0.063	0	0.523	0.547
Akt1	Mfn2	10090.ENSMUSP00000001780	10090.ENSMUSP00000030884	0	0	0	0	0.066	0.067	0	0.523	0.548
Akt1	Sele	10090.ENSMUSP00000001780	10090.ENSMUSP00000027874	0	0	0	0	0.057	0	0	0.553	0.560
Akt1	Lamp2	10090.ENSMUSP00000001780	10090.ENSMUSP00000074448	0	0	0	0	0.087	0	0	0.539	0.561
Akt1	Bace1	10090.ENSMUSP00000001780	10090.ENSMUSP00000034591	0	0	0	0	0.049	0.083	0	0.540	0.564
Akt1	Egfr	10090.ENSMUSP00000001780	10090.ENSMUSP00000020329	0	0	0	0.559	0	0.264	0	0.432	0.564
Akt1	Csnk2a1	10090.ENSMUSP00000001780	10090.ENSMUSP00000096829	0	0	0	0.582	0.043	0.088	0	0.541	0.565
Akt1	Atf3	10090.ENSMUSP00000001780	10090.ENSMUSP00000027941	0	0	0	0	0.057	0.097	0	0.531	0.566
Akt1	Cd68	10090.ENSMUSP00000001780	10090.ENSMUSP00000018918	0	0	0	0	0.066	0	0	0.558	0.569
Akt1	Xdh	10090.ENSMUSP00000001780	10090.ENSMUSP00000024866	0	0	0	0	0	0	0	0.572	0.572
Akt1	Braf	10090.ENSMUSP00000001780	10090.ENSMUSP00000002487	0	0	0.123	0.586	0	0.288	0	0.372	0.574
Akt1	Cul3	10090.ENSMUSP00000001780	10090.ENSMUSP00000130738	0	0	0	0	0.067	0.150	0	0.506	0.574
Akt1	H6pd	10090.ENSMUSP00000001780	10090.ENSMUSP00000030830	0	0	0	0	0.107	0.053	0	0.541	0.578
Akt1	Fosb	10090.ENSMUSP00000001780	10090.ENSMUSP00000003640	0	0	0	0	0.057	0.097	0	0.547	0.581
Akt1	Stk11	10090.ENSMUSP00000001780	10090.ENSMUSP00000003152	0	0	0	0.628	0.124	0.098	0	0.515	0.584
Akt1	Mpo	10090.ENSMUSP00000001780	10090.ENSMUSP00000020779	0	0	0	0	0.055	0	0	0.578	0.584
Akt1	Il1a	10090.ENSMUSP00000001780	10090.ENSMUSP00000028882	0	0	0	0	0	0	0	0.585	0.585
Akt1	Hsf1	10090.ENSMUSP00000001780	10090.ENSMUSP00000072617	0	0	0	0	0.052	0.067	0	0.572	0.588
Akt1	Sod1	10090.ENSMUSP00000001780	10090.ENSMUSP00000023707	0	0.024	0	0	0	0	0	0.591	0.591
Akt1	Cul1	10090.ENSMUSP00000001780	10090.ENSMUSP00000031697	0	0	0	0	0.057	0.262	0	0.472	0.600
Akt1	Mapk8	10090.ENSMUSP00000001780	10090.ENSMUSP00000022504	0	0	0	0.579	0	0.094	0	0.578	0.601
Akt1	Hdac2	10090.ENSMUSP00000001780	10090.ENSMUSP00000019911	0	0	0	0	0.046	0.096	0	0.579	0.605
Akt1	Scd1	10090.ENSMUSP00000001780	10090.ENSMUSP00000036936	0	0	0	0	0	0	0	0.606	0.606
Akt1	Crp	10090.ENSMUSP00000001780	10090.ENSMUSP00000044665	0	0	0	0	0	0	0	0.606	0.606
Akt1	Tfam	10090.ENSMUSP00000001780	10090.ENSMUSP00000090086	0	0	0	0	0	0.092	0	0.584	0.606
Akt1	Tnfrsf1a	10090.ENSMUSP00000001780	10090.ENSMUSP00000032491	0	0	0	0	0.088	0.081	0	0.574	0.611
Akt1	Sirt6	10090.ENSMUSP00000001780	10090.ENSMUSP00000048971	0	0	0	0	0	0.093	0	0.593	0.615
Akt1	Cebpb	10090.ENSMUSP00000001780	10090.ENSMUSP00000069850	0	0	0	0	0.058	0.042	0	0.609	0.617
Akt1	Atf6	10090.ENSMUSP00000001780	10090.ENSMUSP00000027974	0	0	0	0	0.048	0	0	0.620	0.622
Akt1	Il18	10090.ENSMUSP00000001780	10090.ENSMUSP00000151002	0	0	0	0	0	0	0	0.623	0.623
Akt1	Tfeb	10090.ENSMUSP00000001780	10090.ENSMUSP00000024786	0	0	0	0	0.072	0.051	0	0.607	0.624
Akt1	Ocln	10090.ENSMUSP00000001780	10090.ENSMUSP00000065284	0	0	0	0	0.048	0.097	0	0.604	0.629
Akt1	Snca	10090.ENSMUSP00000001780	10090.ENSMUSP00000109907	0	0	0	0	0	0.093	0	0.608	0.629
Akt1	Tlr1	10090.ENSMUSP00000001780	10090.ENSMUSP00000142500	0	0	0	0	0.065	0.105	0	0.595	0.631
Akt1	Cebpa	10090.ENSMUSP00000001780	10090.ENSMUSP00000096129	0	0	0	0	0.044	0.042	0	0.633	0.635
Akt1	Ppard	10090.ENSMUSP00000001780	10090.ENSMUSP00000002320	0	0	0	0	0.082	0.081	0	0.605	0.638
Akt1	Apaf1	10090.ENSMUSP00000001780	10090.ENSMUSP00000020157	0	0	0	0	0.049	0.089	0	0.619	0.641
Akt1	Ncor1	10090.ENSMUSP00000001780	10090.ENSMUSP00000018645	0	0	0	0	0.050	0.067	0	0.629	0.642
Akt1	Hmgb1	10090.ENSMUSP00000001780	10090.ENSMUSP00000082682	0	0	0	0	0.075	0.092	0	0.609	0.643
Akt1	Cd36	10090.ENSMUSP00000001780	10090.ENSMUSP00000133008	0	0	0	0	0	0	0	0.644	0.644
Akt1	Timp1	10090.ENSMUSP00000001780	10090.ENSMUSP00000110999	0	0	0	0	0	0	0	0.645	0.645
Akt1	Nqo1	10090.ENSMUSP00000001780	10090.ENSMUSP00000003947	0	0	0	0	0	0.093	0	0.625	0.645
Akt1	Sirt3	10090.ENSMUSP00000001780	10090.ENSMUSP00000026559	0	0	0	0	0	0.067	0	0.638	0.647
Akt1	Serpine1	10090.ENSMUSP00000001780	10090.ENSMUSP00000039586	0	0	0	0	0.046	0	0	0.647	0.649
Akt1	Bax	10090.ENSMUSP00000001780	10090.ENSMUSP00000033093	0	0	0	0	0.051	0.042	0	0.646	0.651
Akt1	Cxcl15	10090.ENSMUSP00000001780	10090.ENSMUSP00000031322	0	0	0	0	0	0	0	0.652	0.652
Akt1	Arnt	10090.ENSMUSP00000001780	10090.ENSMUSP00000099810	0	0	0	0	0.046	0.103	0	0.626	0.652
Akt1	Fgf21	10090.ENSMUSP00000001780	10090.ENSMUSP00000033099	0	0	0	0	0	0.046	0	0.650	0.652
Akt1	Park7	10090.ENSMUSP00000001780	10090.ENSMUSP00000101299	0	0	0	0	0	0.064	0	0.643	0.652
Akt1	Scarb1	10090.ENSMUSP00000001780	10090.ENSMUSP00000083242	0	0	0	0	0.061	0	0	0.652	0.659
Akt1	Dntt	10090.ENSMUSP00000001780	10090.ENSMUSP00000062078	0	0	0	0	0	0	0	0.660	0.660
Akt1	Casp1	10090.ENSMUSP00000001780	10090.ENSMUSP00000027015	0	0	0	0	0.068	0.064	0	0.643	0.661
Akt1	Duox1	10090.ENSMUSP00000001780	10090.ENSMUSP00000097060	0	0.004	0	0	0.055	0.059	0	0.652	0.663
Akt1	Il17a	10090.ENSMUSP00000001780	10090.ENSMUSP00000027061	0	0	0	0	0	0	0	0.665	0.665
Akt1	Ncor2	10090.ENSMUSP00000001780	10090.ENSMUSP00000083250	0	0	0	0	0.113	0.093	0	0.617	0.665
Akt1	Tlr6	10090.ENSMUSP00000001780	10090.ENSMUSP00000062096	0	0	0	0	0.065	0.105	0	0.634	0.667
Akt1	H2ax	10090.ENSMUSP00000001780	10090.ENSMUSP00000051432	0	0	0	0	0	0.051	0	0.667	0.670
Akt1	Gpx5	10090.ENSMUSP00000001780	10090.ENSMUSP00000106117	0	0	0	0	0	0.055	0	0.665	0.670
Akt1	Gpx6	10090.ENSMUSP00000001780	10090.ENSMUSP00000004453	0	0	0	0	0	0.055	0	0.665	0.670
Akt1	Gpx3	10090.ENSMUSP00000001780	10090.ENSMUSP00000081011	0	0	0	0	0	0.055	0	0.667	0.671
Akt1	Gpx8	10090.ENSMUSP00000001780	10090.ENSMUSP00000022282	0	0	0	0	0	0.055	0	0.666	0.671
Akt1	Gpx2	10090.ENSMUSP00000001780	10090.ENSMUSP00000081012	0	0	0	0	0	0.055	0	0.666	0.671
Akt1	Gpx7	10090.ENSMUSP00000001780	10090.ENSMUSP00000030332	0	0	0	0	0	0.055	0	0.667	0.672
Akt1	Ren1	10090.ENSMUSP00000001780	10090.ENSMUSP00000092135	0	0	0	0	0	0.083	0	0.657	0.672
Akt1	Runx2	10090.ENSMUSP00000001780	10090.ENSMUSP00000109201	0	0	0	0	0.088	0	0	0.657	0.674
Akt1	Txn1	10090.ENSMUSP00000001780	10090.ENSMUSP00000030051	0	0	0	0	0	0.107	0	0.649	0.674
Akt1	Apoe	10090.ENSMUSP00000001780	10090.ENSMUSP00000133302	0	0	0	0	0	0.051	0	0.671	0.675
Akt1	Btrc	10090.ENSMUSP00000001780	10090.ENSMUSP00000070728	0	0	0	0	0.081	0.137	0	0.623	0.675
Akt1	Hmgcr	10090.ENSMUSP00000001780	10090.ENSMUSP00000022176	0	0	0	0	0.042	0.050	0	0.674	0.677
Akt1	Wnt2	10090.ENSMUSP00000001780	10090.ENSMUSP00000010941	0	0	0	0	0	0.089	0	0.662	0.679
Akt1	Skp1a	10090.ENSMUSP00000001780	10090.ENSMUSP00000104700	0	0	0	0	0	0.081	0	0.665	0.679
Akt1	Sod2	10090.ENSMUSP00000001780	10090.ENSMUSP00000007012	0	0	0	0	0	0	0	0.680	0.680
Akt1	Yap1	10090.ENSMUSP00000001780	10090.ENSMUSP00000069554	0	0	0	0	0.043	0.076	0	0.669	0.682
Akt1	Edn1	10090.ENSMUSP00000001780	10090.ENSMUSP00000021796	0	0	0	0	0	0	0	0.684	0.684
Akt1	Foxg1	10090.ENSMUSP00000001780	10090.ENSMUSP00000136372	0	0	0	0	0	0.162	0	0.644	0.689
Akt1	Serpinb1a	10090.ENSMUSP00000001780	10090.ENSMUSP00000075690	0	0	0	0	0	0	0	0.691	0.691
Akt1	Sqstm1	10090.ENSMUSP00000001780	10090.ENSMUSP00000099835	0	0	0	0	0.042	0.104	0	0.671	0.692
Akt1	App	10090.ENSMUSP00000001780	10090.ENSMUSP00000005406	0	0	0	0	0.043	0.050	0	0.690	0.693
Akt1	Nox4	10090.ENSMUSP00000001780	10090.ENSMUSP00000032781	0	0	0	0	0.055	0.059	0	0.685	0.696
Akt1	Prdx2	10090.ENSMUSP00000001780	10090.ENSMUSP00000105356	0	0	0	0	0.042	0.076	0	0.685	0.697
Akt1	Gcg	10090.ENSMUSP00000001780	10090.ENSMUSP00000099794	0	0	0	0	0	0	0	0.698	0.698
Akt1	Vcam1	10090.ENSMUSP00000001780	10090.ENSMUSP00000029574	0	0	0	0	0	0.103	0	0.678	0.698
Akt1	Hspa4	10090.ENSMUSP00000001780	10090.ENSMUSP00000020630	0	0	0	0	0.063	0.097	0	0.673	0.699
Akt1	Tlr2	10090.ENSMUSP00000001780	10090.ENSMUSP00000029623	0	0	0	0	0.065	0.105	0	0.670	0.700
Akt1	Gm10358	10090.ENSMUSP00000001780	10090.ENSMUSP00000148326	0	0	0	0	0	0.047	0	0.704	0.706
Akt1	Gm3839	10090.ENSMUSP00000001780	10090.ENSMUSP00000138396	0	0	0	0	0	0.047	0	0.704	0.706
Akt1	Ptpn1	10090.ENSMUSP00000001780	10090.ENSMUSP00000029053	0	0	0	0	0.075	0.099	0	0.677	0.707
Akt1	Nck1	10090.ENSMUSP00000001780	10090.ENSMUSP00000112221	0	0	0	0	0.044	0.108	0	0.686	0.708
Akt1	Stat6	10090.ENSMUSP00000001780	10090.ENSMUSP00000089708	0	0	0	0	0.111	0.097	0	0.668	0.711
Akt1	Gpx1	10090.ENSMUSP00000001780	10090.ENSMUSP00000081010	0	0	0	0	0.046	0.055	0	0.706	0.712
Akt1	Sirt2	10090.ENSMUSP00000001780	10090.ENSMUSP00000072732	0	0	0	0	0.046	0.093	0	0.695	0.713
Akt1	Epas1	10090.ENSMUSP00000001780	10090.ENSMUSP00000024954	0	0	0	0	0	0.130	0	0.686	0.715
Akt1	H3c8	10090.ENSMUSP00000001780	10090.ENSMUSP00000079670	0	0	0	0	0	0.095	0	0.700	0.716
Akt1	H3c7	10090.ENSMUSP00000001780	10090.ENSMUSP00000074994	0	0	0	0	0	0.095	0	0.701	0.717
Akt1	H3f3b	10090.ENSMUSP00000001780	10090.ENSMUSP00000102062	0	0	0	0	0	0.095	0	0.701	0.717
Akt1	Keap1	10090.ENSMUSP00000001780	10090.ENSMUSP00000131029	0	0	0	0	0.099	0.042	0	0.700	0.719
Akt1	Icam1	10090.ENSMUSP00000001780	10090.ENSMUSP00000083587	0	0	0	0	0.073	0	0	0.710	0.720
Akt1	Hspa1b	10090.ENSMUSP00000001780	10090.ENSMUSP00000133815	0	0	0	0	0	0.097	0	0.703	0.720
Akt1	Ccnb1	10090.ENSMUSP00000001780	10090.ENSMUSP00000071989	0	0	0	0	0	0.099	0	0.702	0.720
Akt1	Jak2	10090.ENSMUSP00000001780	10090.ENSMUSP00000064394	0	0	0	0.571	0.068	0.051	0	0.717	0.728
Akt1	Ppara	10090.ENSMUSP00000001780	10090.ENSMUSP00000105049	0	0	0	0	0.081	0.081	0	0.704	0.728
Akt1	Nfkb1	10090.ENSMUSP00000001780	10090.ENSMUSP00000029812	0	0	0	0	0.092	0.102	0	0.693	0.728
Akt1	Pecam1	10090.ENSMUSP00000001780	10090.ENSMUSP00000102408	0	0	0	0	0.073	0.076	0	0.710	0.729
Akt1	Cdkn2a	10090.ENSMUSP00000001780	10090.ENSMUSP00000102748	0	0	0	0	0	0.095	0	0.716	0.731
Akt1	Stat2	10090.ENSMUSP00000001780	10090.ENSMUSP00000082855	0	0	0	0	0.101	0.097	0	0.703	0.738
Akt1	Fos	10090.ENSMUSP00000001780	10090.ENSMUSP00000021674	0	0	0	0	0.068	0.097	0	0.713	0.738
Akt1	Map1lc3b	10090.ENSMUSP00000001780	10090.ENSMUSP00000034270	0	0	0	0	0.045	0.052	0	0.745	0.749
Akt1	Il10	10090.ENSMUSP00000001780	10090.ENSMUSP00000016673	0	0	0	0	0	0	0	0.753	0.753
Akt1	Map1lc3a	10090.ENSMUSP00000001780	10090.ENSMUSP00000029128	0	0	0	0	0	0.052	0	0.752	0.754
Akt1	Atm	10090.ENSMUSP00000001780	10090.ENSMUSP00000156344	0	0	0	0	0	0.096	0	0.740	0.755
Akt1	Lmnb1	10090.ENSMUSP00000001780	10090.ENSMUSP00000025486	0	0	0	0	0.061	0.042	0	0.753	0.759
Akt1	Atg7	10090.ENSMUSP00000001780	10090.ENSMUSP00000133215	0	0	0	0	0.082	0.051	0	0.745	0.759
Akt1	Srebf1	10090.ENSMUSP00000001780	10090.ENSMUSP00000020846	0	0	0	0	0.100	0.073	0	0.735	0.760
Akt1	Xbp1	10090.ENSMUSP00000001780	10090.ENSMUSP00000054852	0	0	0	0	0.049	0	0	0.760	0.762
Akt1	Atg5	10090.ENSMUSP00000001780	10090.ENSMUSP00000044769	0	0	0	0	0.048	0	0	0.761	0.763
Akt1	Cd44	10090.ENSMUSP00000001780	10090.ENSMUSP00000005218	0	0	0	0	0.107	0.064	0	0.741	0.764
Akt1	Ptgs2	10090.ENSMUSP00000001780	10090.ENSMUSP00000035065	0	0	0	0	0.078	0	0	0.755	0.765
Akt1	Mgst1	10090.ENSMUSP00000001780	10090.ENSMUSP00000112923	0	0	0	0	0.050	0	0	0.764	0.766
Akt1	Cd4	10090.ENSMUSP00000001780	10090.ENSMUSP00000024044	0	0	0	0	0	0.076	0	0.760	0.769
Akt1	Ifng	10090.ENSMUSP00000001780	10090.ENSMUSP00000063800	0	0	0	0	0.047	0	0	0.774	0.775
Akt1	Hdac1	10090.ENSMUSP00000001780	10090.ENSMUSP00000099657	0	0	0	0	0	0.096	0	0.763	0.777
Akt1	Tlr4	10090.ENSMUSP00000001780	10090.ENSMUSP00000045770	0	0	0	0	0.079	0.105	0	0.755	0.780
Akt1	Casp8	10090.ENSMUSP00000001780	10090.ENSMUSP00000140546	0	0	0	0	0.058	0.064	0	0.778	0.787
Akt1	Cck	10090.ENSMUSP00000001780	10090.ENSMUSP00000149679	0	0	0	0	0	0	0	0.791	0.791
Akt1	Egr1	10090.ENSMUSP00000001780	10090.ENSMUSP00000069616	0	0	0	0	0	0.067	0	0.790	0.796
Akt1	Fn1	10090.ENSMUSP00000001780	10090.ENSMUSP00000054499	0	0	0	0	0.052	0.051	0	0.800	0.804
Akt1	Bdnf	10090.ENSMUSP00000001780	10090.ENSMUSP00000057989	0	0	0	0	0	0.071	0	0.799	0.805
Akt1	Nfkbia	10090.ENSMUSP00000001780	10090.ENSMUSP00000021413	0	0	0	0	0	0.095	0	0.796	0.807
Akt1	Zhx2	10090.ENSMUSP00000001780	10090.ENSMUSP00000094164	0	0	0	0	0.067	0.090	0	0.792	0.807
Akt1	Gm10053	10090.ENSMUSP00000001780	10090.ENSMUSP00000072829	0	0	0	0	0	0.046	0	0.816	0.817
Akt1	Cyct	10090.ENSMUSP00000001780	10090.ENSMUSP00000028430	0	0	0	0	0	0.046	0	0.816	0.817
Akt1	Smad2	10090.ENSMUSP00000001780	10090.ENSMUSP00000130115	0	0	0	0	0.088	0.137	0	0.791	0.821
Akt1	Tert	10090.ENSMUSP00000001780	10090.ENSMUSP00000022104	0	0	0	0	0	0.259	0	0.770	0.822
Akt1	Crebbp	10090.ENSMUSP00000001780	10090.ENSMUSP00000023165	0	0	0	0	0.048	0.236	0	0.776	0.823
Akt1	Mki67	10090.ENSMUSP00000001780	10090.ENSMUSP00000033310	0	0	0	0	0	0	0	0.824	0.824
Akt1	Vegfa	10090.ENSMUSP00000001780	10090.ENSMUSP00000115883	0	0	0	0	0.043	0	0	0.824	0.824
Akt1	Ppargc1a	10090.ENSMUSP00000001780	10090.ENSMUSP00000117040	0	0	0	0	0	0.292	0	0.764	0.826
Akt1	Alb	10090.ENSMUSP00000001780	10090.ENSMUSP00000031314	0	0	0	0	0	0	0	0.826	0.826
Akt1	Hmox1	10090.ENSMUSP00000001780	10090.ENSMUSP00000005548	0	0	0	0	0	0.222	0	0.786	0.827
Akt1	mt-Nd1	10090.ENSMUSP00000001780	10090.ENSMUSP00000080991	0	0	0	0	0	0.177	0	0.799	0.827
Akt1	Lep	10090.ENSMUSP00000001780	10090.ENSMUSP00000067046	0	0	0	0	0	0	0	0.827	0.827
Akt1	Ccn2	10090.ENSMUSP00000001780	10090.ENSMUSP00000020171	0	0	0	0	0	0	0	0.829	0.829
Akt1	Rela	10090.ENSMUSP00000001780	10090.ENSMUSP00000025867	0	0	0	0	0.136	0.098	0	0.799	0.829
Akt1	Tgfb1	10090.ENSMUSP00000001780	10090.ENSMUSP00000002678	0	0	0	0	0.101	0.121	0	0.802	0.830
Akt1	Anxa5	10090.ENSMUSP00000001780	10090.ENSMUSP00000029266	0	0	0	0	0.057	0	0	0.828	0.830
Akt1	Atf4	10090.ENSMUSP00000001780	10090.ENSMUSP00000105234	0	0	0	0	0.057	0	0.650	0.533	0.832
Akt1	Becn1	10090.ENSMUSP00000001780	10090.ENSMUSP00000119369	0	0	0	0	0.074	0.177	0	0.800	0.834
Akt1	Parp1	10090.ENSMUSP00000001780	10090.ENSMUSP00000027777	0	0	0	0	0.043	0	0	0.835	0.835
Akt1	Il1b	10090.ENSMUSP00000001780	10090.ENSMUSP00000028881	0	0	0	0	0	0	0	0.838	0.838
Akt1	Myd88	10090.ENSMUSP00000001780	10090.ENSMUSP00000035092	0	0	0	0	0.048	0.095	0	0.833	0.843
Akt1	Esr1	10090.ENSMUSP00000001780	10090.ENSMUSP00000101215	0	0	0	0	0.053	0.093	0	0.834	0.845
Akt1	Stat5a	10090.ENSMUSP00000001780	10090.ENSMUSP00000102980	0	0	0	0	0.101	0.097	0	0.826	0.846
Akt1	Mmp9	10090.ENSMUSP00000001780	10090.ENSMUSP00000017881	0	0	0	0	0.085	0.051	0	0.842	0.851
Akt1	Slc2a4	10090.ENSMUSP00000001780	10090.ENSMUSP00000018710	0	0	0	0	0.046	0.071	0	0.850	0.856
Akt1	Pxdn	10090.ENSMUSP00000001780	10090.ENSMUSP00000113703	0	0	0	0	0.060	0	0	0.854	0.857
Akt1	Nfe2l2	10090.ENSMUSP00000001780	10090.ENSMUSP00000099733	0	0	0	0	0	0.097	0.400	0.764	0.861
Akt1	Myc	10090.ENSMUSP00000001780	10090.ENSMUSP00000022971	0	0	0	0	0.041	0.086	0	0.857	0.863
Akt1	Ep300	10090.ENSMUSP00000001780	10090.ENSMUSP00000066789	0	0	0	0	0.051	0.554	0	0.704	0.864
Akt1	Egf	10090.ENSMUSP00000001780	10090.ENSMUSP00000029653	0	0	0	0	0	0	0	0.870	0.870
Akt1	Sirt1	10090.ENSMUSP00000001780	10090.ENSMUSP00000112595	0	0	0	0	0	0.207	0	0.846	0.873
Akt1	Ccnd1	10090.ENSMUSP00000001780	10090.ENSMUSP00000091495	0	0	0	0	0.094	0.043	0	0.869	0.876
Akt1	Hif1a	10090.ENSMUSP00000001780	10090.ENSMUSP00000021530	0	0	0	0	0.048	0.130	0	0.863	0.876
Akt1	Notch1	10090.ENSMUSP00000001780	10090.ENSMUSP00000028288	0	0	0	0	0.084	0.138	0	0.859	0.879
Akt1	Mdk	10090.ENSMUSP00000001780	10090.ENSMUSP00000028672	0	0	0	0	0	0.044	0	0.881	0.881
Akt1	Tnf	10090.ENSMUSP00000001780	10090.ENSMUSP00000025263	0	0	0	0	0.073	0.071	0	0.880	0.888
Akt1	Stat1	10090.ENSMUSP00000001780	10090.ENSMUSP00000141132	0	0	0	0	0.101	0.097	0	0.878	0.892
Akt1	Ins1	10090.ENSMUSP00000001780	10090.ENSMUSP00000049095	0	0	0	0	0.045	0.067	0	0.893	0.897
Akt1	Ins2	10090.ENSMUSP00000001780	10090.ENSMUSP00000147425	0	0	0	0	0	0.067	0	0.894	0.897
Akt1	Casp3	10090.ENSMUSP00000001780	10090.ENSMUSP00000147767	0	0	0	0	0.045	0.117	0	0.887	0.897
Akt1	Hras	10090.ENSMUSP00000001780	10090.ENSMUSP00000026572	0	0	0	0	0.087	0.105	0	0.887	0.900
Akt1	Irs1	10090.ENSMUSP00000001780	10090.ENSMUSP00000063795	0	0	0	0	0	0.116	0	0.892	0.900
Akt1	Stat3	10090.ENSMUSP00000001780	10090.ENSMUSP00000120152	0	0	0	0	0.113	0.097	0	0.888	0.903
Akt1	Igf1	10090.ENSMUSP00000001780	10090.ENSMUSP00000100937	0	0	0	0	0	0.063	0	0.904	0.906
Akt1	Kras	10090.ENSMUSP00000001780	10090.ENSMUSP00000032399	0	0	0	0	0.091	0.105	0	0.902	0.913
Akt1	Gapdh	10090.ENSMUSP00000001780	10090.ENSMUSP00000113942	0	0	0	0	0.044	0.349	0	0.882	0.920
Akt1	Akt3	10090.ENSMUSP00000001780	10090.ENSMUSP00000106789	0	0	0.050	0.981	0.050	0.245	0.900	0.055	0.923
Akt1	Il6	10090.ENSMUSP00000001780	10090.ENSMUSP00000026845	0	0	0	0	0	0	0	0.924	0.924
Akt1	Hspa5	10090.ENSMUSP00000001780	10090.ENSMUSP00000028222	0	0	0	0	0.057	0.262	0	0.919	0.939
Akt1	Nox1	10090.ENSMUSP00000001780	10090.ENSMUSP00000033610	0	0.001	0	0	0.056	0.059	0	0.944	0.946
Akt1	Creb1	10090.ENSMUSP00000001780	10090.ENSMUSP00000059973	0	0	0	0	0.076	0.093	0.650	0.838	0.946
Akt1	Rps6kb1	10090.ENSMUSP00000001780	10090.ENSMUSP00000119715	0	0	0.064	0.852	0.086	0.369	0.900	0.189	0.948
Akt1	Traf6	10090.ENSMUSP00000001780	10090.ENSMUSP00000004949	0	0	0	0	0.081	0.547	0	0.887	0.948
Akt1	Mapk3	10090.ENSMUSP00000001780	10090.ENSMUSP00000051619	0	0	0	0.590	0.165	0.116	0.900	0.471	0.955
Akt1	Ctnnb1	10090.ENSMUSP00000001780	10090.ENSMUSP00000007130	0	0	0	0	0.096	0.168	0.400	0.914	0.956
Akt1	Pten	10090.ENSMUSP00000001780	10090.ENSMUSP00000013807	0	0	0	0	0.052	0.386	0	0.933	0.957
Akt1	Mapk14	10090.ENSMUSP00000001780	10090.ENSMUSP00000004990	0	0	0.111	0.622	0.133	0.471	0.900	0.381	0.970
Akt1	Nos2	10090.ENSMUSP00000001780	10090.ENSMUSP00000018610	0	0	0	0	0	0.166	0.900	0.675	0.970
Akt1	Hspb1	10090.ENSMUSP00000001780	10090.ENSMUSP00000005077	0	0	0	0	0	0.552	0	0.945	0.974
Akt1	Akt2	10090.ENSMUSP00000001780	10090.ENSMUSP00000103981	0	0	0.050	0.981	0.161	0.530	0.900	0.416	0.974
Akt1	Src	10090.ENSMUSP00000001780	10090.ENSMUSP00000090237	0	0	0.169	0.567	0.055	0.348	0.500	0.920	0.975
Akt1	Ikbkb	10090.ENSMUSP00000001780	10090.ENSMUSP00000033939	0	0	0	0.603	0.107	0.469	0.900	0.561	0.976
Akt1	Cdkn1a	10090.ENSMUSP00000001780	10090.ENSMUSP00000156559	0	0	0	0	0	0.170	0.900	0.818	0.983
Akt1	Smad3	10090.ENSMUSP00000001780	10090.ENSMUSP00000034973	0	0	0	0	0.087	0.271	0	0.979	0.985
Akt1	Bcl2l1	10090.ENSMUSP00000001780	10090.ENSMUSP00000105445	0	0	0	0	0.064	0.093	0.900	0.851	0.985
Akt1	Jun	10090.ENSMUSP00000001780	10090.ENSMUSP00000102711	0	0	0	0	0	0.098	0.900	0.864	0.986
Akt1	Map3k5	10090.ENSMUSP00000001780	10090.ENSMUSP00000093485	0	0	0	0.601	0	0.320	0.900	0.816	0.986
Akt1	Brca1	10090.ENSMUSP00000001780	10090.ENSMUSP00000017290	0	0	0	0	0	0.413	0.900	0.793	0.986
Akt1	Bcl2	10090.ENSMUSP00000001780	10090.ENSMUSP00000108371	0	0	0	0	0.045	0.042	0.900	0.892	0.988
Akt1	Chuk	10090.ENSMUSP00000001780	10090.ENSMUSP00000026217	0	0	0	0.588	0.078	0.561	0.900	0.750	0.988
Akt1	Trp53	10090.ENSMUSP00000001780	10090.ENSMUSP00000104298	0	0	0	0	0.049	0.066	0.900	0.892	0.989
Akt1	Casp9	10090.ENSMUSP00000001780	10090.ENSMUSP00000030747	0	0	0	0	0.084	0.079	0.900	0.885	0.989
Akt1	Gsk3b	10090.ENSMUSP00000001780	10090.ENSMUSP00000110398	0	0	0	0.580	0	0.882	0.900	0.408	0.992
Akt1	Cyba	10090.ENSMUSP00000001780	10090.ENSMUSP00000017604	0	0	0	0	0.066	0.057	0	0.993	0.993
Akt1	Rptor	10090.ENSMUSP00000001780	10090.ENSMUSP00000026671	0	0	0	0	0.142	0.093	0.900	0.925	0.993
Akt1	Foxo3	10090.ENSMUSP00000001780	10090.ENSMUSP00000101141	0	0	0	0	0.044	0.443	0.900	0.915	0.994
Akt1	Pik3ca	10090.ENSMUSP00000001780	10090.ENSMUSP00000029201	0	0	0	0	0.068	0.383	0.900	0.919	0.994
Akt1	Cybb	10090.ENSMUSP00000001780	10090.ENSMUSP00000015484	0	0	0	0	0.056	0.059	0	0.994	0.994
Akt1	Ncf1	10090.ENSMUSP00000001780	10090.ENSMUSP00000016094	0	0	0	0	0.082	0.114	0	0.994	0.994
Akt1	Mdm2	10090.ENSMUSP00000001780	10090.ENSMUSP00000020408	0	0	0	0	0.051	0.375	0.900	0.929	0.995
Akt1	Foxo1	10090.ENSMUSP00000001780	10090.ENSMUSP00000055308	0	0	0	0	0	0.652	0.900	0.872	0.995
Akt1	Mtor	10090.ENSMUSP00000001780	10090.ENSMUSP00000099510	0	0	0	0	0.052	0.819	0.900	0.928	0.998
Akt1	Hsp90aa1	10090.ENSMUSP00000001780	10090.ENSMUSP00000091921	0	0	0	0	0	0.637	0.900	0.996	0.999
Akt1	Hsp90ab1	10090.ENSMUSP00000001780	10090.ENSMUSP00000024739	0	0	0	0	0.050	0.476	0.900	0.996	0.999
Akt2	Cdh1	10090.ENSMUSP00000103981	10090.ENSMUSP00000000312	0	0	0	0	0	0.065	0	0.459	0.472
Akt2	Rem1	10090.ENSMUSP00000103981	10090.ENSMUSP00000000369	0	0	0	0	0.072	0.105	0	0.491	0.540
Akt2	Pparg	10090.ENSMUSP00000103981	10090.ENSMUSP00000000450	0	0	0	0	0.080	0.081	0	0.523	0.562
Akt2	Hk2	10090.ENSMUSP00000103981	10090.ENSMUSP00000000642	0	0	0	0	0.064	0.051	0	0.399	0.420
Akt2	Braf	10090.ENSMUSP00000103981	10090.ENSMUSP00000002487	0	0	0.124	0.591	0	0.194	0	0.276	0.444
Akt2	Tgfb1	10090.ENSMUSP00000103981	10090.ENSMUSP00000002678	0	0	0	0	0.072	0.121	0	0.332	0.408
Akt2	Traf6	10090.ENSMUSP00000103981	10090.ENSMUSP00000004949	0	0	0	0	0.086	0.095	0	0.385	0.447
Akt2	Mapk14	10090.ENSMUSP00000103981	10090.ENSMUSP00000004990	0	0	0.109	0.634	0.081	0.118	0.900	0.220	0.933
Akt2	Ctnnb1	10090.ENSMUSP00000103981	10090.ENSMUSP00000007130	0	0	0	0	0.068	0.117	0.400	0.491	0.715
Akt2	Pten	10090.ENSMUSP00000103981	10090.ENSMUSP00000013807	0	0	0	0	0.046	0.386	0	0.796	0.870
Akt2	Brca1	10090.ENSMUSP00000103981	10090.ENSMUSP00000017290	0	0	0	0	0	0.243	0.900	0.355	0.946
Akt2	Mmp9	10090.ENSMUSP00000103981	10090.ENSMUSP00000017881	0	0	0	0	0.085	0.051	0	0.398	0.431
Akt2	Nos2	10090.ENSMUSP00000103981	10090.ENSMUSP00000018610	0	0	0	0	0	0.166	0.900	0.226	0.929
Akt2	Slc2a4	10090.ENSMUSP00000103981	10090.ENSMUSP00000018710	0	0	0	0	0.075	0.071	0	0.699	0.719
Akt2	Egfr	10090.ENSMUSP00000103981	10090.ENSMUSP00000020329	0	0	0	0.561	0	0.151	0	0.361	0.434
Akt2	Mdm2	10090.ENSMUSP00000103981	10090.ENSMUSP00000020408	0	0	0	0	0.046	0.375	0.900	0.487	0.965
Akt2	Srebf1	10090.ENSMUSP00000103981	10090.ENSMUSP00000020846	0	0	0	0	0.125	0.073	0	0.500	0.559
Akt2	Hif1a	10090.ENSMUSP00000103981	10090.ENSMUSP00000021530	0	0	0	0	0.057	0.130	0	0.495	0.549
Akt2	Mapk8	10090.ENSMUSP00000103981	10090.ENSMUSP00000022504	0	0	0	0.577	0	0.094	0	0.506	0.534
Akt2	Myc	10090.ENSMUSP00000103981	10090.ENSMUSP00000022971	0	0	0	0	0	0.086	0	0.514	0.537
Akt2	Crebbp	10090.ENSMUSP00000103981	10090.ENSMUSP00000023165	0	0	0	0	0.047	0.236	0	0.254	0.409
Akt2	Hsp90ab1	10090.ENSMUSP00000103981	10090.ENSMUSP00000024739	0	0	0	0	0.045	0.204	0.900	0.318	0.941
Akt2	Tnf	10090.ENSMUSP00000103981	10090.ENSMUSP00000025263	0	0	0	0	0.073	0.071	0	0.459	0.493
Akt2	Lmnb1	10090.ENSMUSP00000103981	10090.ENSMUSP00000025486	0	0	0	0	0	0.042	0	0.459	0.459
Akt2	Chuk	10090.ENSMUSP00000103981	10090.ENSMUSP00000026217	0	0	0	0.594	0.078	0.295	0.900	0.179	0.939
Akt2	Hras	10090.ENSMUSP00000103981	10090.ENSMUSP00000026572	0	0	0	0	0.077	0.105	0	0.557	0.602
Akt2	Rptor	10090.ENSMUSP00000103981	10090.ENSMUSP00000026671	0	0	0	0	0.052	0.076	0.900	0.683	0.968
Akt2	Il6	10090.ENSMUSP00000103981	10090.ENSMUSP00000026845	0	0	0	0	0	0	0	0.425	0.425
Akt2	Parp1	10090.ENSMUSP00000103981	10090.ENSMUSP00000027777	0	0	0	0	0.046	0	0	0.420	0.424
Akt2	Notch1	10090.ENSMUSP00000103981	10090.ENSMUSP00000028288	0	0	0	0	0.084	0.109	0	0.351	0.424
Akt2	Mdk	10090.ENSMUSP00000103981	10090.ENSMUSP00000028672	0	0	0	0	0	0.044	0	0.490	0.491
Akt2	Ptpn1	10090.ENSMUSP00000103981	10090.ENSMUSP00000029053	0	0	0	0	0.064	0.099	0	0.390	0.441
Akt2	Pik3ca	10090.ENSMUSP00000103981	10090.ENSMUSP00000029201	0	0	0	0	0.057	0.238	0.900	0.758	0.980
Akt2	Egf	10090.ENSMUSP00000103981	10090.ENSMUSP00000029653	0	0	0	0	0	0	0	0.485	0.485
Akt2	Casp9	10090.ENSMUSP00000103981	10090.ENSMUSP00000030747	0	0	0	0	0	0.079	0.900	0.394	0.939
Akt2	Alb	10090.ENSMUSP00000103981	10090.ENSMUSP00000031314	0	0	0	0	0	0	0	0.410	0.410
Akt2	Kras	10090.ENSMUSP00000103981	10090.ENSMUSP00000032399	0	0	0	0	0.072	0.105	0	0.644	0.678
Akt2	Ikbkb	10090.ENSMUSP00000103981	10090.ENSMUSP00000033939	0	0	0	0.606	0.099	0.265	0.900	0.186	0.938
Akt2	Smad3	10090.ENSMUSP00000103981	10090.ENSMUSP00000034973	0	0	0	0	0.078	0.132	0	0.329	0.416
Akt2	Ins1	10090.ENSMUSP00000103981	10090.ENSMUSP00000049095	0	0	0	0	0	0.067	0	0.822	0.827
Akt2	Mapk3	10090.ENSMUSP00000103981	10090.ENSMUSP00000051619	0	0	0	0.590	0.072	0.116	0.900	0.611	0.963
Akt2	Fn1	10090.ENSMUSP00000103981	10090.ENSMUSP00000054499	0	0	0	0	0.052	0.051	0	0.565	0.574
Akt2	Foxo1	10090.ENSMUSP00000103981	10090.ENSMUSP00000055308	0	0	0	0	0	0.415	0.900	0.707	0.981
Akt2	Creb1	10090.ENSMUSP00000103981	10090.ENSMUSP00000059973	0	0	0	0	0.072	0.076	0.650	0.599	0.863
Akt2	Irs1	10090.ENSMUSP00000103981	10090.ENSMUSP00000063795	0	0	0	0	0	0.098	0	0.730	0.746
Akt2	Ep300	10090.ENSMUSP00000103981	10090.ENSMUSP00000066789	0	0	0	0	0.051	0.288	0	0.225	0.431
Akt2	Lep	10090.ENSMUSP00000103981	10090.ENSMUSP00000067046	0	0	0	0	0	0	0	0.414	0.414
Akt2	Src	10090.ENSMUSP00000103981	10090.ENSMUSP00000090237	0	0	0.171	0.568	0.055	0.095	0.500	0.607	0.835
Akt2	Ccnd1	10090.ENSMUSP00000103981	10090.ENSMUSP00000091495	0	0	0	0	0.079	0.043	0	0.707	0.719
Akt2	Hsp90aa1	10090.ENSMUSP00000103981	10090.ENSMUSP00000091921	0	0	0	0	0	0.204	0.900	0.318	0.940
Akt2	Map3k5	10090.ENSMUSP00000103981	10090.ENSMUSP00000093485	0	0	0	0.607	0.052	0.079	0.900	0.440	0.944
Akt2	Csnk2a1	10090.ENSMUSP00000103981	10090.ENSMUSP00000096829	0	0	0	0.589	0.046	0.087	0	0.446	0.475
Akt2	Mtor	10090.ENSMUSP00000103981	10090.ENSMUSP00000099510	0	0	0	0	0.053	0.369	0.900	0.692	0.979
Akt2	Nfe2l2	10090.ENSMUSP00000103981	10090.ENSMUSP00000099733	0	0	0	0	0	0.097	0.400	0.299	0.587
Akt2	Igf1	10090.ENSMUSP00000103981	10090.ENSMUSP00000100937	0	0	0	0	0	0.063	0	0.658	0.665
Akt2	Foxo3	10090.ENSMUSP00000103981	10090.ENSMUSP00000101141	0	0	0	0	0.046	0.415	0.900	0.781	0.986
Akt2	Esr1	10090.ENSMUSP00000103981	10090.ENSMUSP00000101215	0	0	0	0	0.053	0.093	0	0.475	0.510
Akt2	Jun	10090.ENSMUSP00000103981	10090.ENSMUSP00000102711	0	0	0	0	0	0.098	0.900	0.691	0.969
Akt2	Cdkn2a	10090.ENSMUSP00000103981	10090.ENSMUSP00000102748	0	0	0	0	0	0.095	0	0.375	0.410
Akt2	Stat5a	10090.ENSMUSP00000103981	10090.ENSMUSP00000102980	0	0	0	0	0.118	0.097	0	0.325	0.416
Akt2	Ppara	10090.ENSMUSP00000103981	10090.ENSMUSP00000105049	0	0	0	0	0.085	0.081	0	0.346	0.403
Akt2	Smad2	10090.ENSMUSP00000103981	10090.ENSMUSP00000130115	0	0	0	0	0.068	0.132	0	0.340	0.420
Akt2	Atm	10090.ENSMUSP00000103981	10090.ENSMUSP00000156344	0	0	0	0	0	0.096	0	0.421	0.454
Akt2	Ppargc1a	10090.ENSMUSP00000103981	10090.ENSMUSP00000117040	0	0	0	0	0	0	0	0.460	0.460
Akt2	Pxdn	10090.ENSMUSP00000103981	10090.ENSMUSP00000113703	0	0	0	0	0.063	0	0	0.460	0.473
Akt2	Mapk9	10090.ENSMUSP00000103981	10090.ENSMUSP00000136977	0	0	0	0.580	0.053	0.094	0	0.467	0.502
Akt2	Gapdh	10090.ENSMUSP00000103981	10090.ENSMUSP00000113942	0	0	0	0	0.042	0	0	0.527	0.528
Akt2	Stat3	10090.ENSMUSP00000103981	10090.ENSMUSP00000120152	0	0	0	0	0.119	0.097	0	0.466	0.539
Akt2	Casp3	10090.ENSMUSP00000103981	10090.ENSMUSP00000147767	0	0	0	0	0	0.117	0	0.508	0.547
Akt2	Sirt1	10090.ENSMUSP00000103981	10090.ENSMUSP00000112595	0	0	0	0	0	0.054	0	0.557	0.563
Akt2	Foxg1	10090.ENSMUSP00000103981	10090.ENSMUSP00000136372	0	0	0	0	0	0.162	0	0.538	0.596
Akt2	Atf4	10090.ENSMUSP00000103981	10090.ENSMUSP00000105234	0	0	0	0	0.046	0	0.650	0.131	0.684
Akt2	Ins2	10090.ENSMUSP00000103981	10090.ENSMUSP00000147425	0	0	0	0	0	0.067	0	0.822	0.827
Akt2	Bcl2l1	10090.ENSMUSP00000103981	10090.ENSMUSP00000105445	0	0	0	0	0.045	0.076	0.900	0.403	0.940
Akt2	Akt3	10090.ENSMUSP00000103981	10090.ENSMUSP00000106789	0	0	0.051	0.978	0	0.058	0.900	0.426	0.941
Akt2	Cdkn1a	10090.ENSMUSP00000103981	10090.ENSMUSP00000156559	0	0	0	0	0	0.170	0.900	0.410	0.946
Akt2	Bcl2	10090.ENSMUSP00000103981	10090.ENSMUSP00000108371	0	0	0	0	0.045	0.042	0.900	0.524	0.950
Akt2	Rps6kb1	10090.ENSMUSP00000103981	10090.ENSMUSP00000119715	0	0	0.065	0.862	0.093	0.235	0.900	0.375	0.952
Akt2	Gsk3b	10090.ENSMUSP00000103981	10090.ENSMUSP00000110398	0	0	0	0.582	0	0.447	0.900	0.562	0.973
Akt2	Trp53	10090.ENSMUSP00000103981	10090.ENSMUSP00000104298	0	0	0	0	0	0.066	0.900	0.747	0.974
Akt3	Cdh1	10090.ENSMUSP00000106789	10090.ENSMUSP00000000312	0	0	0	0	0	0.065	0	0.389	0.404
Akt3	Rem1	10090.ENSMUSP00000106789	10090.ENSMUSP00000000369	0	0	0	0	0.072	0.105	0	0.431	0.486
Akt3	Braf	10090.ENSMUSP00000106789	10090.ENSMUSP00000002487	0	0	0.136	0.594	0.051	0.194	0	0.244	0.433
Akt3	Traf6	10090.ENSMUSP00000106789	10090.ENSMUSP00000004949	0	0	0	0	0.087	0.095	0	0.358	0.423
Akt3	Mapk14	10090.ENSMUSP00000106789	10090.ENSMUSP00000004990	0	0	0.107	0.633	0.068	0.118	0.900	0.184	0.929
Akt3	Ctnnb1	10090.ENSMUSP00000106789	10090.ENSMUSP00000007130	0	0	0	0	0.068	0.117	0	0.455	0.513
Akt3	Pten	10090.ENSMUSP00000106789	10090.ENSMUSP00000013807	0	0	0	0	0.042	0.386	0	0.772	0.854
Akt3	Brca1	10090.ENSMUSP00000106789	10090.ENSMUSP00000017290	0	0	0	0	0	0.243	0.900	0.304	0.942
Akt3	Nos2	10090.ENSMUSP00000106789	10090.ENSMUSP00000018610	0	0	0	0	0	0.166	0.900	0.127	0.920
Akt3	Mdm2	10090.ENSMUSP00000106789	10090.ENSMUSP00000020408	0	0	0	0	0.049	0.375	0.900	0.461	0.963
Akt3	Hif1a	10090.ENSMUSP00000106789	10090.ENSMUSP00000021530	0	0	0	0	0	0.130	0	0.426	0.479
Akt3	Myc	10090.ENSMUSP00000106789	10090.ENSMUSP00000022971	0	0	0	0	0	0.086	0	0.415	0.443
Akt3	Hsp90ab1	10090.ENSMUSP00000106789	10090.ENSMUSP00000024739	0	0	0	0	0	0.204	0.900	0.270	0.936
Akt3	Chuk	10090.ENSMUSP00000106789	10090.ENSMUSP00000026217	0	0	0	0.589	0.078	0.295	0.900	0.168	0.938
Akt3	Hras	10090.ENSMUSP00000106789	10090.ENSMUSP00000026572	0	0	0	0	0.072	0.105	0	0.489	0.538
Akt3	Rptor	10090.ENSMUSP00000106789	10090.ENSMUSP00000026671	0	0	0	0	0.046	0.076	0.900	0.636	0.963
Akt3	Notch1	10090.ENSMUSP00000106789	10090.ENSMUSP00000028288	0	0	0	0	0.090	0.109	0	0.459	0.523
Akt3	Mdk	10090.ENSMUSP00000106789	10090.ENSMUSP00000028672	0	0	0	0	0	0.044	0	0.480	0.481
Akt3	Pik3ca	10090.ENSMUSP00000106789	10090.ENSMUSP00000029201	0	0	0	0	0.058	0.238	0.900	0.839	0.986
Akt3	Egf	10090.ENSMUSP00000106789	10090.ENSMUSP00000029653	0	0	0	0	0	0	0	0.403	0.403
Akt3	Casp9	10090.ENSMUSP00000106789	10090.ENSMUSP00000030747	0	0	0	0	0.048	0.079	0.900	0.355	0.935
Akt3	Kras	10090.ENSMUSP00000106789	10090.ENSMUSP00000032399	0	0	0	0	0.081	0.105	0	0.526	0.576
Akt3	Nox4	10090.ENSMUSP00000106789	10090.ENSMUSP00000032781	0	0	0	0	0.055	0.059	0	0.496	0.512
Akt3	Ikbkb	10090.ENSMUSP00000106789	10090.ENSMUSP00000033939	0	0	0	0.604	0.103	0.265	0.900	0.127	0.934
Akt3	Ins1	10090.ENSMUSP00000106789	10090.ENSMUSP00000049095	0	0	0	0	0	0.067	0	0.564	0.576
Akt3	Mapk3	10090.ENSMUSP00000106789	10090.ENSMUSP00000051619	0	0	0	0.594	0.075	0.116	0.900	0.220	0.927
Akt3	Foxo1	10090.ENSMUSP00000106789	10090.ENSMUSP00000055308	0	0	0	0	0	0.415	0.900	0.571	0.972
Akt3	Creb1	10090.ENSMUSP00000106789	10090.ENSMUSP00000059973	0	0	0	0	0.088	0.076	0.650	0.328	0.775
Akt3	Irs1	10090.ENSMUSP00000106789	10090.ENSMUSP00000063795	0	0	0	0	0	0.098	0	0.507	0.536
Akt3	Egr1	10090.ENSMUSP00000106789	10090.ENSMUSP00000069616	0	0	0	0	0	0.067	0	0.386	0.402
Akt3	Src	10090.ENSMUSP00000106789	10090.ENSMUSP00000090237	0	0	0.169	0.570	0.070	0.095	0.500	0.186	0.663
Akt3	Ccnd1	10090.ENSMUSP00000106789	10090.ENSMUSP00000091495	0	0	0	0	0.079	0.043	0	0.529	0.549
Akt3	Hsp90aa1	10090.ENSMUSP00000106789	10090.ENSMUSP00000091921	0	0	0	0	0	0.354	0.900	0.269	0.948
Akt3	Map3k5	10090.ENSMUSP00000106789	10090.ENSMUSP00000093485	0	0	0	0.613	0.042	0.079	0.900	0.123	0.912
Akt3	Mtor	10090.ENSMUSP00000106789	10090.ENSMUSP00000099510	0	0	0	0	0.054	0.369	0.900	0.631	0.975
Akt3	Nfe2l2	10090.ENSMUSP00000106789	10090.ENSMUSP00000099733	0	0	0	0	0	0.097	0.400	0.240	0.552
Akt3	Igf1	10090.ENSMUSP00000106789	10090.ENSMUSP00000100937	0	0	0	0	0	0.063	0	0.487	0.498
Akt3	Foxo3	10090.ENSMUSP00000106789	10090.ENSMUSP00000101141	0	0	0	0	0.042	0.415	0.900	0.572	0.972
Akt3	Esr1	10090.ENSMUSP00000106789	10090.ENSMUSP00000101215	0	0	0	0	0.053	0.081	0	0.386	0.419
Akt3	Jun	10090.ENSMUSP00000106789	10090.ENSMUSP00000102711	0	0	0	0	0.045	0.098	0.900	0.420	0.943
Akt3	Trp53	10090.ENSMUSP00000106789	10090.ENSMUSP00000104298	0	0	0	0	0	0.066	0.900	0.531	0.952
Akt3	Atf4	10090.ENSMUSP00000106789	10090.ENSMUSP00000105234	0	0	0	0	0	0	0.650	0.106	0.674
Akt3	Bcl2l1	10090.ENSMUSP00000106789	10090.ENSMUSP00000105445	0	0	0	0	0.045	0.076	0.900	0.311	0.931
Akt3	Atm	10090.ENSMUSP00000106789	10090.ENSMUSP00000156344	0	0	0	0	0.057	0.096	0	0.360	0.406
Akt3	Foxg1	10090.ENSMUSP00000106789	10090.ENSMUSP00000136372	0	0	0	0	0	0.162	0	0.326	0.411
Akt3	Gapdh	10090.ENSMUSP00000106789	10090.ENSMUSP00000113942	0	0	0	0	0	0	0	0.469	0.469
Akt3	Sirt1	10090.ENSMUSP00000106789	10090.ENSMUSP00000112595	0	0	0	0	0	0.054	0	0.464	0.471
Akt3	Stat3	10090.ENSMUSP00000106789	10090.ENSMUSP00000120152	0	0	0	0	0.103	0.097	0	0.421	0.491
Akt3	Ins2	10090.ENSMUSP00000106789	10090.ENSMUSP00000147425	0	0	0	0	0	0.067	0	0.565	0.576
Akt3	Casp3	10090.ENSMUSP00000106789	10090.ENSMUSP00000147767	0	0	0	0	0.046	0.333	0	0.428	0.604
Akt3	Gsk3b	10090.ENSMUSP00000106789	10090.ENSMUSP00000110398	0	0	0	0.587	0.046	0.251	0.900	0.295	0.942
Akt3	Bcl2	10090.ENSMUSP00000106789	10090.ENSMUSP00000108371	0	0	0	0	0.046	0.042	0.900	0.487	0.946
Akt3	Rps6kb1	10090.ENSMUSP00000106789	10090.ENSMUSP00000119715	0	0	0.066	0.852	0.082	0.235	0.900	0.392	0.952
Akt3	Cdkn1a	10090.ENSMUSP00000106789	10090.ENSMUSP00000156559	0	0	0	0	0	0.170	0.900	0.527	0.957
Alb	Ccl2	10090.ENSMUSP00000031314	10090.ENSMUSP00000000193	0	0	0	0	0	0	0	0.738	0.738
Alb	Cdh1	10090.ENSMUSP00000031314	10090.ENSMUSP00000000312	0	0	0	0	0	0	0	0.757	0.757
Alb	Rem1	10090.ENSMUSP00000031314	10090.ENSMUSP00000000369	0	0	0	0	0	0	0	0.647	0.647
Alb	Pparg	10090.ENSMUSP00000031314	10090.ENSMUSP00000000450	0	0	0	0	0.057	0.054	0	0.703	0.712
Alb	Hk2	10090.ENSMUSP00000031314	10090.ENSMUSP00000000642	0	0	0	0	0	0	0	0.522	0.522
Alb	Il4	10090.ENSMUSP00000031314	10090.ENSMUSP00000000889	0	0	0	0	0	0	0	0.732	0.732
Alb	Ern1	10090.ENSMUSP00000031314	10090.ENSMUSP00000001059	0	0	0	0	0.061	0	0	0.435	0.447
Alb	Ppard	10090.ENSMUSP00000031314	10090.ENSMUSP00000002320	0	0	0	0	0	0.054	0	0.448	0.455
Alb	Braf	10090.ENSMUSP00000031314	10090.ENSMUSP00000002487	0	0	0	0	0	0	0	0.477	0.477
Alb	Tgfb1	10090.ENSMUSP00000031314	10090.ENSMUSP00000002678	0	0	0	0	0	0	0	0.787	0.787
Alb	Nqo1	10090.ENSMUSP00000031314	10090.ENSMUSP00000003947	0	0	0	0	0	0	0	0.538	0.538
Alb	Gpx6	10090.ENSMUSP00000031314	10090.ENSMUSP00000004453	0	0	0	0	0.061	0	0	0.676	0.683
Alb	Traf6	10090.ENSMUSP00000031314	10090.ENSMUSP00000004949	0	0	0	0	0	0	0	0.421	0.421
Alb	Mapk14	10090.ENSMUSP00000031314	10090.ENSMUSP00000004990	0	0	0	0	0	0.041	0	0.706	0.706
Alb	Hspb1	10090.ENSMUSP00000031314	10090.ENSMUSP00000005077	0	0	0	0	0	0.058	0	0.494	0.503
Alb	Cd44	10090.ENSMUSP00000031314	10090.ENSMUSP00000005218	0	0	0	0	0	0	0	0.754	0.754
Alb	App	10090.ENSMUSP00000031314	10090.ENSMUSP00000005406	0	0	0	0	0	0.093	0	0.709	0.725
Alb	Hmox1	10090.ENSMUSP00000031314	10090.ENSMUSP00000005548	0	0	0	0	0	0	0	0.703	0.703
Alb	Igf1r	10090.ENSMUSP00000031314	10090.ENSMUSP00000005671	0	0	0	0	0	0	0	0.488	0.488
Alb	Nr1i3	10090.ENSMUSP00000031314	10090.ENSMUSP00000005820	0	0	0	0	0.124	0.054	0	0.448	0.502
Alb	Kptn	10090.ENSMUSP00000031314	10090.ENSMUSP00000006178	0	0	0	0	0	0	0	0.437	0.437
Alb	Serpinb9b	10090.ENSMUSP00000031314	10090.ENSMUSP00000006392	0	0	0	0	0.054	0	0	0.915	0.916
Alb	Sod2	10090.ENSMUSP00000031314	10090.ENSMUSP00000007012	0	0	0	0	0	0	0	0.514	0.514
Alb	Ctnnb1	10090.ENSMUSP00000031314	10090.ENSMUSP00000007130	0	0	0	0	0	0	0	0.741	0.741
Alb	Wnt2	10090.ENSMUSP00000031314	10090.ENSMUSP00000010941	0	0	0	0	0.071	0.046	0	0.615	0.629
Alb	Pten	10090.ENSMUSP00000031314	10090.ENSMUSP00000013807	0	0	0	0	0	0.067	0	0.634	0.644
Alb	Cybb	10090.ENSMUSP00000031314	10090.ENSMUSP00000015484	0	0	0	0	0.047	0	0	0.580	0.583
Alb	Ncf1	10090.ENSMUSP00000031314	10090.ENSMUSP00000016094	0	0	0	0	0	0	0	0.467	0.467
Alb	Il10	10090.ENSMUSP00000031314	10090.ENSMUSP00000016673	0	0	0	0	0	0	0	0.775	0.775
Alb	Serpinb1b	10090.ENSMUSP00000031314	10090.ENSMUSP00000016951	0	0	0	0	0.054	0	0	0.915	0.916
Alb	Serpinb6a	10090.ENSMUSP00000031314	10090.ENSMUSP00000017188	0	0	0	0	0.054	0	0	0.915	0.916
Alb	Brca1	10090.ENSMUSP00000031314	10090.ENSMUSP00000017290	0	0	0	0	0	0	0	0.495	0.495
Alb	Cyba	10090.ENSMUSP00000031314	10090.ENSMUSP00000017604	0	0	0	0	0	0	0	0.403	0.403
Alb	Mmp9	10090.ENSMUSP00000031314	10090.ENSMUSP00000017881	0	0	0	0	0	0	0	0.739	0.739
Alb	Nos2	10090.ENSMUSP00000031314	10090.ENSMUSP00000018610	0	0	0	0	0	0	0	0.604	0.604
Alb	Slc2a4	10090.ENSMUSP00000031314	10090.ENSMUSP00000018710	0	0	0	0	0	0	0	0.614	0.614
Alb	Cd68	10090.ENSMUSP00000031314	10090.ENSMUSP00000018918	0	0	0	0	0	0	0	0.739	0.739
Alb	Fis1	10090.ENSMUSP00000031314	10090.ENSMUSP00000019198	0	0	0	0	0	0	0	0.450	0.450
Alb	Hdac2	10090.ENSMUSP00000031314	10090.ENSMUSP00000019911	0	0	0	0	0	0	0	0.411	0.411
Alb	Ccn2	10090.ENSMUSP00000031314	10090.ENSMUSP00000020171	0	0	0	0	0	0	0	0.615	0.615
Alb	Egfr	10090.ENSMUSP00000031314	10090.ENSMUSP00000020329	0	0	0	0	0.077	0	0	0.806	0.813
Alb	Mdm2	10090.ENSMUSP00000031314	10090.ENSMUSP00000020408	0	0	0	0	0	0.079	0	0.463	0.484
Alb	Hspa4	10090.ENSMUSP00000031314	10090.ENSMUSP00000020630	0	0	0	0	0	0	0	0.589	0.589
Alb	Mpo	10090.ENSMUSP00000031314	10090.ENSMUSP00000020779	0	0	0	0	0.082	0.058	0	0.870	0.878
Alb	Srebf1	10090.ENSMUSP00000031314	10090.ENSMUSP00000020846	0	0	0	0	0.061	0	0	0.579	0.587
Alb	Nfkbia	10090.ENSMUSP00000031314	10090.ENSMUSP00000021413	0	0	0	0	0	0	0	0.665	0.665
Alb	Hif1a	10090.ENSMUSP00000031314	10090.ENSMUSP00000021530	0	0	0	0	0	0	0	0.669	0.669
Alb	Fos	10090.ENSMUSP00000031314	10090.ENSMUSP00000021674	0	0	0	0	0	0	0	0.661	0.661
Alb	Edn1	10090.ENSMUSP00000031314	10090.ENSMUSP00000021796	0	0	0	0	0	0	0	0.638	0.638
Alb	Serpinb1c	10090.ENSMUSP00000031314	10090.ENSMUSP00000021834	0	0	0	0	0.054	0	0	0.915	0.916
Alb	Serpinb9c	10090.ENSMUSP00000031314	10090.ENSMUSP00000021837	0	0	0	0	0.054	0	0	0.915	0.916
Alb	Tert	10090.ENSMUSP00000031314	10090.ENSMUSP00000022104	0	0	0	0	0.066	0	0	0.499	0.512
Alb	Hmgcr	10090.ENSMUSP00000031314	10090.ENSMUSP00000022176	0	0	0	0	0	0	0	0.562	0.562
Alb	Gpx8	10090.ENSMUSP00000031314	10090.ENSMUSP00000022282	0	0	0	0	0	0	0	0.660	0.660
Alb	Mapk8	10090.ENSMUSP00000031314	10090.ENSMUSP00000022504	0	0	0	0	0.069	0	0	0.552	0.565
Alb	Myc	10090.ENSMUSP00000031314	10090.ENSMUSP00000022971	0	0	0	0	0	0.053	0	0.716	0.719
Alb	Crebbp	10090.ENSMUSP00000031314	10090.ENSMUSP00000023165	0	0	0	0	0	0.079	0	0.407	0.431
Alb	Gpt	10090.ENSMUSP00000031314	10090.ENSMUSP00000023203	0	0	0	0	0.117	0	0	0.798	0.814
Alb	Nr1i2	10090.ENSMUSP00000031314	10090.ENSMUSP00000023504	0	0	0	0	0.134	0.054	0	0.468	0.526
Alb	Sod1	10090.ENSMUSP00000031314	10090.ENSMUSP00000023707	0	0	0	0	0.051	0.055	0	0.572	0.582
Alb	Cd4	10090.ENSMUSP00000031314	10090.ENSMUSP00000024044	0	0	0	0	0	0.092	0	0.823	0.832
Alb	Hsp90ab1	10090.ENSMUSP00000031314	10090.ENSMUSP00000024739	0	0	0	0	0	0	0	0.607	0.607
Alb	Xdh	10090.ENSMUSP00000031314	10090.ENSMUSP00000024866	0	0	0	0	0.087	0	0	0.591	0.610
Alb	Eif2ak2	10090.ENSMUSP00000031314	10090.ENSMUSP00000024884	0	0	0	0	0	0	0	0.480	0.480
Alb	Epas1	10090.ENSMUSP00000031314	10090.ENSMUSP00000024954	0	0	0	0	0	0	0	0.404	0.404
Alb	Tnf	10090.ENSMUSP00000031314	10090.ENSMUSP00000025263	0	0	0	0	0	0	0	0.860	0.860
Alb	Lmnb1	10090.ENSMUSP00000031314	10090.ENSMUSP00000025486	0	0	0	0	0	0	0	0.628	0.628
Alb	Rela	10090.ENSMUSP00000031314	10090.ENSMUSP00000025867	0	0	0	0	0	0	0	0.660	0.660
Alb	Chuk	10090.ENSMUSP00000031314	10090.ENSMUSP00000026217	0	0	0	0	0	0	0	0.468	0.468
Alb	Ddit3	10090.ENSMUSP00000031314	10090.ENSMUSP00000026475	0	0	0	0	0	0	0	0.502	0.502
Alb	Cyp2e1	10090.ENSMUSP00000031314	10090.ENSMUSP00000026552	0	0	0	0	0.251	0	0	0.620	0.704
Alb	Sirt3	10090.ENSMUSP00000031314	10090.ENSMUSP00000026559	0	0	0	0	0	0.054	0	0.427	0.435
Alb	Hras	10090.ENSMUSP00000031314	10090.ENSMUSP00000026572	0	0	0	0	0	0	0	0.666	0.666
Alb	Il6	10090.ENSMUSP00000031314	10090.ENSMUSP00000026845	0	0	0	0	0	0	0	0.921	0.921
Alb	Casp12	10090.ENSMUSP00000031314	10090.ENSMUSP00000027009	0	0	0	0	0	0.050	0	0.408	0.413
Alb	Casp1	10090.ENSMUSP00000031314	10090.ENSMUSP00000027015	0	0	0	0	0	0.050	0	0.622	0.626
Alb	Il17a	10090.ENSMUSP00000031314	10090.ENSMUSP00000027061	0	0	0	0	0	0	0	0.822	0.822
Alb	Serpinb3c	10090.ENSMUSP00000031314	10090.ENSMUSP00000027565	0	0	0	0	0.054	0	0	0.914	0.915
Alb	Parp1	10090.ENSMUSP00000031314	10090.ENSMUSP00000027777	0	0	0	0	0	0	0	0.635	0.635
Alb	Sele	10090.ENSMUSP00000031314	10090.ENSMUSP00000027874	0	0	0	0	0	0	0	0.606	0.606
Alb	Atf6	10090.ENSMUSP00000031314	10090.ENSMUSP00000027974	0	0	0	0	0	0	0	0.521	0.521
Alb	Hspa5	10090.ENSMUSP00000031314	10090.ENSMUSP00000028222	0	0	0	0	0.046	0	0	0.657	0.659
Alb	Notch1	10090.ENSMUSP00000031314	10090.ENSMUSP00000028288	0	0	0	0	0	0	0	0.534	0.534
Alb	Cyct	10090.ENSMUSP00000031314	10090.ENSMUSP00000028430	0	0	0	0	0	0	0	0.842	0.842
Alb	Mdk	10090.ENSMUSP00000031314	10090.ENSMUSP00000028672	0	0	0	0	0	0	0	0.642	0.642
Alb	Il1b	10090.ENSMUSP00000031314	10090.ENSMUSP00000028881	0	0	0	0	0	0	0	0.844	0.844
Alb	Il1a	10090.ENSMUSP00000031314	10090.ENSMUSP00000028882	0	0	0	0	0	0	0	0.642	0.642
Alb	Ptpn1	10090.ENSMUSP00000031314	10090.ENSMUSP00000029053	0	0	0	0	0	0	0	0.568	0.568
Alb	Map1lc3a	10090.ENSMUSP00000031314	10090.ENSMUSP00000029128	0	0	0	0	0	0.059	0	0.557	0.565
Alb	Pik3ca	10090.ENSMUSP00000031314	10090.ENSMUSP00000029201	0	0	0	0	0	0	0	0.413	0.413
Alb	Anxa5	10090.ENSMUSP00000031314	10090.ENSMUSP00000029266	0	0	0	0	0.053	0	0	0.800	0.802
Alb	Vcam1	10090.ENSMUSP00000031314	10090.ENSMUSP00000029574	0	0	0	0	0	0	0	0.672	0.672
Alb	Tlr2	10090.ENSMUSP00000031314	10090.ENSMUSP00000029623	0	0	0	0	0	0	0	0.646	0.646
Alb	Egf	10090.ENSMUSP00000031314	10090.ENSMUSP00000029653	0	0	0	0	0	0	0	0.872	0.872
Alb	Nfkb1	10090.ENSMUSP00000031314	10090.ENSMUSP00000029812	0	0	0	0	0	0	0	0.473	0.473
Alb	Txn1	10090.ENSMUSP00000031314	10090.ENSMUSP00000030051	0	0	0	0	0	0	0	0.616	0.616
Alb	Gpx7	10090.ENSMUSP00000031314	10090.ENSMUSP00000030332	0	0	0	0	0	0	0	0.677	0.677
Alb	Pink1	10090.ENSMUSP00000031314	10090.ENSMUSP00000030536	0	0	0	0	0	0	0	0.476	0.476
Alb	Casp9	10090.ENSMUSP00000031314	10090.ENSMUSP00000030747	0	0	0	0	0	0.059	0	0.665	0.671
Alb	H6pd	10090.ENSMUSP00000031314	10090.ENSMUSP00000030830	0	0	0	0	0.100	0	0	0.492	0.523
Alb	Mfn2	10090.ENSMUSP00000031314	10090.ENSMUSP00000030884	0	0	0	0	0	0	0	0.482	0.482
Alb	Ugt2b34	10090.ENSMUSP00000031314	10090.ENSMUSP00000031181	0	0	0	0	0.176	0	0	0.432	0.512
Alb	Ugt2b1	10090.ENSMUSP00000031314	10090.ENSMUSP00000031183	0	0	0	0	0.341	0	0	0.417	0.599
Alb	Ugt2b35	10090.ENSMUSP00000031314	10090.ENSMUSP00000031186	0	0	0	0	0.152	0	0	0.416	0.483
Alb	Atf4	10090.ENSMUSP00000031314	10090.ENSMUSP00000105234	0	0	0	0	0	0	0	0.405	0.405
Alb	Prdx1	10090.ENSMUSP00000031314	10090.ENSMUSP00000114159	0	0	0	0	0.043	0	0	0.405	0.406
Alb	Ucp2	10090.ENSMUSP00000031314	10090.ENSMUSP00000120967	0	0	0	0	0	0	0	0.415	0.415
Alb	Park7	10090.ENSMUSP00000031314	10090.ENSMUSP00000101299	0	0	0	0	0	0	0	0.416	0.416
Alb	Gclc	10090.ENSMUSP00000031314	10090.ENSMUSP00000034905	0	0	0	0	0.057	0	0	0.408	0.418
Alb	Cth	10090.ENSMUSP00000031314	10090.ENSMUSP00000113672	0	0	0	0	0.116	0	0	0.368	0.418
Alb	Stat6	10090.ENSMUSP00000031314	10090.ENSMUSP00000089708	0	0	0	0	0	0	0	0.420	0.420
Alb	Foxg1	10090.ENSMUSP00000031314	10090.ENSMUSP00000136372	0	0	0	0	0	0.063	0	0.409	0.423
Alb	Txnrd1	10090.ENSMUSP00000031314	10090.ENSMUSP00000152046	0	0	0	0	0	0	0	0.434	0.434
Alb	Yap1	10090.ENSMUSP00000031314	10090.ENSMUSP00000069554	0	0	0	0	0	0.050	0	0.431	0.436
Alb	Zhx2	10090.ENSMUSP00000031314	10090.ENSMUSP00000094164	0	0	0	0	0	0	0	0.442	0.442
Alb	Dnm1l	10090.ENSMUSP00000031314	10090.ENSMUSP00000155155	0	0	0	0	0	0	0	0.442	0.442
Alb	Tfam	10090.ENSMUSP00000031314	10090.ENSMUSP00000090086	0	0	0	0	0	0	0	0.450	0.450
Alb	Gm45837	10090.ENSMUSP00000031314	10090.ENSMUSP00000081956	0	0	0	0	0	0	0	0.453	0.453
Alb	Bax	10090.ENSMUSP00000031314	10090.ENSMUSP00000033093	0	0	0	0	0	0	0	0.455	0.455
Alb	Cebpb	10090.ENSMUSP00000031314	10090.ENSMUSP00000069850	0	0	0	0	0.057	0	0	0.446	0.455
Alb	Psen1	10090.ENSMUSP00000031314	10090.ENSMUSP00000098786	0	0	0	0	0	0	0	0.458	0.458
Alb	Egr1	10090.ENSMUSP00000031314	10090.ENSMUSP00000069616	0	0	0	0	0	0	0	0.460	0.460
Alb	Bace1	10090.ENSMUSP00000031314	10090.ENSMUSP00000034591	0	0	0	0	0	0	0	0.466	0.466
Alb	Tnfrsf1a	10090.ENSMUSP00000031314	10090.ENSMUSP00000032491	0	0	0	0	0.057	0	0	0.458	0.467
Alb	Hdac1	10090.ENSMUSP00000031314	10090.ENSMUSP00000099657	0	0	0	0	0	0	0	0.468	0.468
Alb	Ugt2b37	10090.ENSMUSP00000031314	10090.ENSMUSP00000075255	0	0	0	0	0.128	0	0	0.418	0.471
Alb	Nox1	10090.ENSMUSP00000031314	10090.ENSMUSP00000033610	0	0	0	0	0	0	0	0.476	0.476
Alb	Eif2ak3	10090.ENSMUSP00000031314	10090.ENSMUSP00000034093	0	0	0	0	0	0	0	0.476	0.476
Alb	Ugt1a10	10090.ENSMUSP00000031314	10090.ENSMUSP00000108767	0	0	0	0	0.126	0	0	0.425	0.477
Alb	Ugt1a5	10090.ENSMUSP00000031314	10090.ENSMUSP00000095263	0	0	0	0	0.139	0	0	0.422	0.481
Alb	Nlrp3	10090.ENSMUSP00000031314	10090.ENSMUSP00000098707	0	0	0	0	0	0	0	0.484	0.483
Alb	Ugt1a6b	10090.ENSMUSP00000031314	10090.ENSMUSP00000108763	0	0	0	0	0.128	0	0	0.436	0.487
Alb	Foxo3	10090.ENSMUSP00000031314	10090.ENSMUSP00000101141	0	0	0	0	0	0.063	0	0.475	0.487
Alb	Cdkn2a	10090.ENSMUSP00000031314	10090.ENSMUSP00000102748	0	0	0	0	0	0	0	0.490	0.489
Alb	Cdkn1a	10090.ENSMUSP00000031314	10090.ENSMUSP00000156559	0	0	0	0	0	0	0	0.490	0.489
Alb	Ccnb1	10090.ENSMUSP00000031314	10090.ENSMUSP00000071989	0	0	0	0	0	0	0	0.491	0.491
Alb	Prdx2	10090.ENSMUSP00000031314	10090.ENSMUSP00000105356	0	0	0	0	0	0	0	0.491	0.491
Alb	Mapk9	10090.ENSMUSP00000031314	10090.ENSMUSP00000136977	0	0	0	0	0.069	0	0	0.479	0.494
Alb	Ikbkb	10090.ENSMUSP00000031314	10090.ENSMUSP00000033939	0	0	0	0	0	0	0	0.496	0.496
Alb	Gpx4	10090.ENSMUSP00000031314	10090.ENSMUSP00000094863	0	0	0	0	0	0	0	0.499	0.499
Alb	Xbp1	10090.ENSMUSP00000031314	10090.ENSMUSP00000054852	0	0	0	0	0	0	0	0.503	0.503
Alb	Atg7	10090.ENSMUSP00000031314	10090.ENSMUSP00000133215	0	0	0	0	0	0	0	0.509	0.509
Alb	Stat5a	10090.ENSMUSP00000031314	10090.ENSMUSP00000102980	0	0	0	0	0	0	0	0.512	0.512
Alb	Scd1	10090.ENSMUSP00000031314	10090.ENSMUSP00000036936	0	0	0	0	0.079	0	0	0.495	0.515
Alb	Hamp2	10090.ENSMUSP00000031314	10090.ENSMUSP00000151677	0	0	0	0	0.128	0	0	0.467	0.516
Alb	Nr1h3	10090.ENSMUSP00000031314	10090.ENSMUSP00000106988	0	0	0	0	0.120	0.054	0	0.489	0.538
Alb	Jak2	10090.ENSMUSP00000031314	10090.ENSMUSP00000064394	0	0	0	0	0	0	0	0.538	0.538
Alb	Lmnb2	10090.ENSMUSP00000031314	10090.ENSMUSP00000136524	0	0	0	0	0	0	0	0.539	0.539
Alb	Gsr	10090.ENSMUSP00000031314	10090.ENSMUSP00000033992	0	0	0	0	0	0	0	0.539	0.539
Alb	Lamp2	10090.ENSMUSP00000031314	10090.ENSMUSP00000074448	0	0	0	0	0	0	0	0.539	0.539
Alb	Keap1	10090.ENSMUSP00000031314	10090.ENSMUSP00000131029	0	0	0	0	0	0	0	0.541	0.541
Alb	Mt4	10090.ENSMUSP00000031314	10090.ENSMUSP00000034207	0	0	0	0	0.052	0	0	0.538	0.543
Alb	Cebpa	10090.ENSMUSP00000031314	10090.ENSMUSP00000096129	0	0	0	0	0.116	0	0	0.505	0.544
Alb	Foxo1	10090.ENSMUSP00000031314	10090.ENSMUSP00000055308	0	0	0	0	0	0.063	0	0.538	0.549
Alb	Ugt1a1	10090.ENSMUSP00000031314	10090.ENSMUSP00000072803	0	0	0	0	0.141	0	0	0.498	0.551
Alb	Tlr1	10090.ENSMUSP00000031314	10090.ENSMUSP00000142500	0	0	0	0	0	0	0	0.555	0.555
Alb	Nr1h4	10090.ENSMUSP00000031314	10090.ENSMUSP00000100933	0	0	0	0	0.177	0.054	0	0.475	0.556
Alb	Atg5	10090.ENSMUSP00000031314	10090.ENSMUSP00000044769	0	0	0	0	0	0	0	0.557	0.557
Alb	Sqstm1	10090.ENSMUSP00000031314	10090.ENSMUSP00000099835	0	0	0	0	0	0	0	0.560	0.560
Alb	Irs1	10090.ENSMUSP00000031314	10090.ENSMUSP00000063795	0	0	0	0	0	0	0	0.567	0.567
Alb	Stat1	10090.ENSMUSP00000031314	10090.ENSMUSP00000141132	0	0	0	0	0	0	0	0.572	0.572
Alb	Nox4	10090.ENSMUSP00000031314	10090.ENSMUSP00000032781	0	0	0	0	0	0	0	0.573	0.573
Alb	Hamp	10090.ENSMUSP00000031314	10090.ENSMUSP00000055404	0	0	0	0	0.223	0	0	0.479	0.578
Alb	Cyp1a1	10090.ENSMUSP00000031314	10090.ENSMUSP00000150277	0	0	0	0	0.084	0	0	0.564	0.584
Alb	Tlr6	10090.ENSMUSP00000031314	10090.ENSMUSP00000062096	0	0	0	0	0	0	0	0.590	0.590
Alb	Ugt2b36	10090.ENSMUSP00000031314	10090.ENSMUSP00000092233	0	0	0	0	0.336	0	0	0.416	0.596
Alb	Myd88	10090.ENSMUSP00000031314	10090.ENSMUSP00000035092	0	0	0	0	0	0	0	0.598	0.598
Alb	Hmgb1	10090.ENSMUSP00000031314	10090.ENSMUSP00000082682	0	0	0	0	0	0	0	0.601	0.601
Alb	Rps6kb1	10090.ENSMUSP00000031314	10090.ENSMUSP00000119715	0	0	0	0	0	0	0	0.604	0.604
Alb	mt-Nd1	10090.ENSMUSP00000031314	10090.ENSMUSP00000080991	0	0	0	0	0	0	0	0.604	0.604
Alb	Bcl2l1	10090.ENSMUSP00000031314	10090.ENSMUSP00000105445	0	0	0	0	0	0	0	0.606	0.606
Alb	Runx2	10090.ENSMUSP00000031314	10090.ENSMUSP00000109201	0	0	0	0	0	0	0	0.606	0.606
Alb	Timp1	10090.ENSMUSP00000031314	10090.ENSMUSP00000110999	0	0	0	0	0	0	0	0.606	0.606
Alb	Hsp90aa1	10090.ENSMUSP00000031314	10090.ENSMUSP00000091921	0	0	0	0	0	0	0	0.607	0.607
Alb	Serpine1	10090.ENSMUSP00000031314	10090.ENSMUSP00000039586	0	0	0	0	0.054	0	0	0.609	0.615
Alb	Ppargc1a	10090.ENSMUSP00000031314	10090.ENSMUSP00000117040	0	0	0	0	0	0	0	0.619	0.619
Alb	Becn1	10090.ENSMUSP00000031314	10090.ENSMUSP00000119369	0	0	0	0	0	0	0	0.620	0.620
Alb	Cbs	10090.ENSMUSP00000031314	10090.ENSMUSP00000158269	0	0	0	0	0.127	0	0	0.584	0.622
Alb	Casp8	10090.ENSMUSP00000031314	10090.ENSMUSP00000140546	0	0	0	0	0	0.050	0	0.621	0.624
Alb	Snca	10090.ENSMUSP00000031314	10090.ENSMUSP00000109907	0	0	0	0	0	0	0	0.628	0.628
Alb	Il18	10090.ENSMUSP00000031314	10090.ENSMUSP00000151002	0	0	0	0	0	0	0	0.628	0.628
Alb	Smad3	10090.ENSMUSP00000031314	10090.ENSMUSP00000034973	0	0	0	0	0	0	0	0.629	0.629
Alb	Mgst1	10090.ENSMUSP00000031314	10090.ENSMUSP00000112923	0	0	0	0	0.115	0	0	0.606	0.636
Alb	Atm	10090.ENSMUSP00000031314	10090.ENSMUSP00000156344	0	0	0	0	0	0	0	0.638	0.638
Alb	Nfe2l2	10090.ENSMUSP00000031314	10090.ENSMUSP00000099733	0	0	0	0	0	0	0	0.643	0.643
Alb	Ppig	10090.ENSMUSP00000031314	10090.ENSMUSP00000045945	0	0	0	0	0	0	0	0.645	0.645
Alb	Cxcl15	10090.ENSMUSP00000031314	10090.ENSMUSP00000031322	0	0	0	0	0.042	0	0	0.645	0.645
Alb	Sirt1	10090.ENSMUSP00000031314	10090.ENSMUSP00000112595	0	0	0	0	0	0.079	0	0.632	0.646
Alb	Map1lc3b	10090.ENSMUSP00000031314	10090.ENSMUSP00000034270	0	0	0	0	0	0.053	0	0.653	0.657
Alb	Mtor	10090.ENSMUSP00000031314	10090.ENSMUSP00000099510	0	0	0	0	0	0	0	0.661	0.661
Alb	Ccnd1	10090.ENSMUSP00000031314	10090.ENSMUSP00000091495	0	0	0	0	0	0	0	0.664	0.664
Alb	Smad2	10090.ENSMUSP00000031314	10090.ENSMUSP00000130115	0	0	0	0	0	0	0	0.665	0.665
Alb	Src	10090.ENSMUSP00000031314	10090.ENSMUSP00000090237	0	0	0	0	0	0	0	0.669	0.669
Alb	Gpx5	10090.ENSMUSP00000031314	10090.ENSMUSP00000106117	0	0	0	0	0	0	0	0.675	0.675
Alb	Gpx2	10090.ENSMUSP00000031314	10090.ENSMUSP00000081012	0	0	0	0	0	0	0	0.677	0.677
Alb	Cyp1a2	10090.ENSMUSP00000031314	10090.ENSMUSP00000034860	0	0	0	0	0.184	0	0	0.620	0.677
Alb	Gpx3	10090.ENSMUSP00000031314	10090.ENSMUSP00000081011	0	0	0	0	0.042	0	0	0.681	0.681
Alb	Ptgs2	10090.ENSMUSP00000031314	10090.ENSMUSP00000035065	0	0	0	0	0.053	0	0	0.685	0.689
Alb	Ppara	10090.ENSMUSP00000031314	10090.ENSMUSP00000105049	0	0	0	0	0.119	0.054	0	0.658	0.690
Alb	Creb1	10090.ENSMUSP00000031314	10090.ENSMUSP00000059973	0	0	0	0	0	0	0	0.691	0.691
Alb	Cd36	10090.ENSMUSP00000031314	10090.ENSMUSP00000133008	0	0	0	0	0.087	0	0	0.675	0.691
Alb	Kras	10090.ENSMUSP00000031314	10090.ENSMUSP00000032399	0	0	0	0	0	0	0	0.694	0.694
Alb	H3f3b	10090.ENSMUSP00000031314	10090.ENSMUSP00000102062	0	0	0	0	0	0	0	0.699	0.699
Alb	H3c8	10090.ENSMUSP00000031314	10090.ENSMUSP00000079670	0	0	0	0	0	0	0	0.699	0.699
Alb	Bdnf	10090.ENSMUSP00000031314	10090.ENSMUSP00000057989	0	0	0	0	0	0	0	0.705	0.705
Alb	H3c7	10090.ENSMUSP00000031314	10090.ENSMUSP00000074994	0	0	0	0	0	0	0	0.710	0.710
Alb	Ocln	10090.ENSMUSP00000031314	10090.ENSMUSP00000065284	0	0	0	0	0.062	0	0	0.703	0.710
Alb	H2ax	10090.ENSMUSP00000031314	10090.ENSMUSP00000051432	0	0	0	0	0	0	0	0.711	0.711
Alb	Icam1	10090.ENSMUSP00000031314	10090.ENSMUSP00000083587	0	0	0	0	0	0	0	0.713	0.713
Alb	Stat3	10090.ENSMUSP00000031314	10090.ENSMUSP00000120152	0	0	0	0	0	0	0	0.720	0.720
Alb	Jun	10090.ENSMUSP00000031314	10090.ENSMUSP00000102711	0	0	0	0	0	0	0	0.721	0.721
Alb	Gpx1	10090.ENSMUSP00000031314	10090.ENSMUSP00000081010	0	0	0	0	0.061	0	0	0.724	0.730
Alb	Tlr4	10090.ENSMUSP00000031314	10090.ENSMUSP00000045770	0	0	0	0	0	0	0	0.737	0.737
Alb	Mapk3	10090.ENSMUSP00000031314	10090.ENSMUSP00000051619	0	0	0	0	0	0.041	0	0.740	0.740
Alb	Dntt	10090.ENSMUSP00000031314	10090.ENSMUSP00000062078	0	0	0	0	0.095	0	0	0.725	0.741
Alb	Ren1	10090.ENSMUSP00000031314	10090.ENSMUSP00000092135	0	0	0	0	0.069	0	0	0.738	0.746
Alb	Trp53	10090.ENSMUSP00000031314	10090.ENSMUSP00000104298	0	0	0	0	0	0	0	0.748	0.748
Alb	Cck	10090.ENSMUSP00000031314	10090.ENSMUSP00000149679	0	0	0	0	0	0	0	0.753	0.753
Alb	Fgf21	10090.ENSMUSP00000031314	10090.ENSMUSP00000033099	0	0	0	0	0.096	0	0	0.739	0.754
Alb	Gsk3b	10090.ENSMUSP00000031314	10090.ENSMUSP00000110398	0	0	0	0	0	0.058	0	0.758	0.762
Alb	Bcl2	10090.ENSMUSP00000031314	10090.ENSMUSP00000108371	0	0	0	0	0	0	0	0.765	0.765
Alb	Hspa1b	10090.ENSMUSP00000031314	10090.ENSMUSP00000133815	0	0	0	0	0	0	0	0.772	0.772
Alb	Mki67	10090.ENSMUSP00000031314	10090.ENSMUSP00000033310	0	0	0	0	0	0	0	0.785	0.785
Alb	Lep	10090.ENSMUSP00000031314	10090.ENSMUSP00000067046	0	0	0	0	0	0	0	0.795	0.795
Alb	Igf1	10090.ENSMUSP00000031314	10090.ENSMUSP00000100937	0	0	0	0	0.096	0	0	0.783	0.796
Alb	Vegfa	10090.ENSMUSP00000031314	10090.ENSMUSP00000115883	0	0	0	0	0	0	0	0.798	0.798
Alb	Gm3839	10090.ENSMUSP00000031314	10090.ENSMUSP00000138396	0	0	0	0	0	0	0	0.802	0.802
Alb	Gm10358	10090.ENSMUSP00000031314	10090.ENSMUSP00000148326	0	0	0	0	0	0	0	0.802	0.802
Alb	Pecam1	10090.ENSMUSP00000031314	10090.ENSMUSP00000102408	0	0	0	0	0	0.092	0	0.797	0.807
Alb	Gcg	10090.ENSMUSP00000031314	10090.ENSMUSP00000099794	0	0	0	0	0.054	0	0	0.805	0.807
Alb	Esr1	10090.ENSMUSP00000031314	10090.ENSMUSP00000101215	0	0	0	0	0.073	0.054	0	0.809	0.818
Alb	Casp3	10090.ENSMUSP00000031314	10090.ENSMUSP00000147767	0	0	0	0	0	0.079	0	0.841	0.847
Alb	Crp	10090.ENSMUSP00000031314	10090.ENSMUSP00000044665	0	0	0	0	0.175	0	0	0.832	0.856
Alb	Ifng	10090.ENSMUSP00000031314	10090.ENSMUSP00000063800	0	0	0	0	0.094	0	0	0.875	0.882
Alb	Gm10053	10090.ENSMUSP00000031314	10090.ENSMUSP00000072829	0	0	0	0	0	0	0	0.882	0.882
Alb	Gapdh	10090.ENSMUSP00000031314	10090.ENSMUSP00000113942	0	0	0	0	0	0	0	0.888	0.888
Alb	Serpinb2	10090.ENSMUSP00000031314	10090.ENSMUSP00000065277	0	0	0	0	0.054	0	0	0.908	0.909
Alb	Serpinb5	10090.ENSMUSP00000031314	10090.ENSMUSP00000108350	0	0	0	0	0.054	0	0	0.908	0.909
Alb	Scarb1	10090.ENSMUSP00000031314	10090.ENSMUSP00000083242	0	0	0	0	0.067	0	0	0.908	0.910
Alb	Serpinb1a	10090.ENSMUSP00000031314	10090.ENSMUSP00000075690	0	0	0	0	0.054	0	0	0.914	0.915
Alb	Serpinb9	10090.ENSMUSP00000031314	10090.ENSMUSP00000099002	0	0	0	0	0.054	0	0	0.914	0.915
Alb	Serpinb9e	10090.ENSMUSP00000031314	10090.ENSMUSP00000071769	0	0	0	0	0.054	0	0	0.915	0.916
Alb	Serpinb9d	10090.ENSMUSP00000031314	10090.ENSMUSP00000067710	0	0	0	0	0.054	0	0	0.915	0.916
Alb	Serpinb9g	10090.ENSMUSP00000031314	10090.ENSMUSP00000080597	0	0	0	0	0.054	0	0	0.915	0.916
Alb	Serpinb6c	10090.ENSMUSP00000031314	10090.ENSMUSP00000127619	0	0	0	0	0.054	0	0	0.915	0.916
Alb	Serpinb7	10090.ENSMUSP00000031314	10090.ENSMUSP00000083896	0	0	0	0	0.054	0	0	0.915	0.916
Alb	Serpinb8	10090.ENSMUSP00000031314	10090.ENSMUSP00000108326	0	0	0	0	0.054	0	0	0.915	0.916
Alb	Serpinb6b	10090.ENSMUSP00000031314	10090.ENSMUSP00000105922	0	0	0	0	0.054	0	0	0.915	0.916
Alb	Serpinb6e	10090.ENSMUSP00000031314	10090.ENSMUSP00000105904	0	0	0	0	0.054	0	0	0.915	0.916
Alb	Serpinb9f	10090.ENSMUSP00000031314	10090.ENSMUSP00000074958	0	0	0	0	0.054	0	0	0.915	0.916
Alb	Pxdn	10090.ENSMUSP00000031314	10090.ENSMUSP00000113703	0	0	0	0	0.073	0	0	0.939	0.941
Alb	Apoe	10090.ENSMUSP00000031314	10090.ENSMUSP00000133302	0	0	0	0	0.116	0.208	0	0.925	0.943
Alb	Ins1	10090.ENSMUSP00000031314	10090.ENSMUSP00000049095	0	0	0	0	0	0	0	0.971	0.971
Alb	Ins2	10090.ENSMUSP00000031314	10090.ENSMUSP00000147425	0	0	0	0	0	0	0	0.971	0.971
Alb	Fn1	10090.ENSMUSP00000031314	10090.ENSMUSP00000054499	0	0	0	0	0.054	0	0	0.997	0.997
Anxa5	Ccl2	10090.ENSMUSP00000029266	10090.ENSMUSP00000000193	0	0	0	0	0.153	0	0	0.490	0.550
Anxa5	Cdh1	10090.ENSMUSP00000029266	10090.ENSMUSP00000000312	0	0	0	0	0	0	0	0.671	0.671
Anxa5	Rem1	10090.ENSMUSP00000029266	10090.ENSMUSP00000000369	0	0	0	0	0	0	0	0.610	0.610
Anxa5	Pparg	10090.ENSMUSP00000029266	10090.ENSMUSP00000000450	0	0	0	0	0.129	0	0	0.457	0.507
Anxa5	Hk2	10090.ENSMUSP00000029266	10090.ENSMUSP00000000642	0	0	0	0	0.067	0	0	0.467	0.482
Anxa5	Il4	10090.ENSMUSP00000029266	10090.ENSMUSP00000000889	0	0	0	0	0	0	0	0.618	0.618
Anxa5	Ern1	10090.ENSMUSP00000029266	10090.ENSMUSP00000001059	0	0	0	0	0.067	0	0	0.486	0.500
Anxa5	Braf	10090.ENSMUSP00000029266	10090.ENSMUSP00000002487	0	0	0	0	0.051	0.210	0	0.595	0.670
Anxa5	Tgfb1	10090.ENSMUSP00000029266	10090.ENSMUSP00000002678	0	0	0	0	0.131	0	0	0.618	0.654
Anxa5	Nqo1	10090.ENSMUSP00000029266	10090.ENSMUSP00000003947	0	0	0	0	0.047	0	0	0.456	0.460
Anxa5	Gpx6	10090.ENSMUSP00000029266	10090.ENSMUSP00000004453	0	0	0	0	0.069	0	0	0.440	0.456
Anxa5	Mapk14	10090.ENSMUSP00000029266	10090.ENSMUSP00000004990	0	0	0	0	0.056	0.042	0	0.661	0.666
Anxa5	Hspb1	10090.ENSMUSP00000029266	10090.ENSMUSP00000005077	0	0	0	0	0.088	0	0	0.627	0.646
Anxa5	Cd44	10090.ENSMUSP00000029266	10090.ENSMUSP00000005218	0	0	0	0	0.156	0	0	0.720	0.753
Anxa5	App	10090.ENSMUSP00000029266	10090.ENSMUSP00000005406	0	0	0	0	0.177	0	0	0.595	0.652
Anxa5	Hmox1	10090.ENSMUSP00000029266	10090.ENSMUSP00000005548	0	0	0	0	0.083	0	0	0.576	0.595
Anxa5	Igf1r	10090.ENSMUSP00000029266	10090.ENSMUSP00000005671	0	0	0	0	0	0	0	0.491	0.491
Anxa5	Serpinb9b	10090.ENSMUSP00000029266	10090.ENSMUSP00000006392	0	0	0	0	0	0	0	0.482	0.482
Anxa5	Sod2	10090.ENSMUSP00000029266	10090.ENSMUSP00000007012	0	0	0	0	0.058	0.055	0	0.427	0.445
Anxa5	Ctnnb1	10090.ENSMUSP00000029266	10090.ENSMUSP00000007130	0	0	0	0	0.071	0.051	0	0.707	0.719
Anxa5	Wnt2	10090.ENSMUSP00000029266	10090.ENSMUSP00000010941	0	0	0	0	0	0	0	0.521	0.521
Anxa5	Pten	10090.ENSMUSP00000029266	10090.ENSMUSP00000013807	0	0	0	0	0	0	0	0.683	0.683
Anxa5	Cybb	10090.ENSMUSP00000029266	10090.ENSMUSP00000015484	0	0	0	0	0.106	0	0	0.362	0.405
Anxa5	Il10	10090.ENSMUSP00000029266	10090.ENSMUSP00000016673	0	0	0	0	0	0	0	0.655	0.655
Anxa5	Serpinb1b	10090.ENSMUSP00000029266	10090.ENSMUSP00000016951	0	0	0	0	0	0	0	0.485	0.485
Anxa5	Serpinb6a	10090.ENSMUSP00000029266	10090.ENSMUSP00000017188	0	0	0	0	0.133	0	0	0.486	0.535
Anxa5	Brca1	10090.ENSMUSP00000029266	10090.ENSMUSP00000017290	0	0	0	0	0	0	0	0.524	0.524
Anxa5	Mmp9	10090.ENSMUSP00000029266	10090.ENSMUSP00000017881	0	0	0	0	0.072	0	0	0.673	0.684
Anxa5	Cd68	10090.ENSMUSP00000029266	10090.ENSMUSP00000018918	0	0	0	0	0.148	0	0	0.458	0.519
Anxa5	Apaf1	10090.ENSMUSP00000029266	10090.ENSMUSP00000020157	0	0	0	0	0	0	0	0.639	0.639
Anxa5	Ccn2	10090.ENSMUSP00000029266	10090.ENSMUSP00000020171	0	0	0	0	0.146	0	0	0.337	0.410
Anxa5	Egfr	10090.ENSMUSP00000029266	10090.ENSMUSP00000020329	0	0	0	0	0	0.079	0	0.709	0.721
Anxa5	Mdm2	10090.ENSMUSP00000029266	10090.ENSMUSP00000020408	0	0	0	0	0.046	0	0	0.660	0.662
Anxa5	Hspa4	10090.ENSMUSP00000029266	10090.ENSMUSP00000020630	0	0	0	0	0.054	0	0	0.516	0.523
Anxa5	Mpo	10090.ENSMUSP00000029266	10090.ENSMUSP00000020779	0	0	0	0	0.053	0.062	0	0.434	0.453
Anxa5	Nfkbia	10090.ENSMUSP00000029266	10090.ENSMUSP00000021413	0	0	0	0	0.121	0.058	0	0.609	0.648
Anxa5	Hif1a	10090.ENSMUSP00000029266	10090.ENSMUSP00000021530	0	0	0	0	0.061	0	0	0.658	0.665
Anxa5	Fos	10090.ENSMUSP00000029266	10090.ENSMUSP00000021674	0	0	0	0	0.103	0	0	0.389	0.429
Anxa5	Serpinb1c	10090.ENSMUSP00000029266	10090.ENSMUSP00000021834	0	0	0	0	0	0	0	0.483	0.483
Anxa5	Serpinb9c	10090.ENSMUSP00000029266	10090.ENSMUSP00000021837	0	0	0	0	0	0	0	0.483	0.483
Anxa5	Tert	10090.ENSMUSP00000029266	10090.ENSMUSP00000022104	0	0	0	0	0	0.051	0	0.424	0.430
Anxa5	Gpx8	10090.ENSMUSP00000029266	10090.ENSMUSP00000022282	0	0	0	0	0.291	0.042	0	0.477	0.614
Anxa5	Mapk8	10090.ENSMUSP00000029266	10090.ENSMUSP00000022504	0	0	0	0	0.054	0	0	0.504	0.510
Anxa5	Myc	10090.ENSMUSP00000029266	10090.ENSMUSP00000022971	0	0	0	0	0.082	0.058	0	0.696	0.714
Anxa5	Sod1	10090.ENSMUSP00000029266	10090.ENSMUSP00000023707	0	0	0	0	0.060	0.092	0.400	0.401	0.652
Anxa5	Cd4	10090.ENSMUSP00000029266	10090.ENSMUSP00000024044	0	0	0	0	0	0	0	0.781	0.781
Anxa5	Hsp90ab1	10090.ENSMUSP00000029266	10090.ENSMUSP00000024739	0	0	0	0	0.067	0	0	0.613	0.624
Anxa5	Eif2ak2	10090.ENSMUSP00000029266	10090.ENSMUSP00000024884	0	0	0	0	0.057	0	0	0.410	0.419
Anxa5	Tnf	10090.ENSMUSP00000029266	10090.ENSMUSP00000025263	0	0	0	0	0.087	0	0	0.787	0.797
Anxa5	Lmnb1	10090.ENSMUSP00000029266	10090.ENSMUSP00000025486	0	0	0	0	0.113	0.057	0	0.521	0.564
Anxa5	Rela	10090.ENSMUSP00000029266	10090.ENSMUSP00000025867	0	0	0	0	0.116	0.050	0	0.495	0.539
Anxa5	Chuk	10090.ENSMUSP00000029266	10090.ENSMUSP00000026217	0	0	0	0	0	0	0	0.433	0.433
Anxa5	Ddit3	10090.ENSMUSP00000029266	10090.ENSMUSP00000026475	0	0	0	0	0.046	0	0	0.554	0.556
Anxa5	Hras	10090.ENSMUSP00000029266	10090.ENSMUSP00000026572	0	0	0	0	0	0	0	0.613	0.613
Anxa5	Il6	10090.ENSMUSP00000029266	10090.ENSMUSP00000026845	0	0	0	0	0.080	0	0	0.734	0.745
Anxa5	Casp12	10090.ENSMUSP00000029266	10090.ENSMUSP00000027009	0	0	0	0	0.132	0.041	0	0.517	0.563
Anxa5	Casp1	10090.ENSMUSP00000029266	10090.ENSMUSP00000027015	0	0	0	0	0.125	0.041	0	0.554	0.593
Anxa5	Il17a	10090.ENSMUSP00000029266	10090.ENSMUSP00000027061	0	0	0	0	0.054	0	0	0.555	0.561
Anxa5	Serpinb3c	10090.ENSMUSP00000029266	10090.ENSMUSP00000027565	0	0	0	0	0	0	0	0.482	0.482
Anxa5	Parp1	10090.ENSMUSP00000029266	10090.ENSMUSP00000027777	0	0	0	0	0	0	0	0.849	0.849
Anxa5	Sele	10090.ENSMUSP00000029266	10090.ENSMUSP00000027874	0	0	0	0	0.065	0	0	0.404	0.419
Anxa5	Atf6	10090.ENSMUSP00000029266	10090.ENSMUSP00000027974	0	0	0	0	0	0	0	0.552	0.552
Anxa5	Hspa5	10090.ENSMUSP00000029266	10090.ENSMUSP00000028222	0	0	0	0	0.108	0	0	0.667	0.690
Anxa5	Notch1	10090.ENSMUSP00000029266	10090.ENSMUSP00000028288	0	0	0	0	0.048	0.050	0	0.522	0.530
Anxa5	Cyct	10090.ENSMUSP00000029266	10090.ENSMUSP00000028430	0	0	0	0	0	0	0	0.837	0.837
Anxa5	Mdk	10090.ENSMUSP00000029266	10090.ENSMUSP00000028672	0	0	0	0	0	0	0	0.649	0.649
Anxa5	Il1b	10090.ENSMUSP00000029266	10090.ENSMUSP00000028881	0	0	0	0	0.112	0	0	0.707	0.729
Anxa5	Il1a	10090.ENSMUSP00000029266	10090.ENSMUSP00000028882	0	0	0	0	0.066	0	0	0.395	0.411
Anxa5	Map1lc3a	10090.ENSMUSP00000029266	10090.ENSMUSP00000029128	0	0	0	0	0.083	0	0	0.615	0.633
Anxa5	Pik3ca	10090.ENSMUSP00000029266	10090.ENSMUSP00000029201	0	0	0	0	0	0	0	0.513	0.513
Anxa5	Smad3	10090.ENSMUSP00000029266	10090.ENSMUSP00000034973	0	0	0	0	0	0	0	0.402	0.402
Anxa5	Gpx4	10090.ENSMUSP00000029266	10090.ENSMUSP00000094863	0	0	0	0	0.093	0.042	0	0.368	0.403
Anxa5	Egr1	10090.ENSMUSP00000029266	10090.ENSMUSP00000069616	0	0	0	0	0.079	0.042	0	0.378	0.404
Anxa5	Stat6	10090.ENSMUSP00000029266	10090.ENSMUSP00000089708	0	0	0	0	0.147	0.042	0	0.332	0.407
Anxa5	Cxcl15	10090.ENSMUSP00000029266	10090.ENSMUSP00000031322	0	0	0	0	0	0	0	0.407	0.407
Anxa5	Mapk9	10090.ENSMUSP00000029266	10090.ENSMUSP00000136977	0	0	0	0	0.057	0	0	0.397	0.407
Anxa5	Prdx2	10090.ENSMUSP00000029266	10090.ENSMUSP00000105356	0	0	0	0	0.068	0.042	0	0.404	0.421
Anxa5	Timp1	10090.ENSMUSP00000029266	10090.ENSMUSP00000110999	0	0	0	0	0.167	0	0	0.336	0.423
Anxa5	Smad2	10090.ENSMUSP00000029266	10090.ENSMUSP00000130115	0	0	0	0	0.061	0	0	0.413	0.425
Anxa5	Creb1	10090.ENSMUSP00000029266	10090.ENSMUSP00000059973	0	0.044	0	0	0	0	0	0.427	0.429
Anxa5	Cd36	10090.ENSMUSP00000029266	10090.ENSMUSP00000133008	0	0	0	0	0.074	0	0	0.410	0.430
Anxa5	Hdac1	10090.ENSMUSP00000029266	10090.ENSMUSP00000099657	0	0	0	0	0.042	0	0	0.431	0.431
Anxa5	Scarb1	10090.ENSMUSP00000029266	10090.ENSMUSP00000083242	0	0	0	0	0.046	0	0	0.431	0.433
Anxa5	Atf4	10090.ENSMUSP00000029266	10090.ENSMUSP00000105234	0	0	0	0	0.055	0	0	0.424	0.433
Anxa5	Txn1	10090.ENSMUSP00000029266	10090.ENSMUSP00000030051	0	0	0	0	0.058	0.059	0	0.413	0.434
Anxa5	Lamp2	10090.ENSMUSP00000029266	10090.ENSMUSP00000074448	0	0	0	0	0.136	0	0	0.375	0.437
Anxa5	Gpx2	10090.ENSMUSP00000029266	10090.ENSMUSP00000081012	0	0	0	0	0.048	0	0	0.441	0.445
Anxa5	Ikbkb	10090.ENSMUSP00000029266	10090.ENSMUSP00000033939	0	0	0	0	0.042	0	0	0.450	0.451
Anxa5	Gpx7	10090.ENSMUSP00000029266	10090.ENSMUSP00000030332	0	0	0	0	0.053	0.042	0	0.446	0.454
Anxa5	Gpx5	10090.ENSMUSP00000029266	10090.ENSMUSP00000106117	0	0	0	0	0.069	0	0	0.440	0.456
Anxa5	Apoe	10090.ENSMUSP00000029266	10090.ENSMUSP00000133302	0	0	0	0	0.091	0	0	0.432	0.461
Anxa5	Tlr2	10090.ENSMUSP00000029266	10090.ENSMUSP00000029623	0	0	0	0	0.089	0	0	0.433	0.462
Anxa5	Keap1	10090.ENSMUSP00000029266	10090.ENSMUSP00000131029	0	0	0	0	0.047	0	0	0.459	0.462
Anxa5	Foxo1	10090.ENSMUSP00000029266	10090.ENSMUSP00000055308	0	0	0	0	0	0.050	0	0.460	0.465
Anxa5	Il18	10090.ENSMUSP00000029266	10090.ENSMUSP00000151002	0	0	0	0	0.057	0	0	0.457	0.466
Anxa5	Vcam1	10090.ENSMUSP00000029266	10090.ENSMUSP00000029574	0	0	0	0	0.060	0	0	0.460	0.471
Anxa5	Gpx3	10090.ENSMUSP00000029266	10090.ENSMUSP00000081011	0	0	0	0	0.100	0	0	0.441	0.475
Anxa5	Nfkb1	10090.ENSMUSP00000029266	10090.ENSMUSP00000029812	0	0	0	0	0.108	0.063	0	0.425	0.478
Anxa5	Eif2ak3	10090.ENSMUSP00000029266	10090.ENSMUSP00000034093	0	0	0	0	0	0	0	0.478	0.478
Anxa5	Myd88	10090.ENSMUSP00000029266	10090.ENSMUSP00000035092	0	0	0	0	0.118	0	0	0.433	0.479
Anxa5	Serpinb7	10090.ENSMUSP00000029266	10090.ENSMUSP00000083896	0	0	0	0	0	0	0	0.482	0.482
Anxa5	Serpinb9d	10090.ENSMUSP00000029266	10090.ENSMUSP00000067710	0	0	0	0	0	0	0	0.482	0.482
Anxa5	Serpinb9e	10090.ENSMUSP00000029266	10090.ENSMUSP00000071769	0	0	0	0	0	0	0	0.482	0.482
Anxa5	Serpinb9g	10090.ENSMUSP00000029266	10090.ENSMUSP00000080597	0	0	0	0	0	0	0	0.482	0.482
Anxa5	Serpinb6e	10090.ENSMUSP00000029266	10090.ENSMUSP00000105904	0	0	0	0	0	0	0	0.482	0.482
Anxa5	Serpinb9f	10090.ENSMUSP00000029266	10090.ENSMUSP00000074958	0	0	0	0	0	0	0	0.482	0.482
Anxa5	Serpinb8	10090.ENSMUSP00000029266	10090.ENSMUSP00000108326	0	0	0	0	0	0	0	0.482	0.482
Anxa5	Serpinb2	10090.ENSMUSP00000029266	10090.ENSMUSP00000065277	0	0	0	0	0	0	0	0.487	0.487
Anxa5	Serpinb5	10090.ENSMUSP00000029266	10090.ENSMUSP00000108350	0	0	0	0	0	0	0	0.488	0.488
Anxa5	Serpinb1a	10090.ENSMUSP00000029266	10090.ENSMUSP00000075690	0	0	0	0	0.046	0	0	0.486	0.489
Anxa5	Serpinb6c	10090.ENSMUSP00000029266	10090.ENSMUSP00000127619	0	0	0	0	0.053	0	0	0.482	0.489
Anxa5	Mgst1	10090.ENSMUSP00000029266	10090.ENSMUSP00000112923	0	0	0	0	0.199	0	0	0.390	0.491
Anxa5	Serpinb6b	10090.ENSMUSP00000029266	10090.ENSMUSP00000105922	0	0	0	0	0.061	0	0	0.482	0.493
Anxa5	Cdkn2a	10090.ENSMUSP00000029266	10090.ENSMUSP00000102748	0	0	0	0	0	0.058	0	0.493	0.502
Anxa5	Lmnb2	10090.ENSMUSP00000029266	10090.ENSMUSP00000136524	0	0	0	0	0.113	0.057	0	0.455	0.504
Anxa5	Serpinb9	10090.ENSMUSP00000029266	10090.ENSMUSP00000099002	0	0	0	0	0.082	0	0	0.488	0.510
Anxa5	Hmgb1	10090.ENSMUSP00000029266	10090.ENSMUSP00000082682	0	0	0	0	0	0.055	0	0.510	0.517
Anxa5	Ripk1	10090.ENSMUSP00000029266	10090.ENSMUSP00000129831	0	0	0	0	0.106	0.054	0	0.474	0.517
Anxa5	Foxo3	10090.ENSMUSP00000029266	10090.ENSMUSP00000101141	0	0	0	0	0	0.050	0	0.514	0.518
Anxa5	Stat1	10090.ENSMUSP00000029266	10090.ENSMUSP00000141132	0	0	0	0	0.071	0.042	0	0.514	0.530
Anxa5	Runx2	10090.ENSMUSP00000029266	10090.ENSMUSP00000109201	0	0	0	0	0.081	0	0	0.511	0.531
Anxa5	Sirt1	10090.ENSMUSP00000029266	10090.ENSMUSP00000112595	0	0	0	0	0	0	0	0.531	0.531
Anxa5	Igf1	10090.ENSMUSP00000029266	10090.ENSMUSP00000100937	0	0	0	0	0.064	0	0	0.522	0.533
Anxa5	Ptgs2	10090.ENSMUSP00000029266	10090.ENSMUSP00000035065	0	0	0	0	0.119	0.062	0	0.487	0.539
Anxa5	Gpx1	10090.ENSMUSP00000029266	10090.ENSMUSP00000081010	0	0	0	0	0.085	0	0	0.518	0.540
Anxa5	Tnfrsf1a	10090.ENSMUSP00000029266	10090.ENSMUSP00000032491	0	0	0	0	0.197	0	0	0.457	0.545
Anxa5	Nfe2l2	10090.ENSMUSP00000029266	10090.ENSMUSP00000099733	0	0	0	0	0.101	0	0	0.516	0.547
Anxa5	Xbp1	10090.ENSMUSP00000029266	10090.ENSMUSP00000054852	0	0	0	0	0.102	0	0	0.522	0.552
Anxa5	Atg7	10090.ENSMUSP00000029266	10090.ENSMUSP00000133215	0	0	0	0	0	0	0	0.557	0.557
Anxa5	Sqstm1	10090.ENSMUSP00000029266	10090.ENSMUSP00000099835	0	0	0	0	0.101	0	0	0.530	0.559
Anxa5	Jak2	10090.ENSMUSP00000029266	10090.ENSMUSP00000064394	0	0	0	0	0.063	0	0	0.559	0.570
Anxa5	Stat5a	10090.ENSMUSP00000029266	10090.ENSMUSP00000102980	0	0	0	0	0.075	0.042	0	0.555	0.571
Anxa5	Src	10090.ENSMUSP00000029266	10090.ENSMUSP00000090237	0	0	0	0	0.079	0.042	0	0.557	0.575
Anxa5	Icam1	10090.ENSMUSP00000029266	10090.ENSMUSP00000083587	0	0	0	0	0.115	0	0	0.544	0.579
Anxa5	Tlr4	10090.ENSMUSP00000029266	10090.ENSMUSP00000045770	0	0	0	0	0.057	0	0	0.576	0.583
Anxa5	Rps6kb1	10090.ENSMUSP00000029266	10090.ENSMUSP00000119715	0	0	0	0	0	0	0	0.604	0.604
Anxa5	Vegfa	10090.ENSMUSP00000029266	10090.ENSMUSP00000115883	0	0	0	0	0.049	0	0	0.602	0.605
Anxa5	Fn1	10090.ENSMUSP00000029266	10090.ENSMUSP00000054499	0	0	0	0	0.057	0	0	0.605	0.611
Anxa5	Gsk3b	10090.ENSMUSP00000029266	10090.ENSMUSP00000110398	0	0	0	0	0.045	0	0	0.609	0.611
Anxa5	Hsp90aa1	10090.ENSMUSP00000029266	10090.ENSMUSP00000091921	0	0	0	0	0.046	0	0	0.616	0.618
Anxa5	Atm	10090.ENSMUSP00000029266	10090.ENSMUSP00000156344	0	0	0	0	0.051	0	0	0.618	0.622
Anxa5	Hspa1b	10090.ENSMUSP00000029266	10090.ENSMUSP00000133815	0	0	0	0	0.055	0	0	0.617	0.622
Anxa5	Atg5	10090.ENSMUSP00000029266	10090.ENSMUSP00000044769	0	0	0	0	0	0	0	0.638	0.638
Anxa5	Esr1	10090.ENSMUSP00000029266	10090.ENSMUSP00000101215	0	0	0	0	0.051	0	0	0.637	0.641
Anxa5	Mtor	10090.ENSMUSP00000029266	10090.ENSMUSP00000099510	0	0	0	0	0	0	0	0.643	0.643
Anxa5	Ins1	10090.ENSMUSP00000029266	10090.ENSMUSP00000049095	0	0	0	0	0	0	0	0.661	0.661
Anxa5	Ins2	10090.ENSMUSP00000029266	10090.ENSMUSP00000147425	0	0	0	0	0	0	0	0.661	0.661
Anxa5	H3c7	10090.ENSMUSP00000029266	10090.ENSMUSP00000074994	0	0	0	0	0.056	0	0	0.656	0.662
Anxa5	H3c8	10090.ENSMUSP00000029266	10090.ENSMUSP00000079670	0	0	0	0	0.056	0	0	0.656	0.662
Anxa5	Jun	10090.ENSMUSP00000029266	10090.ENSMUSP00000102711	0	0	0	0	0.077	0	0	0.649	0.662
Anxa5	Bax	10090.ENSMUSP00000029266	10090.ENSMUSP00000033093	0	0	0	0	0.102	0	0	0.641	0.663
Anxa5	H3f3b	10090.ENSMUSP00000029266	10090.ENSMUSP00000102062	0	0	0	0	0.061	0	0	0.656	0.664
Anxa5	Cdkn1a	10090.ENSMUSP00000029266	10090.ENSMUSP00000156559	0	0	0	0	0.098	0	0	0.647	0.668
Anxa5	Ccnb1	10090.ENSMUSP00000029266	10090.ENSMUSP00000071989	0	0	0	0	0	0	0	0.674	0.674
Anxa5	Becn1	10090.ENSMUSP00000029266	10090.ENSMUSP00000119369	0	0	0	0	0.046	0	0	0.674	0.675
Anxa5	Map1lc3b	10090.ENSMUSP00000029266	10090.ENSMUSP00000034270	0	0	0	0	0.051	0	0	0.673	0.676
Anxa5	Egf	10090.ENSMUSP00000029266	10090.ENSMUSP00000029653	0	0	0	0	0	0	0	0.679	0.679
Anxa5	Pecam1	10090.ENSMUSP00000029266	10090.ENSMUSP00000102408	0	0	0	0	0.086	0	0	0.664	0.679
Anxa5	Kras	10090.ENSMUSP00000029266	10090.ENSMUSP00000032399	0	0	0	0	0	0	0	0.679	0.679
Anxa5	Mapk3	10090.ENSMUSP00000029266	10090.ENSMUSP00000051619	0	0	0	0	0.077	0.042	0	0.696	0.707
Anxa5	Gm10358	10090.ENSMUSP00000029266	10090.ENSMUSP00000148326	0	0	0	0	0	0	0	0.714	0.714
Anxa5	Gm3839	10090.ENSMUSP00000029266	10090.ENSMUSP00000138396	0	0	0	0	0	0	0	0.714	0.714
Anxa5	Ifng	10090.ENSMUSP00000029266	10090.ENSMUSP00000063800	0	0	0	0	0.054	0	0	0.724	0.728
Anxa5	Stat3	10090.ENSMUSP00000029266	10090.ENSMUSP00000120152	0	0	0	0	0.071	0.042	0	0.719	0.728
Anxa5	H2ax	10090.ENSMUSP00000029266	10090.ENSMUSP00000051432	0	0	0	0	0	0.055	0	0.741	0.744
Anxa5	Dntt	10090.ENSMUSP00000029266	10090.ENSMUSP00000062078	0	0	0	0	0	0	0	0.783	0.783
Anxa5	Ccnd1	10090.ENSMUSP00000029266	10090.ENSMUSP00000091495	0	0	0	0	0.092	0	0	0.781	0.793
Anxa5	Bcl2l1	10090.ENSMUSP00000029266	10090.ENSMUSP00000105445	0	0	0	0	0.049	0	0	0.798	0.799
Anxa5	Mki67	10090.ENSMUSP00000029266	10090.ENSMUSP00000033310	0	0	0	0	0	0	0	0.824	0.824
Anxa5	Gm10053	10090.ENSMUSP00000029266	10090.ENSMUSP00000072829	0	0	0	0	0	0	0	0.837	0.837
Anxa5	Pxdn	10090.ENSMUSP00000029266	10090.ENSMUSP00000113703	0	0	0	0	0.063	0.062	0	0.843	0.850
Anxa5	Trp53	10090.ENSMUSP00000029266	10090.ENSMUSP00000104298	0	0	0	0	0	0.132	0	0.841	0.856
Anxa5	Casp9	10090.ENSMUSP00000029266	10090.ENSMUSP00000030747	0	0	0	0	0.047	0.041	0	0.863	0.864
Anxa5	Cck	10090.ENSMUSP00000029266	10090.ENSMUSP00000149679	0	0	0	0	0	0	0	0.887	0.887
Anxa5	Gapdh	10090.ENSMUSP00000029266	10090.ENSMUSP00000113942	0	0	0	0	0.080	0	0	0.884	0.889
Anxa5	Bcl2	10090.ENSMUSP00000029266	10090.ENSMUSP00000108371	0	0	0	0	0.049	0	0	0.893	0.894
Anxa5	Casp8	10090.ENSMUSP00000029266	10090.ENSMUSP00000140546	0	0	0	0	0.160	0.041	0	0.884	0.899
Anxa5	Casp3	10090.ENSMUSP00000029266	10090.ENSMUSP00000147767	0	0	0	0	0.047	0.041	0	0.925	0.925
Apaf1	Cdh1	10090.ENSMUSP00000020157	10090.ENSMUSP00000000312	0	0	0	0	0	0	0	0.577	0.577
[truncated: 18,957 more rows]
