# Supplementary material for: α-Cyclodextrin/Moringin Induces an Antioxidant Transcriptional Response Activating Nrf2 in Differentiated NSC-34 Motor Neurons
Source: Antioxidants (Basel). 2024 Jul 6;13(7):813. doi: 10.3390/antiox13070813 (PMC11274022; doi:10.3390/antiox13070813)
Supplement: Supplementary file 1 [file antioxidants-13-00813-s001.zip › Table S8.txt]

Analysis Type:	PANTHER Overrepresentation Test (Released 20240226)
Annotation Version and Release Date:	PANTHER version 18.0 Released 2023-08-01
Analyzed List:	Client Text Box Input (Mus musculus)
Reference List:	Mus musculus (all genes in database)
Test Type:	FISHER
Correction:	FDR
PANTHER GO-Slim Biological Process	Mus musculus - REFLIST (21983)	Client Text Box Input (143)	Client Text Box Input (expected)	Client Text Box Input (over/under)	Client Text Box Input (fold Enrichment)	Client Text Box Input (raw P-value)	Client Text Box Input (FDR)
C-terminal protein amino acid modification (GO:0018410)	4	2	.03	+	76.86	2.50E-04	5.45E-03
cellular response to heat (GO:0034605)	5	2	.03	+	61.49	4.15E-04	8.46E-03
regulation of epithelial cell differentiation (GO:0030856)	6	2	.04	+	51.24	6.20E-04	1.21E-02
response to reactive oxygen species (GO:0000302)	9	3	.06	+	51.24	2.20E-05	6.92E-04
negative regulation of intrinsic apoptotic signaling pathway (GO:2001243)	7	2	.05	+	43.92	8.64E-04	1.65E-02
cellular response to reactive oxygen species (GO:0034614)	7	2	.05	+	43.92	8.64E-04	1.64E-02
receptor signaling pathway via JAK-STAT (GO:0007259)	11	3	.07	+	41.93	4.28E-05	1.15E-03
receptor signaling pathway via STAT (GO:0097696)	11	3	.07	+	41.93	4.28E-05	1.14E-03
post-translational protein modification (GO:0043687)	11	3	.07	+	41.93	4.28E-05	1.12E-03
extrinsic apoptotic signaling pathway in absence of ligand (GO:0097192)	15	4	.10	+	40.99	2.22E-06	1.02E-04
cellular response to oxidative stress (GO:0034599)	12	3	.08	+	38.43	5.68E-05	1.46E-03
autophagosome maturation (GO:0097352)	8	2	.05	+	38.43	1.15E-03	2.11E-02
regulation of intrinsic apoptotic signaling pathway (GO:2001242)	13	3	.08	+	35.48	7.35E-05	1.84E-03
response to oxidative stress (GO:0006979)	22	5	.14	+	34.94	2.62E-07	1.60E-05
cellular response to chemical stress (GO:0062197)	14	3	.09	+	32.94	9.31E-05	2.28E-03
response to amino acid (GO:0043200)	10	2	.07	+	30.75	1.83E-03	3.12E-02
response to heat (GO:0009408)	10	2	.07	+	30.75	1.83E-03	3.10E-02
autophagy of mitochondrion (GO:0000422)	32	6	.21	+	28.82	5.38E-08	3.95E-06
cellular response to misfolded protein (GO:0071218)	11	2	.07	+	27.95	2.22E-03	3.63E-02
protein quality control for misfolded or incompletely synthesized proteins (GO:0006515)	11	2	.07	+	27.95	2.22E-03	3.60E-02
extrinsic apoptotic signaling pathway (GO:0097191)	23	4	.15	+	26.74	1.38E-05	4.83E-04
cellular response to starvation (GO:0009267)	35	6	.23	+	26.35	9.48E-08	6.73E-06
organelle disassembly (GO:1903008)	41	7	.27	+	26.25	7.95E-09	7.00E-07
mitochondrial fusion (GO:0008053)	12	2	.08	+	25.62	2.66E-03	4.18E-02
cellular response to nutrient levels (GO:0031669)	37	6	.24	+	24.93	1.34E-07	8.96E-06
cellular response to extracellular stimulus (GO:0031668)	37	6	.24	+	24.93	1.34E-07	8.70E-06
cellular response to external stimulus (GO:0071496)	39	6	.25	+	23.65	1.86E-07	1.17E-05
detoxification (GO:0098754)	13	2	.08	+	23.65	3.13E-03	4.72E-02
intrinsic apoptotic signaling pathway in response to DNA damage (GO:0008630)	21	3	.14	+	21.96	3.29E-04	6.97E-03
regulation of neuron death (GO:1901214)	21	3	.14	+	21.96	3.29E-04	6.90E-03
response to starvation (GO:0042594)	44	6	.29	+	20.96	3.93E-07	2.28E-05
glutathione metabolic process (GO:0006749)	37	5	.24	+	20.77	4.00E-06	1.73E-04
proteasomal protein catabolic process (GO:0010498)	205	26	1.33	+	19.50	3.01E-26	1.33E-23
autophagy (GO:0006914)	72	8	.47	+	17.08	2.22E-08	1.81E-06
process utilizing autophagic mechanism (GO:0061919)	72	8	.47	+	17.08	2.22E-08	1.75E-06
intrinsic apoptotic signaling pathway (GO:0097193)	28	3	.18	+	16.47	7.84E-04	1.51E-02
cellular response to peptide (GO:1901653)	39	4	.25	+	15.77	1.18E-04	2.86E-03
cellular response to peptide hormone stimulus (GO:0071375)	39	4	.25	+	15.77	1.18E-04	2.83E-03
macroautophagy (GO:0016236)	60	6	.39	+	15.37	2.56E-06	1.15E-04
autophagosome assembly (GO:0000045)	42	4	.27	+	14.64	1.59E-04	3.64E-03
proteolysis involved in protein catabolic process (GO:0051603)	351	33	2.28	+	14.45	6.47E-29	4.75E-26
protein catabolic process (GO:0030163)	363	34	2.36	+	14.40	9.66E-30	1.06E-26
cellular response to topologically incorrect protein (GO:0035967)	34	3	.22	+	13.56	1.39E-03	2.47E-02
response to topologically incorrect protein (GO:0035966)	34	3	.22	+	13.56	1.39E-03	2.45E-02
apoptotic signaling pathway (GO:0097190)	47	4	.31	+	13.08	2.46E-04	5.43E-03
cellular component disassembly (GO:0022411)	83	7	.54	+	12.96	1.17E-06	5.72E-05
proteasome-mediated ubiquitin-dependent protein catabolic process (GO:0043161)	179	15	1.16	+	12.88	7.84E-13	7.85E-11
response to extracellular stimulus (GO:0009991)	77	6	.50	+	11.98	1.11E-05	4.20E-04
response to nutrient levels (GO:0031667)	77	6	.50	+	11.98	1.11E-05	4.13E-04
response to peptide hormone (GO:0043434)	52	4	.34	+	11.83	3.65E-04	7.58E-03
response to peptide (GO:1901652)	53	4	.34	+	11.60	3.93E-04	8.08E-03
modification-dependent protein catabolic process (GO:0019941)	296	22	1.93	+	11.43	3.13E-17	5.74E-15
macromolecule catabolic process (GO:0009057)	461	34	3.00	+	11.34	2.86E-26	1.57E-23
modification-dependent macromolecule catabolic process (GO:0043632)	301	22	1.96	+	11.24	4.46E-17	7.56E-15
organonitrogen compound catabolic process (GO:1901565)	492	34	3.20	+	10.62	2.43E-25	8.92E-23
cellular response to organonitrogen compound (GO:0071417)	87	6	.57	+	10.60	2.23E-05	6.83E-04
cellular response to nitrogen compound (GO:1901699)	88	6	.57	+	10.48	2.38E-05	7.20E-04
ubiquitin-dependent protein catabolic process (GO:0006511)	287	19	1.87	+	10.18	4.30E-14	4.99E-12
cellular response to stress (GO:0033554)	418	27	2.72	+	9.93	2.06E-19	4.54E-17
peptidyl-serine phosphorylation (GO:0018105)	94	6	.61	+	9.81	3.47E-05	9.93E-04
peptidyl-serine modification (GO:0018209)	96	6	.62	+	9.61	3.91E-05	1.10E-03
apoptotic process (GO:0006915)	80	5	.52	+	9.61	1.76E-04	4.01E-03
programmed cell death (GO:0012501)	97	6	.63	+	9.51	4.14E-05	1.14E-03
cell death (GO:0008219)	97	6	.63	+	9.51	4.14E-05	1.13E-03
vacuole organization (GO:0007033)	66	4	.43	+	9.32	9.05E-04	1.70E-02
mitochondrion organization (GO:0007005)	156	9	1.01	+	8.87	8.59E-07	4.73E-05
response to organonitrogen compound (GO:0010243)	157	9	1.02	+	8.81	9.06E-07	4.87E-05
response to nitrogen compound (GO:1901698)	160	9	1.04	+	8.65	1.06E-06	5.57E-05
catabolic process (GO:0009056)	835	46	5.43	+	8.47	3.05E-30	6.72E-27
negative regulation of apoptotic process (GO:0043066)	73	4	.47	+	8.42	1.32E-03	2.38E-02
negative regulation of programmed cell death (GO:0043069)	74	4	.48	+	8.31	1.39E-03	2.49E-02
organic substance catabolic process (GO:1901575)	745	39	4.85	+	8.05	1.18E-24	3.70E-22
proteolysis (GO:0006508)	633	33	4.12	+	8.01	9.11E-21	2.51E-18
response to oxygen-containing compound (GO:1901700)	255	12	1.66	+	7.23	1.14E-07	7.82E-06
regulation of apoptotic process (GO:0042981)	170	8	1.11	+	7.23	1.59E-05	5.30E-04
response to endoplasmic reticulum stress (GO:0034976)	85	4	.55	+	7.23	2.31E-03	3.72E-02
response to cytokine (GO:0034097)	129	6	.84	+	7.15	2.01E-04	4.52E-03
negative regulation of intracellular signal transduction (GO:1902532)	86	4	.56	+	7.15	2.41E-03	3.82E-02
cellular homeostasis (GO:0019725)	174	8	1.13	+	7.07	1.88E-05	6.09E-04
regulation of programmed cell death (GO:0043067)	174	8	1.13	+	7.07	1.88E-05	6.00E-04
cellular response to oxygen-containing compound (GO:1901701)	202	9	1.31	+	6.85	7.21E-06	2.94E-04
response to abiotic stimulus (GO:0009628)	92	4	.60	+	6.68	3.08E-03	4.68E-02
cytokine-mediated signaling pathway (GO:0019221)	93	4	.60	+	6.61	3.20E-03	4.77E-02
response to stress (GO:0006950)	816	30	5.31	+	5.65	8.81E-15	1.14E-12
homeostatic process (GO:0042592)	250	9	1.63	+	5.53	3.91E-05	1.09E-03
positive regulation of transcription by RNA polymerase II (GO:0045944)	232	8	1.51	+	5.30	1.43E-04	3.31E-03
protein phosphorylation (GO:0006468)	266	9	1.73	+	5.20	6.32E-05	1.60E-03
regulation of cell cycle (GO:0051726)	210	7	1.37	+	5.12	4.59E-04	9.27E-03
intracellular signal transduction (GO:0035556)	510	17	3.32	+	5.12	3.88E-08	2.94E-06
cellular catabolic process (GO:0044248)	379	12	2.47	+	4.87	7.25E-06	2.91E-04
cellular response to chemical stimulus (GO:0070887)	516	16	3.36	+	4.77	2.66E-07	1.58E-05
cellular response to organic substance (GO:0071310)	356	11	2.32	+	4.75	2.21E-05	6.87E-04
phosphorylation (GO:0016310)	292	9	1.90	+	4.74	1.28E-04	3.04E-03
response to organic substance (GO:0010033)	490	15	3.19	+	4.71	7.55E-07	4.27E-05
positive regulation of macromolecule biosynthetic process (GO:0010557)	312	9	2.03	+	4.43	2.11E-04	4.69E-03
cellular response to endogenous stimulus (GO:0071495)	245	7	1.59	+	4.39	1.13E-03	2.10E-02
protein metabolic process (GO:0019538)	1763	50	11.47	+	4.36	5.61E-20	1.37E-17
positive regulation of cellular biosynthetic process (GO:0031328)	321	9	2.09	+	4.31	2.60E-04	5.61E-03
negative regulation of signal transduction (GO:0009968)	214	6	1.39	+	4.31	2.81E-03	4.39E-02
positive regulation of DNA-templated transcription (GO:0045893)	287	8	1.87	+	4.29	5.95E-04	1.18E-02
positive regulation of RNA biosynthetic process (GO:1902680)	287	8	1.87	+	4.29	5.95E-04	1.17E-02
positive regulation of biosynthetic process (GO:0009891)	324	9	2.11	+	4.27	2.78E-04	5.95E-03
negative regulation of cell communication (GO:0010648)	218	6	1.42	+	4.23	3.08E-03	4.71E-02
negative regulation of signaling (GO:0023057)	219	6	1.42	+	4.21	3.15E-03	4.71E-02
response to endogenous stimulus (GO:0009719)	274	7	1.78	+	3.93	2.15E-03	3.56E-02
negative regulation of response to stimulus (GO:0048585)	274	7	1.78	+	3.93	2.15E-03	3.53E-02
organonitrogen compound metabolic process (GO:1901564)	2203	54	14.33	+	3.77	7.72E-19	1.55E-16
peptidyl-amino acid modification (GO:0018193)	292	7	1.90	+	3.69	3.06E-03	4.71E-02
positive regulation of RNA metabolic process (GO:0051254)	340	8	2.21	+	3.62	1.76E-03	3.03E-02
positive regulation of nucleobase-containing compound metabolic process (GO:0045935)	369	8	2.40	+	3.33	2.92E-03	4.52E-02
regulation of transcription by RNA polymerase II (GO:0006357)	1571	31	10.22	+	3.03	2.07E-08	1.76E-06
positive regulation of cellular metabolic process (GO:0031325)	558	11	3.63	+	3.03	1.08E-03	2.02E-02
response to chemical (GO:0042221)	1026	20	6.67	+	3.00	1.12E-05	4.11E-04
positive regulation of nitrogen compound metabolic process (GO:0051173)	570	11	3.71	+	2.97	1.28E-03	2.33E-02
protein modification process (GO:0036211)	1096	21	7.13	+	2.95	8.56E-06	3.37E-04
nitrogen compound metabolic process (GO:0006807)	3037	56	19.76	+	2.83	4.62E-14	5.09E-12
macromolecule metabolic process (GO:0043170)	2839	52	18.47	+	2.82	7.72E-13	8.10E-11
positive regulation of macromolecule metabolic process (GO:0010604)	615	11	4.00	+	2.75	2.33E-03	3.71E-02
macromolecule modification (GO:0043412)	1200	21	7.81	+	2.69	3.30E-05	9.57E-04
positive regulation of metabolic process (GO:0009893)	700	12	4.55	+	2.64	2.11E-03	3.52E-02
metabolic process (GO:0008152)	4095	70	26.64	+	2.63	1.69E-16	2.65E-14
organic substance metabolic process (GO:0071704)	3887	65	25.29	+	2.57	1.36E-14	1.66E-12
cellular response to stimulus (GO:0051716)	2642	44	17.19	+	2.56	1.93E-09	1.77E-07
regulation of DNA-templated transcription (GO:0006355)	1880	31	12.23	+	2.53	1.11E-06	5.69E-05
regulation of RNA biosynthetic process (GO:2001141)	1881	31	12.24	+	2.53	1.12E-06	5.63E-05
primary metabolic process (GO:0044238)	3432	55	22.33	+	2.46	2.72E-11	2.60E-09
regulation of macromolecule biosynthetic process (GO:0010556)	1999	32	13.00	+	2.46	1.36E-06	6.53E-05
regulation of cellular biosynthetic process (GO:0031326)	1999	32	13.00	+	2.46	1.36E-06	6.39E-05
regulation of biosynthetic process (GO:0009889)	2023	32	13.16	+	2.43	2.73E-06	1.20E-04
regulation of RNA metabolic process (GO:0051252)	2033	31	13.22	+	2.34	6.56E-06	2.73E-04
regulation of nucleobase-containing compound metabolic process (GO:0019219)	2098	31	13.65	+	2.27	1.12E-05	4.06E-04
regulation of cellular metabolic process (GO:0031323)	2446	35	15.91	+	2.20	5.90E-06	2.50E-04
regulation of gene expression (GO:0010468)	2311	33	15.03	+	2.20	1.27E-05	4.53E-04
cell communication (GO:0007154)	2307	32	15.01	+	2.13	2.89E-05	8.62E-04
regulation of nitrogen compound metabolic process (GO:0051171)	2526	35	16.43	+	2.13	1.51E-05	5.18E-04
regulation of primary metabolic process (GO:0080090)	2557	35	16.63	+	2.10	1.73E-05	5.69E-04
regulation of macromolecule metabolic process (GO:0060255)	2725	36	17.73	+	2.03	3.03E-05	8.90E-04
regulation of metabolic process (GO:0019222)	2875	37	18.70	+	1.98	4.78E-05	1.24E-03
signal transduction (GO:0007165)	2121	26	13.80	+	1.88	1.50E-03	2.63E-02
cellular metabolic process (GO:0044237)	2533	31	16.48	+	1.88	5.11E-04	1.02E-02
response to stimulus (GO:0050896)	3759	46	24.45	+	1.88	9.81E-06	3.79E-04
signaling (GO:0023052)	2267	27	14.75	+	1.83	2.05E-03	3.45E-02
regulation of cellular process (GO:0050794)	5462	59	35.53	+	1.66	1.55E-05	5.27E-04
biological regulation (GO:0065007)	6264	63	40.75	+	1.55	8.04E-05	1.99E-03
regulation of biological process (GO:0050789)	5966	60	38.81	+	1.55	1.39E-04	3.26E-03
biological_process (GO:0008150)	12919	128	84.04	+	1.52	6.56E-16	9.03E-14
cellular process (GO:0009987)	8229	72	53.53	+	1.35	1.73E-03	3.00E-02
Unclassified (UNCLASSIFIED)	9064	15	58.96	-	.25	6.56E-16	9.63E-14
