# Supplementary material for: α-Cyclodextrin/Moringin Induces an Antioxidant Transcriptional Response Activating Nrf2 in Differentiated NSC-34 Motor Neurons
Source: Antioxidants (Basel). 2024 Jul 6;13(7):813. doi: 10.3390/antiox13070813 (PMC11274022; doi:10.3390/antiox13070813)
Supplement: Supplementary file 1 [file antioxidants-13-00813-s001.zip › Table S9.txt]

Analysis Type:	PANTHER Overrepresentation Test (Released 20240226)
Annotation Version and Release Date:	PANTHER version 18.0 Released 2023-08-01
Analyzed List:	Client Text Box Input (Mus musculus)
Reference List:	Mus musculus (all genes in database)
Test Type:	FISHER
Correction:	FDR
PANTHER GO-Slim Biological Process	Mus musculus - REFLIST (21983)	Client Text Box Input (141)	Client Text Box Input (expected)	Client Text Box Input (over/under)	Client Text Box Input (fold Enrichment)	Client Text Box Input (raw P-value)	Client Text Box Input (FDR)
intrinsic apoptotic signaling pathway in response to endoplasmic reticulum stress (GO:0070059)	4	2	.03	+	77.95	2.43E-04	6.86E-03
positive regulation of intrinsic apoptotic signaling pathway (GO:2001244)	5	2	.03	+	62.36	4.03E-04	1.01E-02
cellular response to heat (GO:0034605)	5	2	.03	+	62.36	4.03E-04	9.98E-03
regulation of epithelial cell differentiation (GO:0030856)	6	2	.04	+	51.97	6.02E-04	1.35E-02
autophagosome maturation (GO:0097352)	8	2	.05	+	38.98	1.12E-03	2.12E-02
TOR signaling (GO:0031929)	9	2	.06	+	34.65	1.43E-03	2.62E-02
mitochondrial fission (GO:0000266)	9	2	.06	+	34.65	1.43E-03	2.60E-02
response to reactive oxygen species (GO:0000302)	9	2	.06	+	34.65	1.43E-03	2.58E-02
response to heat (GO:0009408)	10	2	.06	+	31.18	1.78E-03	3.08E-02
response to temperature stimulus (GO:0009266)	15	3	.10	+	31.18	1.11E-04	3.45E-03
cellular response to misfolded protein (GO:0071218)	11	2	.07	+	28.35	2.16E-03	3.67E-02
negative regulation of DNA-binding transcription factor activity (GO:0043433)	11	2	.07	+	28.35	2.16E-03	3.64E-02
post-translational protein modification (GO:0043687)	11	2	.07	+	28.35	2.16E-03	3.61E-02
protein quality control for misfolded or incompletely synthesized proteins (GO:0006515)	11	2	.07	+	28.35	2.16E-03	3.58E-02
cellular response to tumor necrosis factor (GO:0071356)	11	2	.07	+	28.35	2.16E-03	3.56E-02
mitochondrial fusion (GO:0008053)	12	2	.08	+	25.98	2.58E-03	4.19E-02
regulation of protein kinase B signaling (GO:0051896)	12	2	.08	+	25.98	2.58E-03	4.16E-02
response to tumor necrosis factor (GO:0034612)	12	2	.08	+	25.98	2.58E-03	4.13E-02
regulation of intrinsic apoptotic signaling pathway (GO:2001242)	13	2	.08	+	23.99	3.04E-03	4.65E-02
glucose homeostasis (GO:0042593)	13	2	.08	+	23.99	3.04E-03	4.62E-02
carbohydrate homeostasis (GO:0033500)	13	2	.08	+	23.99	3.04E-03	4.59E-02
cellular response to topologically incorrect protein (GO:0035967)	34	5	.22	+	22.93	2.42E-06	1.05E-04
response to topologically incorrect protein (GO:0035966)	34	5	.22	+	22.93	2.42E-06	1.03E-04
endoplasmic reticulum unfolded protein response (GO:0030968)	21	3	.13	+	22.27	3.16E-04	8.69E-03
response to oxidative stress (GO:0006979)	22	3	.14	+	21.26	3.64E-04	9.43E-03
glutathione metabolic process (GO:0006749)	37	5	.24	+	21.07	3.74E-06	1.42E-04
response to unfolded protein (GO:0006986)	23	3	.15	+	20.34	4.16E-04	9.97E-03
cellular response to unfolded protein (GO:0034620)	23	3	.15	+	20.34	4.16E-04	9.86E-03
regulation of cyclin-dependent protein serine/threonine kinase activity (GO:0000079)	27	3	.17	+	17.32	6.75E-04	1.47E-02
intrinsic apoptotic signaling pathway (GO:0097193)	28	3	.18	+	16.70	7.52E-04	1.59E-02
organelle disassembly (GO:1903008)	41	4	.26	+	15.21	1.37E-04	4.12E-03
autophagy of mitochondrion (GO:0000422)	32	3	.21	+	14.62	1.12E-03	2.11E-02
cellular response to starvation (GO:0009267)	35	3	.22	+	13.36	1.45E-03	2.61E-02
proteasomal protein catabolic process (GO:0010498)	205	17	1.31	+	12.93	2.01E-14	3.40E-12
response to endoplasmic reticulum stress (GO:0034976)	85	7	.55	+	12.84	1.25E-06	5.86E-05
cellular response to nutrient levels (GO:0031669)	37	3	.24	+	12.64	1.71E-03	3.02E-02
cellular response to extracellular stimulus (GO:0031668)	37	3	.24	+	12.64	1.71E-03	2.99E-02
cellular response to external stimulus (GO:0071496)	39	3	.25	+	11.99	1.99E-03	3.40E-02
regulation of DNA-binding transcription factor activity (GO:0051090)	55	4	.35	+	11.34	4.29E-04	1.01E-02
regulation of protein serine/threonine kinase activity (GO:0071900)	56	4	.36	+	11.14	4.60E-04	1.07E-02
autophagy (GO:0006914)	72	5	.46	+	10.83	1.00E-04	3.20E-03
process utilizing autophagic mechanism (GO:0061919)	72	5	.46	+	10.83	1.00E-04	3.15E-03
response to starvation (GO:0042594)	44	3	.28	+	10.63	2.82E-03	4.47E-02
macroautophagy (GO:0016236)	60	4	.38	+	10.39	5.99E-04	1.36E-02
protein catabolic process (GO:0030163)	363	24	2.33	+	10.31	1.05E-17	1.16E-14
proteolysis involved in protein catabolic process (GO:0051603)	351	23	2.25	+	10.22	6.53E-17	2.40E-14
apoptotic process (GO:0006915)	80	5	.51	+	9.74	1.65E-04	4.85E-03
cellular component disassembly (GO:0022411)	83	5	.53	+	9.39	1.96E-04	5.62E-03
positive regulation of apoptotic process (GO:0043065)	69	4	.44	+	9.04	1.01E-03	2.05E-02
cellular response to stress (GO:0033554)	418	24	2.68	+	8.95	2.60E-16	8.17E-14
positive regulation of programmed cell death (GO:0043068)	70	4	.45	+	8.91	1.07E-03	2.13E-02
proteasome-mediated ubiquitin-dependent protein catabolic process (GO:0043161)	179	10	1.15	+	8.71	2.45E-07	1.46E-05
response to abiotic stimulus (GO:0009628)	92	5	.59	+	8.47	3.18E-04	8.64E-03
modification-dependent protein catabolic process (GO:0019941)	296	16	1.90	+	8.43	8.28E-11	9.60E-09
peptidyl-serine phosphorylation (GO:0018105)	94	5	.60	+	8.29	3.51E-04	9.21E-03
modification-dependent macromolecule catabolic process (GO:0043632)	301	16	1.93	+	8.29	1.06E-10	1.17E-08
peptidyl-serine modification (GO:0018209)	96	5	.62	+	8.12	3.87E-04	9.80E-03
macromolecule catabolic process (GO:0009057)	461	24	2.96	+	8.12	2.32E-15	5.68E-13
programmed cell death (GO:0012501)	97	5	.62	+	8.04	4.06E-04	9.94E-03
cell death (GO:0008219)	97	5	.62	+	8.04	4.06E-04	9.83E-03
organonitrogen compound catabolic process (GO:1901565)	492	25	3.16	+	7.92	9.98E-16	2.75E-13
regulation of cell cycle (GO:0051726)	210	10	1.35	+	7.42	1.06E-06	5.20E-05
positive regulation of transcription by RNA polymerase II (GO:0045944)	232	11	1.49	+	7.39	3.15E-07	1.83E-05
ubiquitin-dependent protein catabolic process (GO:0006511)	287	13	1.84	+	7.06	4.35E-08	2.99E-06
organic substance catabolic process (GO:1901575)	745	31	4.78	+	6.49	6.29E-17	2.77E-14
proteolysis (GO:0006508)	633	26	4.06	+	6.40	3.81E-14	6.00E-12
catabolic process (GO:0009056)	835	34	5.36	+	6.35	2.90E-18	6.39E-15
positive regulation of macromolecule biosynthetic process (GO:0010557)	312	12	2.00	+	6.00	8.42E-07	4.32E-05
mitochondrion organization (GO:0007005)	156	6	1.00	+	6.00	5.17E-04	1.19E-02
positive regulation of DNA-templated transcription (GO:0045893)	287	11	1.84	+	5.98	2.54E-06	1.06E-04
positive regulation of RNA biosynthetic process (GO:1902680)	287	11	1.84	+	5.98	2.54E-06	1.04E-04
positive regulation of cellular biosynthetic process (GO:0031328)	321	12	2.06	+	5.83	1.14E-06	5.44E-05
positive regulation of biosynthetic process (GO:0009891)	324	12	2.08	+	5.77	1.25E-06	5.74E-05
regulation of protein phosphorylation (GO:0001932)	173	6	1.11	+	5.41	8.89E-04	1.86E-02
cellular homeostasis (GO:0019725)	174	6	1.12	+	5.38	9.16E-04	1.89E-02
regulation of protein modification process (GO:0031399)	203	7	1.30	+	5.38	3.44E-04	9.12E-03
response to stress (GO:0006950)	816	28	5.23	+	5.35	2.94E-13	4.31E-11
positive regulation of protein metabolic process (GO:0051247)	206	7	1.32	+	5.30	3.75E-04	9.62E-03
regulation of kinase activity (GO:0043549)	150	5	.96	+	5.20	2.84E-03	4.44E-02
positive regulation of RNA metabolic process (GO:0051254)	340	11	2.18	+	5.04	1.27E-05	4.58E-04
intracellular signal transduction (GO:0035556)	510	16	3.27	+	4.89	1.87E-07	1.14E-05
regulation of phosphorylation (GO:0042325)	224	7	1.44	+	4.87	6.19E-04	1.38E-02
cellular response to organic substance (GO:0071310)	356	11	2.28	+	4.82	1.94E-05	6.79E-04
phosphorylation (GO:0016310)	292	9	1.87	+	4.81	1.15E-04	3.53E-03
monocarboxylic acid metabolic process (GO:0032787)	230	7	1.48	+	4.75	7.23E-04	1.55E-02
protein phosphorylation (GO:0006468)	266	8	1.71	+	4.69	3.28E-04	8.80E-03
positive regulation of nitrogen compound metabolic process (GO:0051173)	570	17	3.66	+	4.65	1.55E-07	9.73E-06
positive regulation of nucleobase-containing compound metabolic process (GO:0045935)	369	11	2.37	+	4.65	2.70E-05	9.14E-04
response to organic substance (GO:0010033)	490	14	3.14	+	4.45	3.39E-06	1.31E-04
regulation of phosphorus metabolic process (GO:0051174)	247	7	1.58	+	4.42	1.10E-03	2.14E-02
regulation of phosphate metabolic process (GO:0019220)	247	7	1.58	+	4.42	1.10E-03	2.12E-02
homeostatic process (GO:0042592)	250	7	1.60	+	4.37	1.17E-03	2.19E-02
positive regulation of macromolecule metabolic process (GO:0010604)	615	17	3.94	+	4.31	4.49E-07	2.54E-05
positive regulation of cellular metabolic process (GO:0031325)	558	15	3.58	+	4.19	3.14E-06	1.23E-04
cellular catabolic process (GO:0044248)	379	10	2.43	+	4.11	1.72E-04	4.99E-03
positive regulation of metabolic process (GO:0009893)	700	18	4.49	+	4.01	5.75E-07	3.01E-05
protein modification by small protein conjugation (GO:0032446)	314	8	2.01	+	3.97	9.72E-04	1.98E-02
regulation of protein metabolic process (GO:0051246)	473	12	3.03	+	3.96	5.56E-05	1.80E-03
cellular response to chemical stimulus (GO:0070887)	516	13	3.31	+	3.93	2.90E-05	9.68E-04
protein ubiquitination (GO:0016567)	283	7	1.82	+	3.86	2.38E-03	3.88E-02
protein metabolic process (GO:0019538)	1763	43	11.31	+	3.80	6.37E-15	1.27E-12
peptidyl-amino acid modification (GO:0018193)	292	7	1.87	+	3.74	2.83E-03	4.45E-02
carboxylic acid metabolic process (GO:0019752)	395	9	2.53	+	3.55	1.04E-03	2.08E-02
protein modification by small protein conjugation or removal (GO:0070647)	397	9	2.55	+	3.53	1.08E-03	2.12E-02
oxoacid metabolic process (GO:0043436)	399	9	2.56	+	3.52	1.11E-03	2.13E-02
organonitrogen compound metabolic process (GO:1901564)	2203	48	14.13	+	3.40	7.55E-15	1.39E-12
organic acid metabolic process (GO:0006082)	428	9	2.75	+	3.28	1.80E-03	3.10E-02
regulation of transcription by RNA polymerase II (GO:0006357)	1571	32	10.08	+	3.18	3.76E-09	3.07E-07
protein modification process (GO:0036211)	1096	22	7.03	+	3.13	1.90E-06	8.35E-05
negative regulation of cellular metabolic process (GO:0031324)	460	9	2.95	+	3.05	2.93E-03	4.51E-02
regulation of molecular function (GO:0065009)	581	11	3.73	+	2.95	1.33E-03	2.46E-02
macromolecule modification (GO:0043412)	1200	22	7.70	+	2.86	8.11E-06	3.03E-04
regulation of DNA-templated transcription (GO:0006355)	1880	33	12.06	+	2.74	7.56E-08	5.05E-06
regulation of RNA biosynthetic process (GO:2001141)	1881	33	12.06	+	2.74	7.66E-08	4.96E-06
regulation of macromolecule biosynthetic process (GO:0010556)	1999	35	12.82	+	2.73	2.90E-08	2.20E-06
regulation of cellular biosynthetic process (GO:0031326)	1999	35	12.82	+	2.73	2.90E-08	2.13E-06
regulation of nitrogen compound metabolic process (GO:0051171)	2526	44	16.20	+	2.72	2.82E-10	2.96E-08
regulation of biosynthetic process (GO:0009889)	2023	35	12.98	+	2.70	3.91E-08	2.78E-06
regulation of primary metabolic process (GO:0080090)	2557	44	16.40	+	2.68	4.17E-10	4.17E-08
regulation of cellular metabolic process (GO:0031323)	2446	42	15.69	+	2.68	1.30E-09	1.10E-07
nitrogen compound metabolic process (GO:0006807)	3037	51	19.48	+	2.62	2.09E-11	2.71E-09
regulation of macromolecule metabolic process (GO:0060255)	2725	45	17.48	+	2.57	9.24E-10	8.48E-08
metabolic process (GO:0008152)	4095	67	26.27	+	2.55	4.88E-15	1.08E-12
regulation of metabolic process (GO:0019222)	2875	47	18.44	+	2.55	4.62E-10	4.42E-08
phosphate-containing compound metabolic process (GO:0006796)	737	12	4.73	+	2.54	2.85E-03	4.43E-02
cellular response to stimulus (GO:0051716)	2642	43	16.95	+	2.54	3.97E-09	3.12E-07
regulation of RNA metabolic process (GO:0051252)	2033	33	13.04	+	2.53	4.63E-07	2.55E-05
macromolecule metabolic process (GO:0043170)	2839	46	18.21	+	2.53	1.03E-09	9.08E-08
phosphorus metabolic process (GO:0006793)	743	12	4.77	+	2.52	3.05E-03	4.57E-02
organic substance metabolic process (GO:0071704)	3887	62	24.93	+	2.49	3.48E-13	4.79E-11
primary metabolic process (GO:0044238)	3432	54	22.01	+	2.45	4.97E-11	6.08E-09
regulation of nucleobase-containing compound metabolic process (GO:0019219)	2098	33	13.46	+	2.45	9.42E-07	4.72E-05
response to chemical (GO:0042221)	1026	16	6.58	+	2.43	9.13E-04	1.90E-02
regulation of gene expression (GO:0010468)	2311	36	14.82	+	2.43	4.78E-07	2.57E-05
positive regulation of cellular process (GO:0048522)	1136	17	7.29	+	2.33	1.54E-03	2.74E-02
positive regulation of biological process (GO:0048518)	1384	20	8.88	+	2.25	6.41E-04	1.41E-02
cellular metabolic process (GO:0044237)	2533	34	16.25	+	2.09	2.60E-05	8.94E-04
signal transduction (GO:0007165)	2121	28	13.60	+	2.06	2.47E-04	6.89E-03
cell communication (GO:0007154)	2307	30	14.80	+	2.03	1.49E-04	4.43E-03
response to stimulus (GO:0050896)	3759	47	24.11	+	1.95	2.63E-06	1.05E-04
signaling (GO:0023052)	2267	28	14.54	+	1.93	6.86E-04	1.48E-02
regulation of cellular process (GO:0050794)	5462	61	35.03	+	1.74	1.84E-06	8.25E-05
regulation of biological process (GO:0050789)	5966	62	38.27	+	1.62	1.60E-05	5.68E-04
biological regulation (GO:0065007)	6264	65	40.18	+	1.62	8.70E-06	3.20E-04
biological_process (GO:0008150)	12919	128	82.86	+	1.54	3.25E-17	2.38E-14
cellular process (GO:0009987)	8229	77	52.78	+	1.46	3.54E-05	1.16E-03
Unclassified (UNCLASSIFIED)	9064	13	58.14	-	.22	3.25E-17	1.79E-14
